# Supplementary material for: Reliability of the evidence to guide decision-making in foot ulcer prevention in diabetes: an overview of systematic reviews
Source: BMC Med Res Methodol. 2022 Oct 20;22:274. doi: 10.1186/s12874-022-01738-y (PMC9583498; doi:10.1186/s12874-022-01738-y)
Supplement: Supplementary file 1 — Additional file 1. [file 12874_2022_1738_MOESM1_ESM.zip]

Archive with 7 entries (7 files):
- Crawford Epistemonikos search results.ris.txt
- Crawford Foot ulcers Embase update to 20210517.xlsx
- Crawford Foot ulcers Medline update to 20210517.xlsx
- Crawford overview Medline and Embase search 2017.xls
- CRAWFORD Update Medline search Feb 2019.xls
- Crawford Update search Medline 2017 to December 2019.xls
- PRISMA-S Checklist  CRAWFORD.docx
