# Supplementary material for: Reliability of the evidence to guide decision-making in foot ulcer prevention in diabetes: an overview of systematic reviews
Source: BMC Med Res Methodol. 2022 Oct 20;22:274. doi: 10.1186/s12874-022-01738-y (PMC9583498; doi:10.1186/s12874-022-01738-y)
Supplement: Supplementary file 1 — Additional file 1. [file 12874_2022_1738_MOESM1_ESM.zip › Crawford Epistemonikos search results.ris.txt]

TY  - JOUR
TI  - Education to prevent foot ulcers in diabetes 
AU  - Ltd, Bazian
Exclude – identified in 2017 searches 


TY  - JOUR
TI  - Perceptions and experiences of diabetic foot ulceration and foot care in people with diabetes: A qualitative meta-synthesis.
AU  - Coffey L
AU  - Mahon C
AU  - Gallagher P
Exclude – qualitative meta synthesis 

TY  - JOUR
TI  - Preventing foot ulcers in patients with diabetes.
AU  - Singh N
AU  - Armstrong DG
AU  - Lipsky BA
Exclude – identified in 2017 search not systematic 

TY  - JOUR
TI  - Patient education for preventing diabetic foot ulceration
AU  - Johannes AN Dorresteijn
AU  - Didi MW Kriegsman
AU  - Willem JJ Assendelft
AU  - Gerlof D Valk
T2  - Cochrane Database of Systematic Reviews

Included already. 

TY  - JOUR
TI  - Patient education for preventing diabetic foot ulceration. A systematic review.
AU  - Valk GD
AU  - Kriegsman DM
AU  - Assendelft WJ
  - Endocrinology and metabolism clinics of North America

Included already – this is a duplicate publication of a Cochrane review published by Valk (2001) and updated by Dorresteijn 

TY  - JOUR
TI  - Diabetic foot ulcers. Pathophysiology, assessment, and therapy.
AU  - Bowering CK
AB  - OBJECTIVE: To review underlying causes of diabetic foot ulceration, provide a practical assessment of patients at risk, and outline an evidence-based approach to therapy for diabetic patients with foot ulcers. 
Exclude – wrong question (relates to risk of development not prevention). 


TY  - JOUR
TI  - The Association Between Elevated Foot Skin Temperature and the Incidence of Diabetic Foot Ulcers: A Meta-Analysis.
AU  - Ena J
AU  - Carretero-Gomez J
AU  - Arevalo-Lorido JC
AU  - Sanchez-Ardila C
AU  - Zapatero-Gaviria A
AU  - Gómez-Huelgas R
T2  - The international journal of lower extremity wounds
SP  - 1534734619897501
SN  - 1552-6941
PY  - 2020
DO  - 10.1177/1534734619897501
U1  - 32106729[pmid]
DB  - EPISTEMONIKOS
UR  - http://www.epistemonikos.org/documents/f61bb37faa6526dfae0a2836b86ca332cccfe616

Include


TY  - JOUR
TI  - Prevention of foot ulcers in the at-risk patient with diabetes: a systematic review.
AU  - van Netten JJ
AU  - Price PE
AU  - Lavery LA
AU  - Monteiro-Soares M
AU  - Rasmussen A
AU  - Jubiz Y
AU  - Bus SA
LA  - English
T2  - Diabetes/metabolism research and reviews

Exclude from update – already in overview


TY  - JOUR
TI  - Diabetes: foot ulcers and amputations.
AU  - Hunt DL
LA  - English
T2  - Clinical evidence
VL  - 2011
IS  - no pagination
SN  - 1752-8526
PY  - 2011
DA  - 2011
U1  - 21871137[pmid]
DB  - EPISTEMONIKOS
UR  - http://www.epistemonikos.org/documents/af51c10ac8d154a3c3d1e95b7e914bd0e1bd3ca7

Exclude: Clinical Evidence from BMJ (now Best Practice). Not a systematic review.  


TY  - JOUR
TI  - Prevention of foot ulcers in the at-risk patient with diabetes: a systematic review.
AU  - van Netten JJ
AU  - Raspovic A
AU  - Lavery LA
AU  - Monteiro-Soares M
AU  - Rasmussen A
AU  - Sacco ICN
AU  - Bus SA
T2  - Diabetes/metabolism research and reviews
VL  - 36
SP  - e3270
SN  - 1520-7560
PY  - 2020
DA  - 2020
DO  - 10.1002/dmrr.3270
U1  - 31957213[pmid]
DB  - EPISTEMONIKOS
UR  - http://www.epistemonikos.org/documents/6570a2d240157aec83bdf7620f0147ba4d130ce2

Include


TY  - JOUR
TI  - Preventing foot ulceration in diabetes: systematic review and meta-analyses of RCT data.
AU  - Crawford F
AU  - Nicolson DJ
AU  - Amanna AE
AU  - Martin A
AU  - Gupta S
AU  - Leese GP
AU  - Heggie R
AU  - Chappell FM
AU  - McIntosh HH
T2  - Diabetologia
VL  - 63
SP  - 49-64
IS  - 1
SN  - 1432-0428
PY  - 2020
DA  - 2020
DO  - 10.1007/s00125-019-05020-7
U1  - 31773194[pmid]
DB  - EPISTEMONIKOS
UR  - http://www.epistemonikos.org/documents/4b579519f261c82b19fc03d3318517a6177be257

Include


TY  - JOUR
TI  - Wound management of chronic diabetic foot ulcers: From the basics to regenerative medicine.
AU  - Andrews KL
AU  - Houdek MT
AU  - Kiemele LJ
T2  - Prosthetics and orthotics international
VL  - 39
SP  - 29-39
IS  - 1
SN  - 1746-1553
PY  - 2015
DA  - 2015
DO  - 10.1177/0309364614534296
U1  - 25614499[pmid]
DB  - EPISTEMONIKOS
UR  - http://www.epistemonikos.org/documents/c6a0d5a1bdba445c52463ded373f5450e9aecba1
 Exclude management not prevention

TY  - JOUR
TI  - Predictive factors for diabetic foot ulceration: a systematic review.
AU  - Monteiro-Soares M
AU  - Boyko EJ
AU  - Ribeiro J
AU  - Ribeiro I
AU  - Dinis-Ribeiro M
LA  - English
T2  - Diabetes/metabolism research and reviews
VL  - 28
SP  - 574-600
IS  - 7
SN  - 1520-7560
PY  - 2012
DA  - 2012

Exclude – predicting foot ulceration not prevention

TY  - JOUR
TI  - Complex interventions for preventing diabetic foot ulceration.
AU  - Hoogeveen RC
AU  - Dorresteijn JA
AU  - Kriegsman DM
AU  - Valk GD
T2  - Cochrane Database of Systematic Reviews
VL  - 8
SP  - CD007610
IS  - 8
SN  - 1469-493X
PY  - 2015
DA  - 2015
DO  - 10.1002/14651858.CD007610.pub3
U1  - 26299991[pmid]
DB  - EPISTEMONIKOS
UR  - http://www.epistemonikos.org/documents/31ac37ad87e720e7bc4bff93b9fe2cf0841d86be

Exclude from the update already in the overview


TY  - JOUR
TI  - Foot ulceration and its association with mortality in diabetes mellitus: a meta-analysis.
AU  - Saluja S
AU  - Anderson SG
AU  - Hambleton I
AU  - Shoo H
AU  - Livingston M
AU  - Jude EB
AU  - Lunt M
AU  - Dunn G
AU  - Heald AH
AB  - BACKGROUND: Diabetic foot ulcers portend an almost twofold increase 
T2  - Diabetic medicine : a journal of the British Diabetic Association
VL  - 37
SP  - 211-218
IS  - 2
SN  - 1464-5491
PY  - 2020
DA  - 2020
DO  - 10.1111/dme.14151
U1  - 31613404[pmid]
DB  - EPISTEMONIKOS
UR  - http://www.epistemonikos.org/documents/e1f867a57359cd64c960c6b8b7a09cfc102c3f1c
Exclude: Risk of death in people with foot ulcerations

TY  - BOOK
TI  - Off-Loading Devices for People with Diabetic Neuropathic Foot Ulcers: A Rapid Qualitative Review
AU  - Majid U
AU  - Argáez C
LA  - English
T2  - CADTH Rapid Response Reports
PY  - 2020
DA  - 2020
U1  - 33296155[pmid]
DB  - EPISTEMONIKOS
UR  - http://www.epistemonikos.org/documents/0768e7c02c3e9cfde0aa7bc3851af6bfc643d787

Exclude


TY  - JOUR
TI  - Global Epidemiology of Diabetic Foot Ulceration: A Systematic Review and Meta-Analysis.
AU  - Zhang P
AU  - Lu J
AU  - Jing Y
AU  - Tang S
AU  - Zhu D
AU  - Bi Y
T2  - Annals of medicine
VL  - 49
SP  - 1-21
IS  - 2
SN  - 1365-2060
PY  - 2017
DA  - 2017
DO  - 10.1080/07853890.2016.1231932
U1  - 27585063[pmid]
DB  - EPISTEMONIKOS
UR  - http://www.epistemonikos.org/documents/9bf390b580552a0bcb70a7d96851a665cc908f5d
Exclude; Epidemiology not prevention


TY  - JOUR
TI  - Treatment of modifiable risk factors for foot ulceration in persons with diabetes: a systematic review.
AU  - van Netten JJ
AU  - Sacco ICN
AU  - Lavery LA
AU  - Monteiro-Soares M
AU  - Rasmussen A
AU  - Raspovic A
AU  - Bus SA
T2  - Diabetes/metabolism research and reviews
VL  - 36
SP  - e3271
SN  - 1520-7560
PY  - 2020
DA  - 2020
DO  - 10.1002/dmrr.3271
U1  - 31957306[pmid]
DB  - EPISTEMONIKOS
UR  - http://www.epistemonikos.org/documents/d203c437f4d697d186e4659aa86f78be1c5303a7

Include


TY  - JOUR
TI  - A systematic review of foot ulcer in patients with Type 2 diabetes mellitus. I: prevention.
AU  - Mason J
AU  - O'Keeffe C
AU  - McIntosh A
AU  - Hutchinson A
AU  - Booth A
AU  - Young RJ
T2  - Diabetic medicine : a journal of the British Diabetic Association
VL  - 16
SP  - 801-12
IS  - 10
SN  - 0742-3071
PY  - 1999
DA  - 1999
DO  - 10.1046/j.1464-5491.1999.00133.x
U1  - 10547206[pmid]

Exclude from the update already in the overview


TY  - JOUR
TI  - Systematic reviews of wound care management: (3) antimicrobial agents for chronic wounds; (4) diabetic foot ulceration.
AU  - O'Meara S
AU  - Cullum N
AU  - Majid M
AU  - Sheldon T
T2  - Health technology assessment (Winchester, England)
VL  - 4
SP  - 1-237
IS  - 21
SN  - 1366-5278
PY  - 2000
DA  - 2000
U1  - 11074391[pmid]
DB  - EPISTEMONIKOS
UR  - http://www.epistemonikos.org/documents/8be496ff1f744a03353091d5e0406c5b734b5649
Exclude from update already in overview


TY  - JOUR
TI  - Tendon lengthening and fascia release for healing and preventing diabetic foot ulcers: a systematic review and meta-analysis.
AU  - Dallimore SM
AU  - Kaminski MR
T2  - Journal of foot and ankle research
VL  - 8
SP  - 33
SN  - 1757-1146
PY  - 2015
DA  - 2015
DO  - 10.1186/s13047-015-0085-6
U1  - 26300980[pmid]
DB  - EPISTEMONIKOS
UR  - http://www.epistemonikos.org/documents/c19cbe0781eae9af4158fe6c686cc7a41e941ad7
Exclude surgery


TY  - JOUR
TI  - Effectiveness of insoles used for the prevention of ulceration in the neuropathic diabetic foot: a systematic review.
AU  - Paton J
AU  - Bruce G
AU  - Jones R
AU  - Stenhouse E
T2  - Journal of diabetes and its complications
VL  - 25
SP  - 52-62
IS  - 1
SN  - 1873-460X
PY  - 2011
DA  - 2011
DO  - 10.1016/j.jdiacomp.2009.09.002
U1  - 19854075[pmid]
DB  - EPISTEMONIKOS
UR  - http://www.epistemonikos.org/documents/f468ff4fb6ecd0cd3be09abe32f826825aa6f034
Exclude from update – already in overview

TY  - JOUR
TI  - Risk assessments and structured care interventions for prevention of foot ulceration in diabetes: development and validation of a prognostic model.
AU  - Crawford F
AU  - Chappell FM
AU  - Lewsey J
AU  - Riley R
AU  - Hawkins N
AU  - Nicolson D
AU  - Heggie R
AU  - Smith M
AU  - Horne M
AU  - Amanna A
AU  - Martin A
AU  - Gupta S
AU  - Gray K
AU  - Weller D
AU  - Brittenden J
AU  - Leese G
T2  - Health technology assessment (Winchester, England)
VL  - 24
SP  - 1-198
IS  - 62
SN  - 2046-4924
PY  - 2020
DA  - 2020
DO  - 10.3310/hta24620
U1  - 33236718[pmid]
DB  - EPISTEMONIKOS
UR  - http://www.epistemonikos.org/documents/eff5dff9339da21c1124168e47c815ef62ddd852

Exclude

TY  - JOUR
TI  - A systematic review and meta-analysis of off-loading methods for diabetic foot ulcers.
AU  - Elraiyah T
AU  - Prutsky G
AU  - Domecq JP
AU  - Tsapas A
AU  - Nabhan M
AU  - Frykberg RG
AU  - Firwana B
AU  - Hasan R
AU  - Prokop LJ
AU  - Murad MH
T2  - Journal of vascular surgery
VL  - 63
SP  - 59S-68S.e2
IS  - 2 Suppl
SN  - 1097-6809
PY  - 2016
DA  - 2016
DO  - 10.1016/j.jvs.2015.10.006
U1  - 26804369[pmid]
DB  - EPISTEMONIKOS
UR  - http://www.epistemonikos.org/documents/134ef8a204849a5d542b2e412313e064423349e0
Exclude – identified in the earlier searches but excluded because the main focus is on the management of foot ulcers.


TY  - JOUR
TI  - Prevalence and associated factors of foot ulcer among diabetic patients in Ethiopia: a systematic review and meta-analysis.
AU  - Tolossa T
AU  - Mengist B
AU  - Mulisa D
AU  - Fetensa G
AU  - Turi E
AU  - Abajobir A
T2  - BMC public health
VL  - 20
SP  - 41
IS  - 1
SN  - 1471-2458
PY  - 2020
DA  - 2020
DO  - 10.1186/s12889-019-8133-y
U1  - 31924173[pmid]
DB  - EPISTEMONIKOS
UR  - http://www.epistemonikos.org/documents/e19390638b7767a535a8c97554d003132e2f78fa
Exclude; prevalence and risk factors not prevention


TY  - JOUR
TI  - ADIE - nursing interventions of diabetic foot ulcer: An integrative review of the literature.
AU  - Subrata SA
AU  - Phuphaibul R
AU  - Kanogsunthornrat N
AU  - Siripitayakunkit A
T2  - Current diabetes reviews
VL  - 16
SP  - 40-51
IS  - 1
SN  - 1875-6417
PY  - 2019
DA  - 2019
DO  - 10.2174/1573399815666190307164119
U1  - 30848205[pmid]
DB  - EPISTEMONIKOS
UR  - http://www.epistemonikos.org/documents/86374d66c3a41cdb1193d84d1c109d5827245933

Exclude; not an SR not focused on preventing DFU. preventing amputations/ 


TY  - JOUR
TI  - Is an increase in skin temperature predictive of neuropathic foot ulceration in people with diabetes? A systematic review and meta-analysis.
AU  - Houghton VJ
AU  - Bower VM
AU  - Chant DC
T2  - Journal of foot and ankle research
VL  - 6
SP  - 31
IS  - 1
SN  - 1757-1146
PY  - 2013
DA  - 2013
DO  - 10.1186/1757-1146-6-31
U1  - 23919736[pmid]
DB  - EPISTEMONIKOS
UR  - http://www.epistemonikos.org/documents/4f27b907b69c9d97309588641bf168604a1399ba

Exclude prediction not prevention


TY  - JOUR
TI  - The Relationship Between Osteomyelitis Complication and Drug-Resistant Infection Risk in Diabetic Foot Ulcer: A Meta-analysis.
AU  - Chen Y
AU  - Ding H
AU  - Wu H
AU  - Chen HL
Exclude not prevention

TY  - JOUR
TI  - Effectiveness of offloading methods in preventing primary diabetic foot ulcers in adults with diabetes: a systematic review.
AU  - Heuch L
AU  - Streak Gomersall J
T2  - JBI database of systematic reviews and implementation reports
VL  - 14
SP  - 236-65
IS  - 7
SN  - 2202-4433
PY  - 2016
DA  - 2016
DO  - 10.11124/JBISRIR-2016-003013
U1  - 27532798[pmid]
DB  - EPISTEMONIKOS
UR  - http://www.epistemonikos.org/documents/63f6f5a03e9e626bb757a9e4ebf5611c89689a4c
Exclude from update search already in overview	


TY  - JOUR
TI  - The effectiveness of footwear and offloading interventions to prevent and heal foot ulcers and reduce plantar pressure in diabetes: a systematic review.
AU  - Bus SA
AU  - Valk GD
AU  - van Deursen RW
AU  - Armstrong DG
AU  - Caravaggi C
AU  - Hlavácek P
AU  - Bakker K
AU  - Cavanagh PR
T2  - Diabetes/Metabolism Research & Reviews
VL  - 24
SP  - S162-80
IS  - S1
SN  - 15207552
PY  - 2008
DA  - 2008
DO  - 10.1002/dmrr.850
U1  - 18442178[pmid]
DB  - EPISTEMONIKOS
UR  - http://www.epistemonikos.org/documents/43109f03c88f1a737e3fae7c05b262b666276c3f#
Exclude from update already in overview 


TY  - JOUR
TI  - Toe Pressure in Predicting Diabetic Foot Ulcer Healing: A Systematic Review and Meta-Analysis.
AU  - Tay WL
AU  - Lo Z
AU  - Hong Q
AU  - Yong E
AU  - Chandrasekar S
AU  - Tan GWL
Exclude – not overview question


TY  - JOUR
TI  - Systematic review of antimicrobial treatments for diabetic foot ulcers.
AU  - Nelson EA
AU  - O'Meara S
AU  - Golder S
AU  - Dalton J
AU  - Craig D
AU  - Iglesias C
AU  - DASIDU Steering Group
http://www.epistemonikos.org/documents/d13e41c8c139fafcc23bde517ccedd07d012d34a
Exclude – not overview question


TY  - JOUR
TI  - Guidelines on diagnosis, prognosis, and management of peripheral artery disease in patients with foot ulcers and diabetes (IWGDF 2019 update).
AU  - Hinchliffe, Robert J.
AU  - Forsythe, Rachael O.
AU  - Apelqvist, Jan
AU  - Boyko, Edward J.
AU  - Fitridge, Robert
AU  - Hong, Joon Pio
AU  - Katsanos, Konstantinos
AU  - Mills, Joseph L.
AU  - Nikol, Sigrid
AU  - Reekers, Jim
AU  - Venermo, Maarit
AU  - Zierler, R. Eugene
AU  - Schaper, Nicolaas C.
AU  - Boyko, Ed J
LA  - English
T2  - Diabetes/Metabolism Research & Reviews
VL  - 36
SP  - 1-12
SN  - 15207552
PY  - 2020
DA  - 2020
DO  - 10.1002/dmrr.3276
U1  - NLM31958217[pmid]
DB  - EPISTEMONIKOS
UR  - http://www.epistemonikos.org/documents/9b89dab0428a16d4f9428a64a1ffba79ad9f8050
Exclude – not overview question


TY  - JOUR
TI  - A systematic review and meta-analysis of adjunctive therapies in diabetic foot ulcers.
AU  - Elraiyah T
AU  - Tsapas A
AU  - Prutsky G
AU  - Domecq JP
AU  - Hasan R
AU  - Firwana B
AU  - Nabhan M
AU  - Prokop L
AU  - Hingorani A
AU  - Claus PL
AU  - Steinkraus LW
AU  - Murad MH
T2  - Journal of vascular surgery
VL  - 63
SP  - 46S-58S.e2
IS  - 2 Suppl
SN  - 1097-6809
PY  - 2016
DA  - 2016
DO  - 10.1016/j.jvs.2015.10.007
U1  - 26804368[pmid]
DB  - EPISTEMONIKOS
UR  - http://www.epistemonikos.org/documents/9cde444f09291e1d52965e49a0861f242b72df77
Exclude – management of foot ulcers – not overview question


TY  - JOUR
TI  - Foot ulcers associated with external trauma among people with diabetes: An integrative review of the origin of trauma and outcomes.
AU  - Abu-Qamar MZ
AU  - Kemp V
AU  - Whitehead L
T2  - International journal of nursing studies
VL  - 114
SP  - 103822
SN  - 1873-491X
PY  - 2020
DA  - 2020
DO  - 10.1016/j.ijnurstu.2020.103822
U1  - 33248292[pmid]
DB  - EPISTEMONIKOS
UR  - http://www.epistemonikos.org/documents/a21110c9e19c78b642462b3ab910b1df40a520b7
Exclude


TY  - JOUR
TI  - Hyperbaric oxygen for the treatment of diabetic foot ulcers: a systematic review.
AU  - Stoekenbroek RM
AU  - Santema TB
AU  - Legemate DA
AU  - Ubbink DT
AU  - van den Brink A
AU  - Koelemay MJ
T2  - European journal of vascular and endovascular surgery : the official journal of the European Society for Vascular Surgery
VL  - 47
SP  - 647-55
IS  - 6
SN  - 1532-2165
PY  - 2014
DA  - 2014
DO  - 10.1016/j.ejvs.2014.03.005
U1  - 24726143[pmid]
DB  - EPISTEMONIKOS
UR  - http://www.epistemonikos.org/documents/23ed71f2fe66aa1c8a42498bbe6996548f8df506
Exclude – treatment not prevention


TY  - JOUR
TI  - Effectiveness of psychosocial interventions for the prevention and treatment of foot ulcers in people with diabetes: a systematic review.
AU  - Norman G
AU  - Westby MJ
AU  - Vedhara K
AU  - Game F
AU  - Cullum NA
T2  - Diabetic medicine : a journal of the British Diabetic Association
VL  - 37
SP  - 1256-1265
IS  - 8
SN  - 1464-5491
PY  - 2020
DA  - 2020
DO  - 10.1111/dme.14326
U1  - 32426913[pmid]
DB  - EPISTEMONIKOS
UR  - http://www.epistemonikos.org/documents/645dd19db080b48d18855c030ff2e78d2c6d9c27
Include


TY  - JOUR
TI  - Footwear and offloading interventions to prevent and heal foot ulcers and reduce plantar pressure in patients with diabetes: a systematic review.
AU  - Bus SA
AU  - van Deursen RW
AU  - Armstrong DG
AU  - Lewis J
AU  - Caravaggi CF
AU  - Cavanagh PR
AU  - International Working Group on the Diabetic Foot (IWGDF)
T2  - Diabetes/metabolism research and reviews
VL  - 32 Suppl 1
SP  - 99-118
SN  - 1520-7560
PY  - 2016
DA  - 2016
DO  - 10.1002/dmrr.2702
U1  - 26342178[pmid]
DB  - EPISTEMONIKOS
UR  - http://www.epistemonikos.org/documents/cd53bdd1be70988f284ba7b57afc091622af536d
Excluded from update already in overview


TY  - JOUR
TI  - Motivational interviewing as an intervention to improve adherence behaviours for the prevention of diabetic foot ulceration - a systematic review.
AU  - Binning J
AU  - Woodburn J
AU  - Bus S
AU  - Barn R
T2  - Diabetes/metabolism research and reviews
VL  - 35
SP  - e3105
IS  - 2
SN  - 1520-7560
PY  - 2019
DA  - 2019
DO  - 10.1002/dmrr.3105
U1  - 30513132[pmid]
DB  - EPISTEMONIKOS
UR  - http://www.epistemonikos.org/documents/d6cfa48feb04a35499cd0cb36c8756708204d80e
Exclude from update – already in overview


TY  - JOUR
TI  - Topical antimicrobial agents for treating foot ulcers in people with diabetes
AU  - Dumville, Jo C
AU  - Lipsky, Benjamin A
AU  - Hoey, Christopher
AU  - Cruciani, Mario
AU  - Fiscon, Marta
AU  - Xia, Jun
T2  - Cochrane Database of Systematic Reviews
VL  - 6
SP  - CD011038
IS  - 6
SN  - 1465-1858
PY  - 2017
DA  - 2017
DO  - 10.1002/14651858.CD011038.pub2
U1  - 28613416[pmid]
DB  - EPISTEMONIKOS
UR  - http://www.epistemonikos.org/documents/b683bd871734af6f6fa5de0a8e6a6dae0478fcb9
Excluded not overview question – treatment not prevention


TY  - JOUR
TI  - The use of the Semmes-Weinstein monofilament and other threshold tests for preventing foot ulceration and amputation in persons with diabetes.
AU  - Mayfield JA
AU  - Sugarman JR
T2  - The Journal of family practice
VL  - 49
SP  - S17-29
IS  - 11 Suppl
SN  - 0094-3509
PY  - 2000
DA  - 2000
U1  - 11093555[pmid]
DB  - EPISTEMONIKOS
UR  - http://www.epistemonikos.org/documents/20ca43aff94266a3cbaeb4f77237ef76ec5018e8
Exclude from update already in overview. 


TY  - JOUR
TI  - Skin grafting and tissue replacement for treating foot ulcers in people with diabetes
AU  - Santema, Trientje B
AU  - Poyck, Paul PC
AU  - Ubbink, Dirk T
T2  - Cochrane Database of Systematic Reviews
VL  - 2
SP  - CD011255
SN  - 1465-1858
PY  - 2016
DA  - 2016
DO  - 10.1002/14651858.CD011255.pub2
U1  - 26866804[pmid]
DB  - EPISTEMONIKOS
UR  - http://www.epistemonikos.org/documents/0453d23fa40a9db64198046004bcbaab91fccf69

Exclude – not overview question – management of foot ulcers. 


TY  - JOUR
TI  - Plantar pressures, plantar forces, and their influence on the pathogenesis of diabetic foot ulcers: a review.
AU  - Patry J
AU  - Belley R
AU  - Côté M
AU  - Chateau-Degat ML
T2  - Journal of the American Podiatric Medical Association
VL  - 103
SP  - 322-32
IS  - 4
SN  - 1930-8264
PY  - 2013
DA  - 2013
U1  - 23878385[pmid]
DB  - EPISTEMONIKOS
UR  - http://www.epistemonikos.org/documents/e13d53552cf7f4b6eeea86f3e625c16ccdf3c46d
 Exclude not the overview question – prevention/risk 


TY  - JOUR
TI  - Health service organisation impact on lower extremity amputations in people with type 2 diabetes with foot ulcers: systematic review and meta-analysis.
AU  - Meza-Torres B
AU  - Carinci F
AU  - Heiss C
AU  - Joy M
AU  - de Lusignan S
T2  - Acta diabetologica
SN  - 1432-5233
PY  - 2021
DA  - 2021
DO  - 10.1007/s00592-020-01662-x
U1  - 33547497[pmid]
DB  - EPISTEMONIKOS
UR  - http://www.epistemonikos.org/documents/af5e0f8c4d1799d8b96e75cf219bb860e64363b9
Include


TY  - JOUR
TI  - A systematic review and meta-analysis of patient education in preventing and reducing the incidence or recurrence of adult diabetes foot ulcers (DFU).
AU  - Adiewere P
AU  - Gillis RB
AU  - Imran Jiwani S
AU  - Meal A
AU  - Shaw I
AU  - Adams GG
T2  - Heliyon
VL  - 4
SP  - e00614
IS  - 5
SN  - 2405-8440
PY  - 2018
DA  - 2018
DO  - 10.1016/j.heliyon.2018.e00614
U1  - 29872752[pmid]
DB  - EPISTEMONIKOS
UR  - http://www.epistemonikos.org/documents/9203b9484368073e74a0ea5b09f1ae2d614f95ea
Exclude already in overview 

TY  - JOUR
TI  - Effectiveness of interventions to enhance healing of chronic ulcers of the foot in diabetes: a systematic review.
AU  - Game FL
AU  - Apelqvist J
AU  - Attinger C
AU  - Hartemann A
AU  - Hinchliffe RJ
AU  - Löndahl M
AU  - Price PE
AU  - Jeffcoate WJ
T2  - Diabetes/metabolism research and reviews
VL  - 32 Suppl 1
SP  - 154-68
SN  - 1520-7560
PY  - 2016
DA  - 2016
DO  - 10.1002/dmrr.2707
U1  - 26344936[pmid]
DB  - EPISTEMONIKOS
UR  - http://www.epistemonikos.org/documents/cfd857bda47760c96210e616f87c6ff63d84ac63
Exclude – not the overview question - healing


TY  - JOUR
TI  - A systematic review of interventions to enhance the healing of chronic ulcers of the foot in diabetes.
AU  - Game FL
AU  - Hinchliffe RJ
AU  - Apelqvist J
AU  - Armstrong DG
AU  - Bakker K
AU  - Hartemann A
AU  - Löndahl M
AU  - Price PE
AU  - Jeffcoate WJ
T2  - Diabetes/metabolism research and reviews
VL  - 28 Suppl 1
SP  - 119-41
IS  - SUPPL. 1
SN  - 1520-7560
PY  - 2012
DA  - 2012
DO  - 10.1002/dmrr.2246
U1  - 22271737[pmid]
DB  - EPISTEMONIKOS
UR  - http://www.epistemonikos.org/documents/9b001fa684e69e3fa33afdb5f3d9cb8b273f287b
Exclude not overview question

TY  - JOUR
TI  - A clinical practice guideline for the use of hyperbaric oxygen therapy in the treatment of diabetic foot ulcers.
AU  - Huang ET
AU  - Mansouri J
AU  - Murad MH
AU  - Joseph WS
AU  - Strauss MB
AU  - Tettelbach W
AU  - Worth ER
AU  - UHMS CPG Oversight Committee
T2  - Undersea & hyperbaric medicine : journal of the Undersea and Hyperbaric Medical Society, Inc
VL  - 42
SP  - 205-47
IS  - 3
SN  - 1066-2936
PY  - 2015
DA  - 2015
U1  - 26152105[pmid]
DB  - EPISTEMONIKOS
UR  - http://www.epistemonikos.org/documents/975962c03f548169768e5cdf7499d304dbb70c67
Exclude not overview question 


TY  - JOUR
TI  - The effectiveness of footwear as an intervention to prevent or to reduce biomechanical risk factors associated with diabetic foot ulceration: a systematic review.
AU  - Healy A
AU  - Naemi R
AU  - Chockalingam N
T2  - Journal of diabetes and its complications
VL  - 27
SP  - 391-400
IS  - 4
SN  - 1873-460X
PY  - 2013
DA  - 2013
DO  - 10.1016/j.jdiacomp.2013.03.001
U1  - 23643441[pmid]
DB  - EPISTEMONIKOS
UR  - http://www.epistemonikos.org/documents/3c8950afaa71ad6ccda0d03d958812bcdf4557b9
Exclude from update already in overview

TY  - JOUR
TI  - The association of ulceration of the foot with cardiovascular and all-cause mortality in patients with diabetes: a meta-analysis.
AU  - Brownrigg JR
AU  - Davey J
AU  - Holt PJ
AU  - Davis WA
AU  - Thompson MM
AU  - Ray KK
AU  - Hinchliffe RJ
T2  - Diabetologia
VL  - 55
SP  - 2906-12
IS  - 11
SN  - 1432-0428
PY  - 2012
DA  - 2012
DO  - 10.1007/s00125-012-2673-3
U1  - 22890823[pmid]
DB  - EPISTEMONIKOS
UR  - http://www.epistemonikos.org/documents/d725e8f525534318dd8fd72bae57301cbd847b80
Exclude – risk assessment not prevention

TY  - JOUR
TI  - A systematic review of the effectiveness of interventions to enhance the healing of chronic ulcers of the foot in diabetes.
AU  - Hinchliffe RJ
AU  - Valk GD
AU  - Apelqvist J
AU  - Armstrong DG
AU  - Bakker K
AU  - Game FL
AU  - Hartemann-Heurtier A
AU  - Löndahl M
AU  - Price PE
AU  - van Houtum WH
AU  - Jeffcoate WJ
T2  - Diabetes/metabolism research and reviews
VL  - 24 Suppl 1
SP  - S119-44
IS  - S1
SN  - 1520-7552
PY  - 2008
DA  - 2008
DO  - 10.1002/dmrr.825
U1  - 18442185[pmid]
DB  - EPISTEMONIKOS
UR  - http://www.epistemonikos.org/documents/e2472dfd28eca61409f65a5d3a1ba652e3ff7605
Exclude – healing not prevention


TY  - JOUR
TI  - Effect of contact with podiatry in a team approach context on diabetic foot ulcer and lower extremity amputation: systematic review and meta-analysis.
AU  - Blanchette V
AU  - Brousseau-Foley M
AU  - Cloutier L
LA  - English
T2  - Journal of foot and ankle research
VL  - 13
SP  - 15
IS  - 1
SN  - 1757-1146
PY  - 2020
DA  - 2020
DO  - 10.1186/s13047-020-0380-8
U1  - 32192509[pmid]
DB  - EPISTEMONIKOS
UR  - http://www.epistemonikos.org/documents/939184ebb838288be8b2e0f45955457d59bec3f8

Include


TY  - JOUR
TI  - Foot deformities within the diabetic foot and their influence on biomechanics: A review of the literature.
AU  - Allan J
AU  - Munro W
AU  - Figgins E
T2  - Prosthetics and orthotics international
VL  - 40
SP  - 182-92
IS  - 2
SN  - 1746-1553
PY  - 2016
DA  - 2016
Exclude – prevention of foot deformities not ulceration


TY  - JOUR
TI  - Burden of diabetic foot disorders, guidelines for management and disparities in implementation in Europe: a systematic literature review.
AU  - van Acker K
AU  - Léger P
AU  - Hartemann A
AU  - Chawla A
AU  - Siddiqui MK
T2  - Diabetes/metabolism research and reviews
VL  - 30
SP  - 635-45
IS  - 8
SN  - 1520-7560
PY  - 2014
DA  - 2014
DO  - 10.1002/dmrr.2523
U1  - 24470359[pmid]
DB  - EPISTEMONIKOS
UR  - http://www.epistemonikos.org/documents/95d40e46c8e8c87e6fb9770ad641b10129e2529b
Exclude not overview question 


TY  - JOUR
TI  - Mobile technology to promotefoot management among people with diabetes mellitus: An Integrative Review
AU  - Silva, Antonia Fabiana Rodrigues da
AU  - Neto, Francisco João de Carvalho
AU  - Guimarães, Mayla Rosa
AU  - Bernardes, Raissy Alves
AU  - Brito, Vicente Rubens Reges
AU  - Silva, Ana Roberta Vilarouca da
T2  - Ciênc. cuid. saúde
VL  - 19
SP  - 9-9
PY  - 2020
DA  - 2020
DB  - EPISTEMONIKOS
UR  - http://www.epistemonikos.org/documents/426f088e1fb4cf5f357578e9d5039dffaaeb754f
Include


TY  - JOUR
TI  - Foot Self-Care Experiences Among Patients With Diabetes: A Systematic Review of Qualitative Studies.
AU  - Oni D
T2  - Wound management & prevention
VL  - 66
SP  - 16-25
IS  - 4
SN  - 2640-5245
PY  - 2020
DA  - 2020
Exclude qualitative studies/not overview question


TY  - JOUR
TI  - Foot structure and footwear prescription in diabetes mellitus.
AU  - Bus SA
T2  - Diabetes/metabolism research and reviews
VL  - 24 Suppl 1
SP  - S90-5
SN  - 1520-7552
PY  - 2008
DA  - 2008
DO  - 10.1002/dmrr.840
U1  - 18386782[pmid]
DB  - EPISTEMONIKOS
UR  - http://www.epistemonikos.org/documents/efa4614d066aefcc018ff4b6a5931764c7f663fb
Exclude – not a systematic review/not the overview question


TY  - JOUR
TI  - Effectiveness of diabetic therapeutic footwear in preventing reulceration.
AU  - Maciejewski ML
AU  - Reiber GE
AU  - Smith DG
AU  - Wallace C
AU  - Hayes S
AU  - Boyko EJ
T2  - Diabetes care
VL  - 27
SP  - 1774-82
IS  - 7
SN  - 0149-5992
PY  - 2004
DA  - 2004
DO  - 10.2337/diacare.27.7.1774
U1  - 15220265[pmid]
DB  - EPISTEMONIKOS
UR  - http://www.epistemonikos.org/documents/c6ae7b6215d72ce3fa36f0007afedb8fc9fe96cf
Exclude from the update already in the overview


TY  - JOUR
TI  - Glycated Hemoglobin (HbA1c) as a Biomarker for Diabetic Foot Peripheral Neuropathy.
AU  - Casadei G
AU  - Filippini M
AU  - Brognara L
T2  - Diseases (Basel, Switzerland)
VL  - 9
IS  - 1
SN  - 2079-9721
PY  - 2021
DA  - 2021
DO  - 10.3390/diseases9010016
U1  - 33671807[pmid]
DB  - EPISTEMONIKOS
UR  - http://www.epistemonikos.org/documents/586268f22c59f5c4a1014a0ccb25cff35cabf97c
Exclude – not overview question – HbA1c and neuropathy

TY  - JOUR
TI  - Telehealth and telemedicine applications for the diabetic foot: a systematic review.
AU  - Hazenberg CEVB
AU  - Aan de Stegge WB
AU  - van Baal SG
AU  - Moll FL
AU  - Bus SA
T2  - Diabetes/metabolism research and reviews
VL  - 36
SP  - e3247
IS  - 3
SN  - 1520-7560
PY  - 2020
DA  - 2020
DO  - 10.1002/dmrr.3247
U1  - 31808288[pmid]
DB  - EPISTEMONIKOS
UR  - http://www.epistemonikos.org/documents/8f0f6a90c069e9796c63858c9c14ac2d0d1cdf73
Include

TY  - JOUR
TI  - Physical activity and exercise on diabetic foot related outcomes: A systematic review.
AU  - Matos, Monica
AU  - Mendes, Romeu
AU  - Silva, André B.
AU  - Sousa, Nelson
T2  - Diabetes Research & Clinical Practice
VL  - 139
SP  - 81-90
SN  - 01688227
PY  - 2018
DA  - 2018
DO  - 10.1016/j.diabres.2018.02.020
U1  - 29477503[pmid]
DB  - EPISTEMONIKOS
UR  - http://www.epistemonikos.org/documents/832a262fc187e5c8a1c8b77661531451701697ff
Include
Physical activity and exercise on diabetic foot related outcomes: A systematic review
Matos, Monica et al.
Diabetes Research and Clinical Practice, Volume 139, 81 - 90

TY  - JOUR
TI  - Defining the gap: a systematic review of the difference in rates of diabetes-related foot complications in Aboriginal and Torres Strait Islander Australians and non-Indigenous Australians.
AU  - West M
AU  - Chuter V
AU  - Munteanu S
AU  - Hawke F
T2  - Journal of foot and ankle research
VL  - 10
SP  - 48
SN  - 1757-1146
PY  - 2017
DA  - 2017
DO  - 10.1186/s13047-017-0230-5
U1  - 29151893[pmid]
DB  - EPISTEMONIKOS
UR  - http://www.epistemonikos.org/documents/489a52fbd9ef7a7ff6d26e135e7815313e6f02f3
Exclude – not the overview question – prevalence.


TY  - JOUR
TI  - Critical review. Part 1. Specialist footwear as a therapeutic intervention for diabetic foot problems -- a critical review.
AU  - Williams AE
T2  - British Journal of Podiatry
VL  - 10
SP  - 80-86
IS  - 3
SN  - 14607328
PY  - 2007
DA  - 2007
DB  - EPISTEMONIKOS
UR  - http://www.epistemonikos.org/documents/23580a3bd49f482965a514110877f4a46db441a9
Exclude


TY  
TI  - What has finite element analysis taught us about diabetic foot disease and its management? A systematic review.
AU  - Telfer S
AU  - Erdemir A
AU  - Woodburn J
AU  - Cavanagh PR
T2  - PloS one
VL  - 9
SP  - e109994
IS  - 10
SN  - 1932-6203
PY  - 2014
DA  - 2014
DO  - 10.1371/journal.pone.0109994
U1  - 25290098[pmid]
DB  - EPISTEMONIKOS
Exclude risk of foot ulceration and pressure


TY  - JOUR
TI  - Counterpoint: hyperbaric oxygen for diabetic foot wounds is not effective.
AU  - Berendt AR
T2  - Clinical infectious diseases : an official publication of the Infectious Diseases Society of America
VL  - 43
SP  - 193-8
IS  - 2
SN  - 1537-6591
PY  - 2006
DA  - 2006
DO  - 10.1086/505223
U1  - 16779746[pmid]
DB  - EPISTEMONIKOS
UR  - http://www.epistemonikos.org/documents/f7903ea9969bc8271dccd6cddfbe6e37cb689d84
Exclude – treatment not prevention

TY  - JOUR
TI  - Is there an association between vitamin D and diabetic foot disease? A meta-analysis.
AU  - Yammine K
AU  - Hayek F
AU  - Assi C
T2  - Wound repair and regeneration : official publication of the Wound Healing Society [and] the European Tissue Repair Society
VL  - 28
SP  - 90-96
IS  - 1
SN  - 1524-475X
PY  - 2020
DA  - 2020
DO  - 10.1111/wrr.12762
U1  - 31633861[pmid]
DB  - EPISTEMONIKOS
UR  - http://www.epistemonikos.org/documents/dae6384f41f5e742a62f21cc3c25023dec35da3a
Exclude case control studies


TY  - JOUR
TI  - Updating the Diabetic Foot Treatment Algorithm: Recommendations on Treatment Using Advanced Medicine and Therapies.
AU  - Blume P
AU  - Wu S
T2  - Wounds : a compendium of clinical research and practice
VL  - 30
SP  - 29-35
IS  - 2
SN  - 1943-2704
PY  - 2018
DA  - 2018
U1  - 29091034[pmid]
DB  - EPISTEMONIKOS
UR  - http://www.epistemonikos.org/documents/2c09c29b9af0f77d6408aa3c4459168b951510f1
Exclude


TY  - JOUR
TI  - Updating the Diabetic Foot Treatment Algorithm: Recommendations on Treatment Using Advanced Medicine and Therapies.
AU  - Blume, Peter
AU  - Wu, Stephanie
T2  - Wounds: A Compendium of Clinical Research & Practice
VL  - 30
SP  - 29-35
IS  - 2
SN  - 10447946
PY  - 2018
DA  - 2018
DB  - EPISTEMONIKOS
UR  - http://www.epistemonikos.org/documents/2ef352229e438a5296d9dbc9bb7b58c24790154c
Exclude


TY  - JOUR
TI  - A series of systematic reviews to inform a decision analysis for sampling and treating infected diabetic foot ulcers.
AU  - Nelson EA
AU  - O'Meara S
AU  - Craig D
AU  - Iglesias C
AU  - Golder S
AU  - Dalton J
AU  - Claxton K
AU  - Bell-Syer SE
AU  - Jude E
AU  - Dowson C
AU  - Gadsby R
AU  - O'Hare P
AU  - Powell J
T2  - Health technology assessment (Winchester, England)
VL  - 10
SP  - iii-iv, ix-x, 1-221
IS  - 12
SN  - 1366-5278
PY  - 2006
DA  - 2006
U1  - 16595081[pmid]
DB  - EPISTEMONIKOS
UR  - http://www.epistemonikos.org/documents/ced1408077a04782253a0828e09ab009063ea814
Exclude


TY  - JOUR
TI  - Guidelines of the international writing group on the diabetic foot on diagnosis.
AU  - Hinchliffe RJ
AU  - Forsythe RO
AU  - Apelqvist J
AU  - Boyko EJ
AU  - Fitridge R
AU  - Hong JP
AU  - Katsanos K
AU  - Mills JL
AU  - Nikol S
AU  - Reekers J
AU  - Venermo M
AU  - Zierler RE
AU  - Schaper NC
AU  - IWGDF PAD Working Group
T2  - Diabetes/metabolism research and reviews
SP  - e3276
SN  - 1520-7560
PY  - 2020
DA  - 2020
DO  - 10.1002/dmrr.3276
U1  - 31958217[pmid]
DB  - EPISTEMONIKOS
UR  - http://www.epistemonikos.org/documents/8eaaba6ffb2b604dbcf0a5f4dbc87e7af5cc9275
Exclude not overview question


TY  - JOUR
TI  - Footwear and insole design features for offloading the diabetic at risk foot-A systematic review and meta-analyses.
AU  - Collings R
AU  - Freeman J
AU  - Latour JM
AU  - Paton J
T2  - Endocrinology, diabetes & metabolism
VL  - 4
SP  - e00132
IS  - 1
SN  - 2398-9238
PY  - 2021
DA  - 2021
DO  - 10.1002/edm2.132
U1  - 33532602[pmid]
DB  - EPISTEMONIKOS
UR  - http://www.epistemonikos.org/documents/a9e9a41c89b3f1eb668a816b0d9f6955353ccdd6
Include


TY  - JOUR
TI  - [Compliance of Patients with Feet at Risk for Diabetic Ulceration in the Use of Appropriate Footwear]
AU  - Kossioris, Aristomenis
AU  - Tentolouris, Nicholas
AU  - Hatziagelaki, Erifili
T2  - Nosileftiki
VL  - 53
SP  - 157-165
IS  - 2
SN  - 11056843
PY  - 2014
DA  - 2014
DB  - EPISTEMONIKOS
UR  - http://www.epistemonikos.org/documents/f9b628e52ffdf4970804442923c71013aafbd0b5
Exclude: adherence


TY  - JOUR
TI  - Implementation of clinical pathway in the management of patients with diabetic foot.
AU  - Dante A
AU  - Checchi A
T2  - International Nursing Perspectives
VL  - 8
SP  - 109-112
IS  - 3
SN  - 15926478
PY  - 2008
DA  - 2008
DB  - EPISTEMONIKOS
UR  - http://www.epistemonikos.org/documents/31d488a0bed382d33553012421e1b130504ebaa7
Exclude overview outcome not mentioned in abstract 


TY  - BOOK
TI  - Preventing Complications and Treating Symptoms of Diabetic Peripheral Neuropathy
AU  - Dy SM
AU  - Bennett WL
AU  - Sharma R
AU  - Zhang A
AU  - Waldfogel JM
AU  - Nesbit SA
AU  - Yeh HC
AU  - Chelladurai Y
AU  - Feldman D
AU  - Wilson LM
AU  - Robinson KA
T2  - AHRQ Comparative Effectiveness Reviews
PY  - 2017
DA  - 2017
U1  - 28749633[pmid]
DB  - EPISTEMONIKOS
UR  - http://www.epistemonikos.org/documents/2a7c5a1ad434efe38e6eae0263c5a167ced44303
Exclude prevention of neuropathy


TY  - JOUR
TI  - The care of transmetatarsal amputation in diabetic foot gangrene.
AU  - Ammendola M
AU  - Sacco R
AU  - Butrico L
AU  - Sammarco G
AU  - de Franciscis S
AU  - Serra R
T2  - International wound journal
VL  - 14
SP  - 9-15
IS  - 1
SN  - 1742-481X
PY  - 2017
DA  - 2017
DO  - 10.1111/iwj.12682
U1  - 27696694[pmid]
DB  - EPISTEMONIKOS
UR  - http://www.epistemonikos.org/documents/e6da1730d18dcc2ca1b1f0efd2e4a4ffb3aafe7a
Exclude – outcome amputation


TY  - JOUR
TI  - 艾灸治疗糖尿病高危足有效性的系统评价.
AU  - 姜雨婷
AU  - 郭海玲
AU  - 田润溪
AU  - 段思柳
AU  - 韩柳
AU  - 王晋芳
AU  - 赵俊强
AU  - 郝玉芳
T2  - Chinese Nursing Research
VL  - 31
SP  - 2718-2724
IS  - 22
SN  - 10096493
PY  - 2017
DA  - 2017
DO  - 10.3969/j.issn.1009-6493.2017.22.009
DB  - EPISTEMONIKOS
UR  - http://www.epistemonikos.org/documents/536280063a0dc9b5464d2143090d0eb98b9aaac4
Exclude outcomes not those of the overview


TY  - JOUR
TI  - مروری بر پارامترهای بیومکانیکی زخم پای دیابتی
AU  - تقی پور, محمد
AU  - عبدی کرده ده, ابراهیم
AU  - اسلامی, منصور
T2  - Razi Journal of Medical Sciences
VL  - 23
SP  - 51-67
IS  - 144
SN  - 22287043
PY  - 2016
DA  - 2016
DB  - EPISTEMONIKOS
UR  - http://www.epistemonikos.org/documents/594e183f829a027ac38b89d06aaed2fd09544087
Exclude – review of associated mechanical risks


TY  - JOUR
TI  - Footwear and insole design features that reduce neuropathic plantar forefoot ulcer risk in people with diabetes: a systematic literature review.
AU  - Ahmed S
AU  - Barwick A
AU  - Butterworth P
AU  - Nancarrow S
PY  - 2020
DA  - 2020
DO  - 10.1186/s13047-020-00400-4
U1  - 32498719[pmid]
DB  - EPISTEMONIKOS
UR  - http://www.epistemonikos.org/documents/4517223791591058ed08a81fe3bf29c288a2e1d9
Include


TY  - JOUR
TI  - Panel de expertos sobre la atención inicial del pie diabético.
AU  - Luján, Dilcia
AU  - Orduz, Arturo
AU  - Leonardo González, Andrés
AU  - Aragón-Carreño, María Patricia
AU  - Buelvas, Walberto
AU  - Alberto Calderón, Carlos
AU  - Gallo-Díaz, Shirley
AU  - Jiménez, César
AU  - Mariano, Harold
AU  - Muñoz, Alberto
AU  - Adolfo Parra-Serrano, Gustavo
T2  - Revista de la ALAD
VL  - 8
SP  - 22-34
IS  - 1
SN  - 22486518
PY  - 2018
DA  - 2018
DO  - 10.24875/ALAD.17000248
DB  - EPISTEMONIKOS
UR  - http://www.epistemonikos.org/documents/6cba419f8faf75d53aab9538f79cac76ef2a9d33
Exclude – non SR


TY  - JOUR
TI  - The Effect of a Common Antibiotics Doxycycline on Non-Healing Chronic Wound.
AU  - Xu DH
AU  - Zhu Z
AU  - Fang Y
Exclude wound healing not prevention


TY  - JOUR
TI  - Evidence for current recommendations concerning the management of foot health for people with chronic long-term conditions: a systematic review.
AU  - Edwards K
AU  - Borthwick A
AU  - McCulloch L
AU  - Redmond A
AU  - Pinedo-Villanueva R
AU  - Prieto-Alhambra D
AU  - Judge A
AU  - Arden N
AU  - Bowen C
SP  - 51
SN  - 1757-1146
PY  - 2017
DA  - 2017
DO  - 10.1186/s13047-017-0232-3
Exclude not overview question 


TY  - JOUR
TI  - Hyperbaric Oxygen Therapy for Non-Ischemic Diabetic Ulcers: A Systematic Review.
AU  - Lalieu RC
AU  - Brouwer RJ
AU  - Ubbink DT
AU  - Hoencamp R
AU  - Bol Raap R
AU  - van Hulst RA
T2  - Wound repair and regeneration : official publication of the Wound Healing Society [and] the European Tissue Repair Society
VL  - 28
SP  - 266-275
IS  - 2
SN  - 1524-475X
PY  - 2020
DA  - 2020
DO  - 10.1111/wrr.12776
U1  - 31667898[pmid]
DB  - EPISTEMONIKOS
UR  - http://www.epistemonikos.org/documents/e9e45b38ea7fa12af59b848869f137068835f39e
Exclude treatment not prevention


TY  - JOUR
TI  - Does this patient with diabetes have large-fiber peripheral neuropathy?
AU  - Kanji JN
AU  - Anglin RE
AU  - Hunt DL
AU  - Panju A
T2  - JAMA
VL  - 303
SP  - 1526-32
IS  - 15
SN  - 1538-3598
PY  - 2010
DA  - 2010
DO  - 10.1001/jama.2010.428
U1  - 20407062[pmid]
DB  - EPISTEMONIKOS
UR  - http://www.epistemonikos.org/documents/1ea79dd396dad3ca0ffe5b6c44fd68ca02390544
Exclude not prevention of foot ulcers


TY  - JOUR
TI  - Decompression nerve surgery for diabetic neuropathy: a structured review of published clinical trials.
AU  - Albers JW
AU  - Jacobson R
T2  - Diabetes, metabolic syndrome and obesity : targets and therapy
VL  - 11
SP  - 493-514
SN  - 1178-7007
PY  - 2018
DA  - 2018
DO  - 10.2147/DMSO.S146121
U1  - 30310297[pmid]
DB  - EPISTEMONIKOS
UR  - http://www.epistemonikos.org/documents/3586c898d79b6fa455eba62200b3600879175060
Exclude: nerve decompression surgery for pain relief


TY  - JOUR
TI  - Hyperbaric oxygen therapy for non-healing ulcers in diabetes mellitus: an evidence-based analysis.
AU  - Health Quality Ontario
T2  - Ontario health technology assessment series
VL  - 5
SP  - 1-28
IS  - 11
SN  - 1915-7398
PY  - 2005
DA  - 2005
U1  - 23074462[pmid]
DB  - EPISTEMONIKOS
UR  - http://www.epistemonikos.org/documents/c620b13af1c16a32a38b9f1d927c07b48d45931a
Exclude not overview question – nerve decompression for pain relief


TY  - JOUR
TI  - A smart wearable device for monitoring and self-management of diabetic foot: A proof of concept study
AU  - Moulaei K.
AU  - Malek M.
AU  - Sheikhtaheri A.
T2  - Int. J. Med. Informatics
VL  - 146
SP  - 104343
SN  - 1872-8243
PY  - 2021
DA  - 2021
DO  - 10.1016/j.ijmedinf.2020.104343
U1  - 33260090[pmid]
DB  - EPISTEMONIKOS
UR  - http://www.epistemonikos.org/documents/4a6f55c23cf54e994bdb31b3954dc79805794883
Exclude – not a systematic review


TY  - JOUR
TI  - [Surgical treatment of the Charcot foot : long-term results and systematic review].
AU  - Hartig N
AU  - Krenn S
AU  - Trnka HJ
T2  - Der Orthopäde
VL  - 44
SP  - 14-24
IS  - 1
SN  - 1433-0431
PY  - 2015
DA  - 2015
DO  - 10.1007/s00132-014-3058-8
U1  - 25586504[pmid]
DB  - EPISTEMONIKOS
UR  - http://www.epistemonikos.org/documents/1bcca00e327219d7a50704b51b3ce8e631fa1b5d
Exclude – not overview question / management of charcot


TY  - JOUR
TI  - Nutrition supplementation for diabetic wound healing: a systematic review of current literature.
AU  - Maier HM
AU  - Ilich JZ
AU  - Kim JS
AU  - Spicer MT
SP  - 217-24; quiz 224-5
IS  - 4
SN  - 1540-9740
PY  - 2013
DA  - 2013
UR  - http://www.epistemonikos.org/documents/e56e9aa916800ab7802e164d4b96d66faadf5fd3
Exclude – not overview question /wound healing


TY  - JOUR
TI  - Adherence to wearing therapeutic shoes among people with diabetes: a systematic review and reflections.
AU  - Jarl G
AU  - Lundqvist LO
T2  - Patient preference and adherence
VL  - 10
SP  - 1521-8
SN  - 1177-889X
PY  - 2016
DA  - 2016
DO  - 10.2147/PPA.S112275
U1  - 27540284[pmid]
DB  - EPISTEMONIKOS
UR  - http://www.epistemonikos.org/documents/eb21fff7de0d698b14199fae24fd42c4ac220d5e
Exclude adherence to footwear not preventative effect of footwear 


TY  - JOUR
TI  - Risk Factors for Amputation in Diabetic Foot Infections: A Meta-Analysis.
AU  - Sen P
AU  - Demirdal T
AU  - Emir B
T2  - Diabetes/metabolism research and reviews
VL  - 35
SP  - e3165
IS  - 7
SN  - 1520-7560
PY  - 2019
DA  - 2019
DO  - 10.1002/dmrr.3165
U1  - 30953392[pmid]
DB  - EPISTEMONIKOS
UR  - http://www.epistemonikos.org/documents/96ff2fccca45940884145daa13fc49ba71bb777a
Exclude – risk factors not overview question


TY  - JOUR
TI  - The dellon approach to neurolysis in the neuropathy patient with chronic nerve compression
AU  - Dellon A.L.
T2  - Handchirurgie Mikrochirurgie Plastische Chirurgie
VL  - 40
SP  - 351-360
IS  - 6
SN  - 0722-1819
PY  - 2008
DA  - 2008
DO  - 10.1055/s-2008-1039216
U1  - 19051159[pmid]
DB  - EPISTEMONIKOS
UR  - http://www.epistemonikos.org/documents/a0da3880660957e8322d5c0d68cb543548a470c3
Exclude – management of neuropathy not overview question


TY  - JOUR
TI  - Beyond the Monofilament for the Insensate Diabetic Foot: A systematic review of randomized trials to prevent the occurrence of plantar foot ulcers in patients with diabetes.
AU  - Arad Y
AU  - Fonseca V
AU  - Peters A
AU  - Vinik A
AB  - 
LA  - English
T2  - Diabetes care
Exclude from update – already in overview


TY  - JOUR
TI  - Electrical stimulation as an adjunctive treatment of painful and sensory diabetic neuropathy.
AU  - Thakral G
AU  - Kim PJ
AU  - LaFontaine J
AU  - Menzies R
AU  - Najafi B
AU  - Lavery LA
T2  - Journal of diabetes science and technology
VL  - 7
SP  - 1202-9
IS  - 5
SN  - 1932-2968
PY  - 2013
DA  - 2013
DO  - 10.1177/193229681300700510
U1  - 24124947[pmid]
DB  - EPISTEMONIKOS
UR  - http://www.epistemonikos.org/documents/7532a01cefd79aff60eed6feb9030b5b03270d5c
Exclude – management of neuropathy not overview question


TY  - JOUR
TI  - Intensive versus routine education on diabetes mellitus for preventing diabetic foot ulcer: A systematic review.
AU  - He J.-D.
AU  - Zhang L.
AU  - Liu L.
AU  - Zhu Y.-J.
AB  - 
LA  - English
T2  - Chinese Journal of Evidence-Based Medicine
VL  - 13
SP  - 1470-1474
Exclude from update already in overview 


TY  - JOUR
TI  - Systematic review of antimicrobial agents used for chronic wounds.
AU  - O'Meara SM
AU  - Cullum NA
AU  - Majid M
AU  - Sheldon TA
Exclude management of wounds not overview question.  


TY  - JOUR
TI  - Effects of offloading devices on static and dynamic balance in patients with diabetic peripheral neuropathy: A systematic review.
AU  - Horstink KA
AU  - van der Woude LHV
AU  - Hijmans JM
T2  - Reviews in endocrine & metabolic disorders
SN  - 1573-2606
PY  - 2021
DA  - 2021
Exclude not overview question relates to neuropathy.


TY  - JOUR
TI  - The effectiveness of methods of off-loading to prevent diabetic foot ulcers in adults with diabetes: A Systematic Review.
AU  - Heuch, Lisa
AU  - Tyndall, Jessica
AU  - Cook-Johnson, Rebecca
AU  - Cowin, Allison
AB  - 
LA  - English
T2  - JBI Library of Systematic Reviews
VL  - 10
SP  - 1-14
IS  - 56
SN  - 18382142
PY  - 2012
DA  - 2012
ER  - Exclude from update already in overview


TY  - JOUR
TI  - The efficacy of vitamin D supplementation on painful diabetic neuropathy: Protocol for a systematic review and meta-analysis.
AU  - Wei W
AU  - Zhang Y
AU  - Chen R
AU  - Qiu X
AU  - Gao Y
AU  - Chen Q
T2  - Medicine
VL  - 99
SP  - e20871
IS  - 31
SN  - 1536-5964
PY  - 2020
DA  - 2020
Exclude not overview question relates to neuropathy


TY  - JOUR
TI  - Cost-effectiveness of interventions to prevent and control diabetes mellitu. s: a systematic review.
AU  - Li R
AU  - Zhang P
AU  - Barker LE
AU  - Chowdhury FM
AU  - Zhang X
Exclude – cost effectiveness study


TY  - JOUR
TI  - Vitamin D Deficiency in Elderly With Diabetes Mellitus Type 2: A Review.
AU  - Papaioannou I
AU  - Pantazidou G
AU  - Kokkalis Z
AU  - Georgopoulos N
AU  - Jelastopulu E
A 
VL  - 13
SP  - e12506
IS  - 1
SN  - 2168-8184
PY  - 2021
DA  - 2021
Exclude not prevention of foot ulcers – not overview question 


TY  - JOUR
TI  - Assessment of evidence and quality of clinical practice guidelines on deterioration of skin integrity: ulcers and chronic wounds
AU  - Rumbo-Prieto JM
AU  - Romero-Martín M
AU  - Bellido-Guerrero D
AU  - Arantón-Areosa L
AU  - Raña-Lama CD
AU  - Palomar-Llatas F
T2  - Anales del sistema sanitario de Navarra
VL  - 39
SP  - 405-415
IS  - 3
SN  - 1137-6627
PY  - 2016
DA  - 2016
DO  - 10.23938/ASSN.0236
U1  - 28032876[pmid]
DB  - EPISTEMONIKOS
UR  - http://www.epistemonikos.org/documents/108933018faba35ba605f4a406c58d497c7242de
Exclude review of recommendation of clinical guidelines.  


TY  - JOUR
TI  - Cost-of-illness studies in chronic ulcers: a systematic review.
AU  - Chan B
AU  - Cadarette S
AU  - Wodchis W
AU  - Wong J
AU  - Mittmann N
AU  - Krahn M
T2  - Journal of wound care
VL  - 26
SP  - S4-S14
IS  - sup4
SN  - 0969-0700
PY  - 2017
DA  - 2017
DO  - 10.12968/jowc.2017.26.Sup4.S4
U1  - 28379102[pmid]
DB  - EPISTEMONIKOS
Exclude – cost effectiveness /not overview question


TY  - JOUR
TI  - Topical silver for preventing wound infection
AU  - Storm-Versloot MN
AU  - Vos CG
AU  - Ubbink DT
AU  - Vermeulen H
T2  - Cochrane database of systematic reviews (Online)
VL  - 3
SP  - CD006478
IS  - 3
SN  - 1469-493X
PY  - 2010
DA  - 2010
DO  - 10.1002/14651858.CD006478.pub2
U1  - 20238345[pmid]
DB  - EPISTEMONIKOS
Exclude wound management/ not overview question


TY  - JOUR
TI  - Facrors associated with altered tactile sensory perception in the feet of patients with diabetes mellitus
SP  - 177-177
PY  - 2019
DA  - 2019
DB  - EPISTEMONIKOS
Exclude – not overview question/management of neuropathy


TY  - JOUR
TI  - Silver-containing foam dressings with Safetac: a review of the scientific and clinical data.
AU  - Davies P
AU  - McCarty S
AU  - Hamberg K
T2  - Journal of wound care
VL  - 26
SP  - S1-S32
IS  - Sup6a
SN  - 0969-0700
PY  - 2017
DA  - 2017
Exclude – not overview question/ management of ulcers. 


TY  - JOUR
TI  - Lower extremity ulcer management: best practice algorithm.
AU  - Simms KW
AU  - Ennen K
T2  - Journal of clinical nursing
VL  - 20
SP  - 86-93
IS  - 1-2
SN  - 1365-2702
PY  - 2011
DA  - 2011
DO  - 10.1111/j.1365-2702.2010.03431.x
U1  - 21083786[pmid]
DB  - EPISTEMONIKOS
Exclude risk not prevention/ not overview question


TY  - JOUR
TI  - Systematic reviews of wound care management: (5) beds; (6) compression; (7) laser therapy, therapeutic ultrasound, electrotherapy and electromagnetic therapy.
AU  - Cullum N
AU  - Nelson EA
AU  - Flemming K
AU  - Sheldon T
T2  - Health technology assessment (Winchester, England)
VL  - 5
SP  - 1-221
IS  - 9
SN  - 1366-5278
PY  - 2001
DA  - 2001
Exclude – wound management


TY  - JOUR
TI  - Workforce planning and workplace management.
AU  - O'Brien-Pallas L
AU  - Birch S
AU  - Murphy GT
T2  - International Nursing Perspectives
VL  - 1
SP  - 55-65
IS  - 2-3
SN  - 15926478
PY  - 2001
DA  - 2001
DB  - EPISTEMONIKOS
UR  - http://www.epistemonikos.org/documents/2ffd2a82c39aaeeb61cdd61f6b6f04cf043cb14d
Exclude – not overview question or PICO.


TY  - BOOK
TI  - Wounds research for patient benefit: a 5-year programme of research
AU  - Cullum N
AU  - Buckley H
AU  - Dumville J
AU  - Hall J
AU  - Lamb K
AU  - Madden M
AU  - Morley R
AU  - O’Meara S
AU  - Goncalves PS
AU  - Soares M
AU  - Stubbs N
T2  - Programme Grants for Applied Research
PY  - 2016
DA  - 2016
U1  - 27583319[pmid]
DB  - EPISTEMONIKOS
UR  - http://www.epistemonikos.org/documents/05313f3c881ad06b0ade53326df45ca649c32475
Exclude wound healing not overview question


TY  - JOUR
TI  - Negative pressure wound therapy: an evidence-based analysis.
AU  - Health Quality Ontario
T2  - Ontario health technology assessment series
VL  - 6
SP  - 1-38
IS  - 14
SN  - 1915-7398
PY  - 2006
DA  - 2006
U1  - 23074484[pmid]
DB  - EPISTEMONIKOS
UR  - http://www.epistemonikos.org/documents/3d5c6da9b2362f8c6625de89c97b5a98b1365f6a
Exclude – cost effectiveness of wound therapy. Not overview question.  
