# Supplementary material for: Reliability of the evidence to guide decision-making in foot ulcer prevention in diabetes: an overview of systematic reviews
Source: BMC Med Res Methodol. 2022 Oct 20;22:274. doi: 10.1186/s12874-022-01738-y (PMC9583498; doi:10.1186/s12874-022-01738-y)
Supplement: Supplementary file 1 — Additional file 1. [file 12874_2022_1738_MOESM1_ESM.zip › Crawford Foot ulcers Embase update to 20210517.xlsx]

## Sheet: Sheet1
Reference Type	Reference Id	Authors, Primary	Title Primary	Periodical Full	Periodical Abbrev	Pub Year	Pub Month & Day	Pub Date Free From	Volume	Issue	Start Page	Other Pages	Keywords	Abstract	Notes	Personal Notes	Authors, Secondary	Title Secondary	Edition	Publisher	Place Of Publication	Authors, Tertiary	Authors, Quaternary	Authors, Quinary	Title, Tertiary	ISSN/ISBN	Availability	Author/Address	Accession Number	Output Language	Language	Classification	Sub file/Database	Original Foreign Title	Links	URL	DOI	PMID	PMCID	Call Number	Database	Data Source	Identifying Phrase	Retrieved Date	Shortened Title	User 1	User 2	User 3	User 4
Journal Article	21043		Abstracts for the 46th Annual Conference of the International Society for Pediatric and Adolescent Diabetes (ISPAD).	Pediatric Diabetes		2020	Annual Conference of the International Society for Pediatric and Adolescent Diabetes, ISPAD		Conference		46th			The proceedings contain 209 papers. The topics discussed include: DYNAMIC: dynamic glucose management strategies delivered through a structured education program improves time in range in a socioeconomically deprived cohort of children and young people with type 1 diabetes with a history of hypoglycemia; racial disparities in rates of initiation and continued use of continuous glucose monitors in…						Blackwell Publishing Ltd	Virtual. 22 (SUPPL 29) (no pagination), 2021. Date of Publication: April 2021								634976410	Unknown(0)					https://ovidsp.ovid.com/ovidweb.cgi?T=JS&CSC=Y&NEWS=N&PAGE=fulltext&D=emexb&AN=634976410							OVID
Journal Article	21296		The Catalogue of Journal of Sport and Health Science 2020.	Journal of Sport and Health Science		2020	2020-12-01		9	6	705	708								Elsevier B.V.									2010299908	Unknown(0)					https://ovidsp.ovid.com/ovidweb.cgi?T=JS&CSC=Y&NEWS=N&PAGE=fulltext&D=emexb&AN=2010299908							OVID
Journal Article	21815		American Diabetes Association 80th Scientific Sessions.	Diabetes	Diabetes	2020	Scientific Sessions of the American Diabetes Association, ADA		Conference		80th			The proceedings contain 2406 papers. The topics discussed include: a successful diabetes management model of care in long-term care facilities; continuous glucose monitoring shared medical appointments improve A1C and diabetes self-efficacy; evaluation of the spectrum training program for real-time continuous glucose monitoring: a multicenter prospective study in 120 adults with type 1 diabetes; …						American Diabetes Association Inc.	Chicago, IL United States. 69 (Supplement 1) (no pagination), 2020. Date of Publication: June 2020								633378862	Unknown(0)					https://ovidsp.ovid.com/ovidweb.cgi?T=JS&CSC=Y&NEWS=N&PAGE=fulltext&D=emexa&AN=633378862							OVID
Journal Article	21839		11th Meeting of the International Academy of Health Preference Research.	Patient		2020	13 (1) (no pagination)		Conference: 11th Meeting of the International Academy of Health Preference Research. Auckland New Zealand		ate of Pubaton: 2020			The proceedings contain 12 papers. The topics discussed include: patient preferences for approaches to cancer treatment: trading between quality of life and survival; exploring heterogeneity in moral terminology used by patients in palliative care consultations; community preferences for care at the end of life: the final three weeks with cancer; eliciting quality adjusted life years using the ti…						Springer									631899938	Unknown(0)					https://ovidsp.ovid.com/ovidweb.cgi?T=JS&CSC=Y&NEWS=N&PAGE=fulltext&D=emexa&AN=631899938							OVID
Journal Article	22006		Flash glucose monitoring system for people with type 1 or type 2 diabetes: A health technology assessment.	Ontario Health Technology Assessment Series		2019	2019		19	8	1	108		Background People with diabetes manage their condition by monitoring the amount of glucose (a type of sugar) in their blood, typically using a method called self-monitoring of blood glucose. Flash glucose monitoring is another method of assessing glucose levels; it uses a sensor placed under the skin and a separate touchscreen reader device. We conducted a health technology assessment of flash gl…						Health Quality Ontario (130 Bloor Street West, 10th floor, Toronto, Ontario M5S 1N5, Canada. E-mail: HTA@HQOntario.ca)									2003402513	Unknown(0)					https://ovidsp.ovid.com/ovidweb.cgi?T=JS&CSC=Y&NEWS=N&PAGE=fulltext&D=emed20&AN=2003402513							OVID
Journal Article	22130		Interventions for older people with multiple chronic diseases.	Drug and therapeutics bulletin	Drug Ther.Bull.	2019	2019-11-01		57	11	164									BMJ Publishing Group (E-mail: subscriptions@bmjgroup.com)									629508886	Unknown(0)					https://ovidsp.ovid.com/ovidweb.cgi?T=JS&CSC=Y&NEWS=N&PAGE=fulltext&D=emed20&AN=629508886							OVID
Journal Article	22344		American College of Epidemiology Annual Meeting.	Annals of Epidemiology.Conference: American College of Epidemiology Annual Meeting.Pasadena United States		2019	2019-12-01		40		1	42		The proceedings contains 17 papers. The topics discussed include: Premature cardiovascular mortality in the US: an analysis of death certificate data by race/ethnicity and county-level risk factors from 2000-2015;Association between HIV status and mental health disorders among newly diagnosed tuberculosis patients in Botswana;Characterization of device-related malfunction, injury, and death assoc…						Elsevier Inc.									2004564767	Unknown(0)					https://ovidsp.ovid.com/ovidweb.cgi?T=JS&CSC=Y&NEWS=N&PAGE=fulltext&D=emed20&AN=2004564767							OVID
Journal Article	22349		2019 ACRM Annual Conference.	Archives of Physical Medicine and Rehabilitation.Conference: 2019 ACRM Annual Conference.Chicago United States		2019	2019-10-01		100	10	A1	A22		The proceedings contains 453 papers. The topics discussed include: Factors Associated With Depressive Symptoms in Carepartners of Chronic Stroke Survivors;Development of a Comprehensive Education and Training Program For Care-Partners Post-Stroke;High-Resolution Manometry Visual Biofeedback Improves UES Pressure After Injury;Improving Activity Engagement in Stroke Survivors and Care-Partners Thro…						W.B. Saunders									2002952843	Unknown(0)					https://ovidsp.ovid.com/ovidweb.cgi?T=JS&CSC=Y&NEWS=N&PAGE=fulltext&D=emed20&AN=2002952843							OVID
Journal Article	22375		Abstracts from the AAAPC Annual Research Conference.	Australian Journal of Primary Health		2019	25 (3) (no pagination)		Conference: 2019 Annual Research Conference of the Australasian Association for Academic Primary Care Inc., AAAPC 2019. Adelaide, SA Australia		ate of Pubaton: 2019			The proceedings contain 89 papers. The topics discussed include: diabetes and oral health (DiabOH): the effectiveness of interdisciplinary education - a systematic review; patients' attitudes towards sharing their general practice EMRs for research; hepatitis C - 5 years audit of case finding, treatment and monitoring in an aboriginal community controlled health service; deprescribing of potentia…						CSIRO									630752145	Unknown(0)					https://ovidsp.ovid.com/ovidweb.cgi?T=JS&CSC=Y&NEWS=N&PAGE=fulltext&D=emed20&AN=630752145							OVID
Journal Article	22384		ESICON 2019 Abstracts.	Indian Journal of Endocrinology and Metabolism		2019	Annual Conference Endocrine Society of India, ESICON		Conference		49th			The proceedings contain 177 papers. The topics discussed include: serum magnesium the undervalued marker of diabetic nephropathy; the prevalence of vitiligo and the role of thyroid antibody among patients with type 2 diabetes mellitus; assessment of footwear in diabetic patients with or without peripheral neuropathy; awareness of diabetic retinopathy among patients with type 2 diabetes mellitus, …						Wolters Kluwer Medknow Publications	Nagpur India. 23 (7 Supplement) (no pagination), 2019. Date of Publication: November 2019								630551559	Unknown(0)					https://ovidsp.ovid.com/ovidweb.cgi?T=JS&CSC=Y&NEWS=N&PAGE=fulltext&D=emed20&AN=630551559							OVID
Journal Article	22385		Abstracts from the 8th International Australasian College for Infection Prevention and Control (ACIPC) conference.			2019					ate of Pubaton: Noember 2019			The proceedings contains 39 papers. The topics discussed include: An outbreak of peritoneal dialysis related peritonitis caused by mini cap with povidone-iodine;Hospitalization costs due to healthcare-associated infections: An analysis of propensity score matching;Implementation and outcomes of an advanced antimicrobial stewardship program at a quaternary care hospital in the United Arab Emirates…						Infection; Australasian College for Infection Prevention and Control	Disease and Health. Conference: 8th International Australasian College for Infection Prevention and Control (ACIPC) conference. Perth Convention & Exhibition Centre, Perth Australia. 24 (Supplement 1) (pp S1-S12)								2004564749	Unknown(0)					https://ovidsp.ovid.com/ovidweb.cgi?T=JS&CSC=Y&NEWS=N&PAGE=fulltext&D=emed20&AN=2004564749							OVID
Journal Article	22414		2019 New England Society for Vascular Surgery Annual Meeting.	Journal of Vascular Surgery.Conference: 2019 New England Society for Vascular Surgery Annual Meeting.Omni Providence Hotel, Providence United States		2019	2019-09-01		70	3	A1	A24		The proceedings contains 107 papers. The topics discussed include: Mortality Not Correlated With Paclitaxel Exposure: An Independent Patient-Level Meta-analysis of a Drug-Coated Balloon;Cognitive and Cerebral Hemodynamic Effects of Endovascular Recanalization of Chronically Occluded Cervical Internal Carotid Artery: Single-Center Study and Review of the Literature;The Effect of Left Renal Vein Di…						Mosby Inc.									2002582954	Unknown(0)					https://ovidsp.ovid.com/ovidweb.cgi?T=JS&CSC=Y&NEWS=N&PAGE=fulltext&D=emed20&AN=2002582954							OVID
Journal Article	22421		Abstracts from the 2019 Annual Meeting of the Society of General Internal Medicine.	Journal of General Internal Medicine		2019	Annual Meeting of the Society of General Internal Medicine, SGIM		Conference		2019			The proceedings contain 1826 papers. The topics discussed include: a single centre retrospective study comparing post-operative opioid prescribing practices between caesarean sections and open general surgery procedures; a scoping literature review of physician suicide; a study of standard deviation of next available appointments; a systematic review of the causes, impact and response to moral di…						Springer New York LLC	Washington, DC United States. 34 (2 Supplement) (no pagination), 2019. Date of Publication: May 2019								629003133	Unknown(0)					https://ovidsp.ovid.com/ovidweb.cgi?T=JS&CSC=Y&NEWS=N&PAGE=fulltext&D=emed20&AN=629003133							OVID
Journal Article	21838	Aamar A.;Ramai D.;Tsipotis E.;Madedor O.J.;Brooks O.W.;Reddy,M.	547 SELECTION OF AN APROPRIATE HELICOBACTER PYLORI ERADICATION REGIMEN IN AN URBAN POPULATION: A QUALITY IMPROVEMENT PROJECT (POSTER PRESENTATION).	Gastroenterology.Conference: Digestive Disease Week		2020				DDW) 2020. Chicago United States. 158 (6 Supplement 1) (pp S-113	ate of Pubaton: May 2020			Background: Helicobacter pylori (H. pylori) infection is one of the most common chronic bacterial infection. H. pylori infection is associated with peptic ulcer disease and gastric cancer. In the US, most commonly used therapies for H. pylori eradication include clarithromycin-based triple therapy (PPI, clarithromycin, and amoxicillin) and quadruple therapy (PPI, bismuth, metronidazole, and tetra…						W.B. Saunders									2005916029	Unknown(0)					https://ovidsp.ovid.com/ovidweb.cgi?T=JS&CSC=Y&NEWS=N&PAGE=fulltext&D=emexa&AN=2005916029							OVID
Journal Article	21108	Ababneh M.A.;Nasser S.A.;Rababa'h,A. M.	A systematic review of Antimicrobial Stewardship Program implementation in Middle Eastern countries.	International Journal of Infectious Diseases		2021	2021-04-01		105		746	752		Background: Antimicrobial resistance is a serious threat to global health. Antimicrobial Stewardship Programs (ASPs) are adopted by healthcare systems worldwide. This review aimed to evaluate the published practices of ASPs in Middle Eastern countries.						Elsevier B.V.								(Ababneh, Nasser, Rababa'h) Department of Clinical Pharmacy, Faculty of Pharmacy, Jordan University of Science and Technology, Irbid, Jordan	2011576644	Unknown(0)					https://ovidsp.ovid.com/ovidweb.cgi?T=JS&CSC=Y&NEWS=N&PAGE=fulltext&D=emexb&AN=2011576644							OVID
Journal Article	21145	Abate T.W.;Dessie G.;Workineh Y.;Gedamu H.;Birhanu M.;Ayalew E.;Tirfie M.;Endalamaw,A.	Non-adherence to self-care and associated factors among diabetes adult population in Ethiopian: A systemic review with metaanalysis.	PLoS ONE		2021			16	2 February) (pagination	Arte Number: e0245862. ate of Pubaton: February 2021			Background Self-care practice among people with diabetes is not well-implemented in Ethiopia. So far, in Ethiopia, several observational studies have been done on self-care practice and its determinants in people with diabetes. However, a comprehensive review that would have a lot of strong evidence for designing intervention is lacking. So, this review with a meta-analysis was conducted to bridg…						Public Library of Science								(Abate, Dessie, Gedamu, Ayalew) Department of Adult Health Nursing, School of Health Science, College of Medicine and Health Science, Bahir Dar University, Bahir Dar, Ethiopia (Workineh, Birhanu, Endalamaw) Department of Pediatric and Child Health Nursing, School of Health Sciences, College of Medicine and Health Sciences, Bahir Dar University, Bahir Dar, Ethiopia (Tirfie) Department of Nutrition…	2011046479	Unknown(0)					https://ovidsp.ovid.com/ovidweb.cgi?T=JS&CSC=Y&NEWS=N&PAGE=fulltext&D=emexb&AN=2011046479							OVID
Journal Article	21150	Abdelrahim D.;Faris M.E.;Hassanein M.;Shakir A.Z.;Yusuf A.M.;Almeneessier A.S.;BaHammam,A. S.	Impact of Ramadan Diurnal Intermittent Fasting on Hypoglycemic Events in Patients With Type 2 Diabetes: A Systematic Review of Randomized Controlled Trials and Observational Studies.	Frontiers in Endocrinology		2021			12	pagination	Arte Number: 624423. ate of Pubaton: 08 Mar 2021			Ramadan is the 9th month of the lunar calendar during which Muslims abstain from food and drink between dawn and sunset for 30 consecutive days. Ramadan fasting is observed by all healthy Muslim adults, as well many Muslims with type 2 diabetes (T2DM). Hypoglycemic events (HE) are a serious complication associated with diabetes management and are associated with increased cardiovascular disease r…						Frontiers Media S.A.								(Abdelrahim) Department of Nutrition and Food Technology, Faculty of Agriculture, The University of Jordan, Amman, Jordan (Faris, Shakir, Yusuf) Department of Clinical Nutrition and Dietetics, College of Health Sciences/Research Institute for Medical and Health Sciences (RIMHS), University of Sharjah, Sharjah, United Arab Emirates (Hassanein) Endocrine Department, Dubai Hospital, Dubai Health Aut…	634546438	Unknown(0)					https://ovidsp.ovid.com/ovidweb.cgi?T=JS&CSC=Y&NEWS=N&PAGE=fulltext&D=emexb&AN=634546438							OVID
Journal Article	22002	Abdullah A.;Liew S.M.;Salim H.;Ng C.J.;Chinna,K.	Prevalence of limited health literacy among patients with type 2 diabetes mellitus: A systematic review.	PLoS ONE		2019			14	5) (pagination	Arte Number: e0216402. ate of Pubaton: 07 May 2019			Background Health literacy (HL) skills are essential to enable self-management and shared decision-making in patients with type 2 diabetes mellitus (T2DM). Limited HL in these patients is associated with poorer outcomes. It is not clear what the burden of limited HL in patients with T2DM across countries and what factors influence it. Methods A systematic review was conducted according to the PRI…						Public Library of Science (E-mail: plos@plos.org)								(Abdullah, Liew, Ng) Department of Primary Care Medicine, University Malaya Primary Care Research Group (UMPCRG), Faculty of Medicine, University of Malaya, Kuala Lumpur, Malaysia (Salim) Department of Family Medicine, Faculty of Medicine and Health Sciences, Universiti Putra Malaysia, Serdang, Selangor, Malaysia (Chinna) School of Medicine, Faculty of Health and Medical Sciences, Taylor's Univer…	2005577607	Unknown(0)					https://ovidsp.ovid.com/ovidweb.cgi?T=JS&CSC=Y&NEWS=N&PAGE=fulltext&D=emed20&AN=2005577607							OVID
Journal Article	21996	Abdullah I.;Alzaid S.A.S.;Aljasser M.F.;Khwaji M.O.;Ibrahim A.B.;Bukhamseen N.;AlMutairi F.S.;Alghamdi M.D.;Jaafari,A. H.	Literature review on patient demographics, risk factors and causative agents of otomycosis.	International Journal of Pharmaceutical Research and Allied Sciences		2019	2019		8	4	111	115		Background: Otomycosis can be defined as a fungal infection of the external auditory canal, frequently encountered in the general otolaryngology department. Otomycosis is more commonly reported in hot and humid climates and various individual as well as environmental factors predispose to this infection. Otomycosis is not only a prevalent condition but also follows a set patterns in patient demog…						International Journal of Pharmaceutical Research and Allied Sciences (E-mail: editor.ijpras@gmail.com)								(Abdullah) Faculty of Medicine, Department of Family Medicine, Imam Muhammad ibn Saud Islamic University, Riyadh, Saudi Arabia (Alzaid) Faculty of Medicine, Al-Jouf university, Sakaka, Saudi Arabia (Alzaid) Al-Jouf university, Sakaka, Saudi Arabia (Aljasser) Faculty of Medicine, Qassim University, Al-Qassim, Saudi Arabia (Khwaji) Faculty of Medicine, Jazan University Hazan, Saudi Arabia (Ibrahim)…	631774993	Unknown(0)					https://ovidsp.ovid.com/ovidweb.cgi?T=JS&CSC=Y&NEWS=N&PAGE=fulltext&D=emed20&AN=631774993							OVID
Journal Article	21586	Abdulrhim S.;Sankaralingam S.;Ibrahim M.I.M.;Awaisu,A.	The impact of pharmacist care on diabetes outcomes in primary care settings: An umbrella review of published systematic reviews.	Primary Care Diabetes		2020	2020-10-01		14	5	393	400		Objective: To systematically review published systematic reviews (SRs) examining the impact of pharmacist interventions in multidisciplinary diabetes care teams on diabetes-related clinical, humanistic, and economic outcomes in primary care settings.						Elsevier Ltd								(Abdulrhim, Sankaralingam, Ibrahim, Awaisu) College of Pharmacy, QU Health, Qatar University Doha, Qatar	2004542653	Unknown(0)					https://ovidsp.ovid.com/ovidweb.cgi?T=JS&CSC=Y&NEWS=N&PAGE=fulltext&D=emexa&AN=2004542653							OVID
Journal Article	22145	Abdulwaliyu I.;Arekemase S.O.;Adudu J.A.;Batari M.L.;Egbule M.N.;Okoduwa,S. I. R.	Investigation of the medicinal significance of phytic acid as an indispensable anti-nutrient in diseases.	Clinical Nutrition Experimental		2019	2019-12-01		28		42	61		Background & aims: Inadequate knowledge and intake of a balance diet is a contributing factor of micronutrient deficiencies in developing countries. Phytic acid contributes in inhibiting the bioavailability of some micronutrients. In spite of the anti-nutritional effect of phytic acid, it is known to exhibit some medicinal effects. This study investigated the medicinal significance of phytic acid…						Elsevier Ltd								(Abdulwaliyu, Adudu, Batari) Scientific and Industrial Research Department, National Research Institute for Chemical Technology, Zaria, Nigeria (Arekemase) Petrochemical and Allied Department, National Research Institute for Chemical Technology, Zaria, Nigeria (Egbule) Department of Biochemistry, Babcock University, Ilishan-Remo, Nigeria (Okoduwa) Directorate of Research and Development, Nigerian…	2003779085	Unknown(0)					https://ovidsp.ovid.com/ovidweb.cgi?T=JS&CSC=Y&NEWS=N&PAGE=fulltext&D=emed20&AN=2003779085							OVID
Journal Article	21836	Abubakar U.;Ismail S.;Hayatu U.;Usman M.Z.;Abdullahi,I.	Challenges in the management of rheumatic valvular heart disease in the West African sub-region.	Structural Heart		2020	Annual Scientific Meeting of the Heart Valve Society, HVS		Conference		6th			Objective: It is estimated that 12 million people worldwide are affected by rheumatic fever and rheumatic heart disease and two-thirds of these are children between ages of five and fifteen, with 79% of cases from developing countries particularly those in the African continent. Despite the burden of rheumatic heart diseases in this sub-region, the region is faced with multiple challenges like mi…						Taylor and Francis Inc.	Abu Dhabi . 4 (Supplement 1) (pp 4), 2020. Date of Publication: 2020							(Abubakar, Ismail, Hayatu, Usman, Abdullahi) Usmanu Danfodiyo University, Teaching Hospital, Sokoto, Nigeria	632020073	Unknown(0)					https://ovidsp.ovid.com/ovidweb.cgi?T=JS&CSC=Y&NEWS=N&PAGE=fulltext&D=emexa&AN=632020073							OVID
Journal Article	21407	Abuosa A.;Elshiekh A.;Kinsara,A. J.	interventional procedures versus medical therapy alone: outcome of cardiac patient management - A systematic review.	Minerva cardioangiologica	Minerva Cardioangiol.	2020	2020-12-01		68	6	586	591		Cardiac patients are managed medically or with an intervention. This review aimed to explore the survival benefit of each approach in the management of cardiac patients. We reviewed updated evidence of survival benefit from the most recent trials and guidelines. Patients with ST-segment-elevation myocardial infarction (STEMI) have a mortality benefit when a primary cardiac intervention is impleme…						Edizioni Minerva Medica								(Abuosa, Elshiekh, Kinsara) Ministry of National Guard Health Affair, King Abdullah International Medical Research Center, King Saud Bin Abdulaziz University for Health Sciences, COM-WR, Jeddah, Saudi Arabia	2010558820	Unknown(0)					https://ovidsp.ovid.com/ovidweb.cgi?T=JS&CSC=Y&NEWS=N&PAGE=fulltext&D=emexb&AN=2010558820							OVID
Journal Article	21235	AbuQamar M.Z.;Kemp V.;Whitehead,L.	Foot ulcers associated with external trauma among people with diabetes: An integrative review of the origin of trauma and outcomes.	International journal of nursing studies	Int.J.Nurs.Stud.	2021	2021-02-01		114		103822			BACKGROUND: Foot ulcers are common among people with diabetes. These ulcers are caused by a number of factors including trauma. To date, research findings on the origin of external trauma and the outcome of foot ulcers resulting from an external trauma have not been summarised.						NLM (Medline)								(Abu-Qamar) School of Nursing and Midwifery, Edith Cowan University, 270 Joondalup Drive, Joondalup, WA 6027, Australia; Department of Adult Health Nursing, Faculty of Nursing, Mu'tah University, Mu'tah, Jordan (Kemp, Whitehead) School of Nursing and Midwifery, Edith Cowan University, 270 Joondalup Drive, Joondalup, WA 6027, Australia	633550680	Unknown(0)					https://ovidsp.ovid.com/ovidweb.cgi?T=JS&CSC=Y&NEWS=N&PAGE=fulltext&D=emexb&AN=633550680							OVID
Journal Article	21079	Acquisto N.M.;Slocum G.W.;Bilhimer M.H.;Awad N.I.;Justice S.B.;Kelly G.F.;Makhoul T.;Patanwala A.E.;Peksa G.D.;Porter B.;Shuler Truoccolo D.M.;Treu C.N.;Weant K.A.;Thomas,M. C.	Key articles and guidelines for the emergency medicine clinical pharmacist: 2011-2018 update.	American Journal of Health-System Pharmacy		2021	2021		77	16	1284	1335		Purpose. To summarize recently published research reports and practice guidelines on emergency medicine (EM)-related pharmacotherapy. Summary. Our author group was composed of 14 EM pharmacists, who used a systematic process to determine main sections and topics for the update as well as pertinent literature for inclusion. Main sections and topics were determined using a modified Delphi method, a…						Oxford University Press								(Acquisto) Department of Pharmacy, Department of Emergency Medicine, University of Rochester Medical Center, Rochester, NY, United States (Slocum, Peksa) Department of Pharmacy, Rush University Medical Center, Chicago, IL, United States (Bilhimer) Department of Pharmacy, Olathe Medical Center, Olathe, KS, United States (Awad) Department of Pharmacy, Robert Wood Johnson University Hospital, New Br…	2011017006	Unknown(0)					https://ovidsp.ovid.com/ovidweb.cgi?T=JS&CSC=Y&NEWS=N&PAGE=fulltext&D=emexb&AN=2011017006							OVID
Journal Article	22051	AdevaAndany M.M.;RanalMuino E.;VilaAltesor M.;FernandezFernandez C.;FuncastaCalderon R.;CastroQuintela,E.	Dietary habits contribute to define the risk of type 2 diabetes in humans.	Clinical Nutrition ESPEN		2019	2019-12-01		34		8	17		Background and aims: Type 2 diabetes (T2D) is a frequent disorder largely preventable. The aim of this review was to summarize information on the association between dietary habits and the risk of developing T2D.						Elsevier Ltd								(Adeva-Andany, Ranal-Muino, Vila-Altesor, Fernandez-Fernandez, Funcasta-Calderon, Castro-Quintela) Internal Medicine Department, Hospital General Juan Cardona, c/Pardo Bazan s/n, Ferrol 15406, Spain	2002737291	Unknown(0)					https://ovidsp.ovid.com/ovidweb.cgi?T=JS&CSC=Y&NEWS=N&PAGE=fulltext&D=emed20&AN=2002737291							OVID
Journal Article	21913	Afshar R.;Tang T.S.;Askari A.S.;Sidhu R.;Brown H.;Sherifali,D.	Peer support interventions in type 2 diabetes: Review of components and process outcomes.	Journal of Diabetes		2020	2020-04-01		12	4	315	338		Background: This review seeks to identify (a) the various components and process outcomes of type 2 diabetes peer support (PS) interventions and (b) the measures implemented to monitor intervention fidelity and evaluate outcomes in these studies.						John Wiley and Sons Inc. (P.O.Box 18667, Newark NJ 07191-8667, United States)								(Afshar, Tang, Askari, Sidhu) Division of Endocrinology, Department of Medicine, The University of British Columbia, Vancouver, BC, Canada (Brown) The University of British Columbia, Vancouver, BC, Canada (Sherifali) School of Nursing, McMaster University, Vancouver, BC, Canada	2003828206	Unknown(0)				2:.	https://ovidsp.ovid.com/ovidweb.cgi?T=JS&CSC=Y&NEWS=N&PAGE=fulltext&D=emed20&AN=2003828206							OVID
Journal Article	21044	Agarwal A.;Rastogi A.;Rastogi,P.	Relapses in clubfoot treated with Ponseti technique and standard bracing protocol- a systematic analysis.	Journal of Clinical Orthopaedics and Trauma		2021	2021-07-01		18		199	204		Purpose: The analysis determined the relapses in clubfoot children treated with Ponseti technique and standard bracing protocol and their correlation with overall follow up duration using pooled data from various series. It also tested the prescribed timelines of 5 and 7 years for slow-down/cessation of relapses in clubfoot children.						Elsevier B.V.								(Agarwal) Department of Paediatric Orthopaedics, Chacha Nehru Bal Chikitsalaya, Geeta Colony, Delhi 110031, India (Rastogi) Department of Orthopaedics, Integral Institute of Medical Sciences and Research, Integral University, Lucknow, Uttar Pradesh, India (Rastogi) Department of Paediatric Orthopaedics, Chacha Nehru Bal Chikitsalaya, Geeta Colony, Delhi 31, India	2011965598	Unknown(0)					https://ovidsp.ovid.com/ovidweb.cgi?T=JS&CSC=Y&NEWS=N&PAGE=fulltext&D=emexb&AN=2011965598							OVID
Journal Article	22408	Aggarwal M.;Aggarwal D.;Azharuddin,S.	INCITING A STORM IN DEPRESSION.	Chest	Chest	2019			Conference		HEST			SESSION TITLE: Wednesday Medical Student/Resident Case Report Posters SESSION TYPE: Med Student/Res Case Rep Postr PRESENTED ON: 10/23/2019 09:45 AM - 10:45 AM INTRODUCTION: Hemophagocytic lymphohistiocytosis (HLH) is an aggressive, life-threatening syndrome characterized by tissue destruction due to abnormal, excessive immune activation1. Macrophages become activated and secrete cytokines, ultim…						Elsevier Inc.	Annual Meeting. New Orleans United States. 156 (4 Supplement) (pp A2135), 2019. Date of Publication: October 2019								2002982722	Unknown(0)					https://ovidsp.ovid.com/ovidweb.cgi?T=JS&CSC=Y&NEWS=N&PAGE=fulltext&D=emed20&AN=2002982722							OVID
Journal Article	22210	Aggarwal,A. N.	Quality of life with tuberculosis.	Journal of Clinical Tuberculosis and Other Mycobacterial Diseases		2019			17	pagination	Arte Number: 100121. ate of Pubaton: eember 2019			Tuberculosis diagnosis and treatment currently revolves around clinical features and microbiology. The disease however adversely affects patients' psychological, economic, and social well-being as well, and therefore our focus also additionally needs to shift towards quality of life (QOL). The disease influences all QOL domains and substantially adds to patient morbidity, and these complex and mu…						Elsevier Ltd								(Aggarwal) Department of Pulmonary Medicine, Postgraduate Institute of Medical Education and Research, Chandigarh, India	2002963833	Unknown(0)					https://ovidsp.ovid.com/ovidweb.cgi?T=JS&CSC=Y&NEWS=N&PAGE=fulltext&D=emed20&AN=2002963833							OVID
Journal Article	22032	Agha G.;Mendelson M.M.;WardCaviness C.K.;Joehanes R.;Huan T.;Gondalia R.;Salfati E.;Brody J.A.;Fiorito G.;Bressler J.;Chen B.H.;Ligthart S.;Guarrera S.;Colicino E.;Just A.C.;Wahl S.;Gieger C.;Vandiver A.R.;Tanaka T.;Hernandez D.G.;Pilling L.C.;Singleton A.B.;Sacerdote C.;Krogh V.;Panico S.;Tumino R.;Li Y.;Zhang G.;Stewart J.D.;Floyd J.S.;Wiggins K.L.;Rotter J.I.;Multhaup M.;Bakulski K.;Horvath S.…	Blood Leukocyte DNA Methylation Predicts Risk of Future Myocardial Infarction and Coronary Heart Disease.	Circulation	Circulation	2019	2019-08-20		140	8	645	657		BACKGROUND: DNA methylation is implicated in coronary heart disease (CHD), but current evidence is based on small, cross-sectional studies. We examined blood DNA methylation in relation to incident CHD across multiple prospective cohorts.						NLM (Medline)								(Agha, Baccarelli) Department of Environmental Health Sciences, Columbia University Mailman School of Public Health (Mendelson, Joehanes, Levy) Population Sciences Branch, National Heart, Lung, Blood Institute, NIH, D.L., Bethesda, United States (Mendelson, Levy) Framingham Heart Study (Mendelson) Department of Cardiology, Boston Children's Hospital (Ward-Caviness) National Health and Environment…	629133569	Unknown(0)					https://ovidsp.ovid.com/ovidweb.cgi?T=JS&CSC=Y&NEWS=N&PAGE=fulltext&D=emed20&AN=629133569							OVID
Journal Article	21886	Aguiar L.T.;Nadeau S.;Martins J.C.;TeixeiraSalmela L.F.;Britto R.R.;Faria,C. D. C. M.	Efficacy of interventions aimed at improving physical activity in individuals with stroke: a systematic review.	Disability and rehabilitation	Disabil.Rehabil.	2020	2020-04-01		42	7	902	917		Purpose: To identify interventions employed to increase post-stroke physical activity, evaluate their efficacy, and identify the gaps in literature.Materials and methods: Randomized controlled trials published until March 2018 were searched in MEDLINE, PEDro, EMBASE, LILACS, and SCIELO databases. The quality of each study and overall quality of evidence were assessed using the PEDro and the GRADE…						NLM (Medline)								(Aguiar, Martins, Teixeira-Salmela, Britto, Faria) Department of Physical Therapy, Universidade Federal de Minas Gerais (UFMG), Belo Horizonte, Brazil (Aguiar, Nadeau) Ecole de readaptation, Universite de Montreal (UdeM), Montreal, Canada	631431287	Unknown(0)					https://ovidsp.ovid.com/ovidweb.cgi?T=JS&CSC=Y&NEWS=N&PAGE=fulltext&D=emexa&AN=631431287							OVID
Journal Article	21637	AguilarCordero M.J.;LeonRios X.A.;Moreno S.R.;MurVillar,N.	Relationship between the maternal body mass index and adverse pregnancy outcome: Systematic review of the literature.	Investigacion Clinica (Venezuela)		2020	2020		61	2	149	164		The increasing incidence of obesity worldwide has made this one of the main problems of Public Health during pregnancy, increasing maternal and perinatal comorbidities and altering the normal course of pregnancy; re-sulting in what it is known as high-risk pregnancy. The aim of this study was to determine the association between the body mass index and the complications that occur during pregnanc…						Instituto de Investigaciones Clinicas (P.O. Box 1151, Maracaibo, Zulia 4001-A, Venezuela. E-mail: riclinicas@gmail.com)								(Aguilar-Cordero, Leon-Rios, Moreno) Facultad de Ciencias de la Salud, Universidad de Granada, Spain (Mur-Villar) Facultad de Ciencias Medicas de Cienfuegos, Cienfuegos, Cuba	2004506585	Unknown(0)				Relacion entre el indice de masa corporal materno y los resultados adversos en el embarazo: Revision sistematica de la literatura.	https://ovidsp.ovid.com/ovidweb.cgi?T=JS&CSC=Y&NEWS=N&PAGE=fulltext&D=emexa&AN=2004506585							OVID
Journal Article	21790	Ahlawat R.;Kataria A.;Goyal R.;Sethi,A.	PMU48 EFFECT OF MOBILE HEALTH INTERVENTIONS ON MATERNAL AND CHILD HEALTH: A SYSTEMATIC REVIEW OF RANDOMIZED CONTROLLED TRIALS.	Value in Health		2020			Conference		SPOR			Objectives: Recently, attempts have been made to use mobile phone text messaging, phone calls, and application to achieve positive outcomes in maternal and child health outcomes. Existing evidence on its use to improve the outcomes in mother and child are sparse. This study synthesizes and critically reviews the existing level of evidence on the use of mobile-based services for maternal and perin…						Elsevier Ltd	Orlando United States. 23 (Supplement 1) (pp S242), 2020. Date of Publication: May 2020							(Ahlawat, Kataria, Sethi) IQVIA, Gurugram, India (Goyal) IQVIA, Mumbai, India	2005868058	Unknown(0)					https://ovidsp.ovid.com/ovidweb.cgi?T=JS&CSC=Y&NEWS=N&PAGE=fulltext&D=emexa&AN=2005868058							OVID
Journal Article	22217	Ahmad N.;Nor S.F.S.;Daud,F.	Understanding myths in pregnancy and childbirth and the potential adverse consequences: A systematic review.	Malaysian Journal of Medical Sciences		2019	July-August 2019		26	4	17	27		The trend of choosing natural birth at home without proper supervision is gaining more attention and popularity in Malaysia. This is partly due to wrong beliefs of modern medical care. It prompts the need to explore further into other myths and wrong beliefs present in communities around the world surrounding pregnancy and childbirth that may lead to harmful consequences. A total of 25 literature…						Penerbit Universiti Sains Malaysia (E-mail: journal@usm.my)								(Ahmad, Nor, Daud) Department of Community Health, Faculty of Medicine, Universiti Kebangsaan Malaysia, Kuala Lumpur, Malaysia	2002640357	Unknown(0)					https://ovidsp.ovid.com/ovidweb.cgi?T=JS&CSC=Y&NEWS=N&PAGE=fulltext&D=emed20&AN=2002640357							OVID
Journal Article	21452	Ahmed N.;Mauad V.A.Q.;GomezRojas O.;Sushea A.;CastroTejada G.;Michel J.;Linares J.M.;Pedrosa Salles L.;Candido Santos L.;Shan M.;Nassir R.;MontanezValverde R.;Fabiano R.;Danyi S.;Hassan Hosseyni S.;Anand S.;Ahmad U.;Casteleins W.A.;Sanchez A.T.;Fouad A.;Jacome A.;Moura de Oliveira Paiva M.S.;Saavedra Ruiz A.G.;Grochowski R.A.;Toyama M.;Nagi H.;Sarvodelli M.Z.;Halalau,A.	The Impact of Rehabilitation-oriented Virtual Reality Device in Patients With Ischemic Stroke in the Early Subacute Recovery Phase: Study Protocol for a Phase III, Single-Blinded, Randomized, Controlled Clinical Trial.	Journal of Central Nervous System Disease		2020			12	pagination	ate of Pubaton: 2020			Background and rationale: Stroke is considered the most common cause of adult disability. Intensive rehabilitation protocols outperform nonintensive counterparts. The subacute stroke phase represents a potential window to recovery. Virtual reality (VR) has been shown to provide a more stimulating environment, allowing for increased patient compliance. However, the quality of current literature co…						SAGE Publications Inc. (E-mail: claims@sagepub.com)								(Ahmed, Nagi) Neurology Department, Hamad Medical Corporation, Doha, Qatar (Mauad) Hematology Department, ABC Medical School, Santo Andre, Brazil (Gomez-Rojas) Occupational Health Department, Alexander von Humboldt School, Lima, Peru (Sushea) Department of Anesthesia and Critical Care, Harvard Medical School Teaching Hospital, Beth Israel Deaconess Medical Center, Boston, MA, United States (Castr…	2004328670	Unknown(0)					https://ovidsp.ovid.com/ovidweb.cgi?T=JS&CSC=Y&NEWS=N&PAGE=fulltext&D=emexa&AN=2004328670							OVID
Journal Article	21316	Ahmed S.;Barwick A.;Butterworth P.;Nancarrow,S.	Footwear and insole design features that reduce neuropathic plantar forefoot ulcer risk in people with diabetes: a systematic literature review.	Journal of foot and ankle research		2020	2020-06-04		13	1	30			BACKGROUND: In people with diabetes, offloading high-risk foot regions by optimising footwear, or insoles, may prevent ulceration. This systematic review aimed to summarise and evaluate the evidence for footwear and insole features that reduce pathological plantar pressures and the occurrence of diabetic neuropathy ulceration at the plantar forefoot in people with diabetic neuropathy.						NLM (Medline)								(Ahmed, Barwick, Butterworth, Nancarrow) School of Health and Human Sciences, Southern Cross University, QLD 4225, Australia	631997134	Unknown(0)					https://ovidsp.ovid.com/ovidweb.cgi?T=JS&CSC=Y&NEWS=N&PAGE=fulltext&D=emexb&AN=631997134							OVID
Journal Article	22195	Ahrens I.;Averkov O.;Zuniga E.C.;Fong A.Y.Y.;Alhabib K.F.;Halvorsen S.;Abdul Kader M.A.B.S.K.;SanzRuiz R.;Welsh R.;Yan H.;Aylward,P.	Invasive and antiplatelet treatment of patients with non-ST-segment elevation myocardial infarction: Understanding and addressing the global risk-treatment paradox.	Clinical cardiology	Clin.Cardiol.	2019	2019-10-01		42	10	1028	1040		Clinical guidelines for the treatment of patients with non-ST-segment elevation myocardial infarction (NSTEMI) recommend an invasive strategy with cardiac catheterization, revascularization when clinically appropriate, and initiation of dual antiplatelet therapy regardless of whether the patient receives revascularization. However, although patients with NSTEMI have a higher long-term mortality r…						John Wiley and Sons Inc. (E-mail: cs-journals@wiley.com)								(Ahrens) Augustinerinnen Hospital, Academic Teaching Hospital, University of Cologne, Cologne, Germany (Averkov) Pirogov Russian National Research Medical University, Moscow, Russian Federation (Zuniga) Clinica de Occidente, Santiago de Cali, Colombia (Fong) Department of Cardiology, Sarawak Heart Centre, Kota Samarahan, Malaysia (Alhabib) Department of Cardiac Sciences, King Fahad Cardiac Centre…	628744298	Unknown(0)					https://ovidsp.ovid.com/ovidweb.cgi?T=JS&CSC=Y&NEWS=N&PAGE=fulltext&D=emed20&AN=628744298							OVID
Journal Article	22018	Ai L.;Xu Z.;Yang B.;He Q.;Luo,P.	Sorafenib-associated hand-foot skin reaction: practical advice on diagnosis, mechanism, prevention, and management.	Expert Review of Clinical Pharmacology		2019	2019-12-02		12	12	1121	1127		Introduction: Sorafenib is a multitargeted tyrosine kinase inhibitor, which has been mainly used in the treatment of advanced hepatocellular carcinoma and renal cancer. However, hand-foot skin reaction (HFSR), as one of the most common adverse reactions, have hindered its long-term clinical application. At present, the mechanism of its occurrence has not been clearly studied and it leads to the l…						Taylor and Francis Ltd								(Ai, Xu, Yang, He, Luo) Institute of Pharmacology & Toxicology, College of Pharmaceutical Sciences, Zhejiang University, Hangzhou, China	2003576704	Unknown(0)					https://ovidsp.ovid.com/ovidweb.cgi?T=JS&CSC=Y&NEWS=N&PAGE=fulltext&D=emed20&AN=2003576704							OVID
Journal Article	21729	Aimo A.;de Caterina,R.	Aspirin for primary prevention of cardiovascular disease: Advice for a decisional strategy based on risk stratification.	Anatolian Journal of Cardiology		2020	2020		23	2	70	78		The need for aspirin therapy as part of primary prevention of cardiovascular (CV) disease is currently being highly debated, especially after 3 studies in different settings reported that a reduction in ischemic events is largely counterbalanced by an increase in bleeding events. One possible explanation for these results is the progressive reduction in the risk of major adverse cardiovascular ev…						Turkish Society of Cardiology (E-mail: kareyayincilik@gmail.com)								(Aimo, de Caterina) Department of Cardiology, University Hospital of Pisa, Pisa, Italy	2004849636	Unknown(0)					https://ovidsp.ovid.com/ovidweb.cgi?T=JS&CSC=Y&NEWS=N&PAGE=fulltext&D=emexa&AN=2004849636							OVID
Journal Article	21379	Ajam T.;Cumpian T.L.;Tilkens B.L.;Jahangir I.A.;Frost J.;Ceretto C.;Jahangir,A.	Non-vitamin K antagonist oral anticoagulants for stroke prevention in atrial fibrillation: safety issues in the elderly.	Expert Review of Clinical Pharmacology		2020	2020		13	12	1309	1327		Introduction: Non-vitamin K antagonist oral anticoagulants (NOACs) are increasingly used for stroke prevention in patients with atrial fibrillation (AF). Since NOACs are predominantly used in the elderly with AF at high risk for stroke and bleeding and with comorbidities requiring polypharmacy, it is important to assess their safety and efficacy in this population. Areas covered: We review change…						Taylor and Francis Ltd.								(Ajam, Cumpian, Tilkens, Ceretto, Jahangir) Aurora Cardiovascular and Thoracic Services, Aurora Sinai/Aurora St. Luke's Medical Centers, Milwaukee, WI, United States (Cumpian, Ceretto, Jahangir) Center for Advanced Atrial Fibrillation Therapies, Milwaukee, WI, United States (Jahangir) Loyola University, Chicago, IL, United States (Frost) Pharmacy Services, Advocate Aurora Health, Milwaukee, WI, U…	2007310516	Unknown(0)					https://ovidsp.ovid.com/ovidweb.cgi?T=JS&CSC=Y&NEWS=N&PAGE=fulltext&D=emexb&AN=2007310516							OVID
Journal Article	21663	Ajayi A.A.;Sofowora G.G.;Ladipo,G. O.	Explaining Heart Failure Hyper-mortality in Sub Saharan Africa: Global Genomic and Environmental Contribution Review.	Journal of the National Medical Association	J.Natl.Med.Assoc.	2020	2020-04-01		112	2	141	157		The annual heart failure (HF) mortality rate in Africa is 34% according to the INTERHF study. This is twice the world average of 16.5% and 3.7 times that of South America, 9%. We review evidence-based explanations for the Hyper-mortality of HF, by comparison of North American, Caribbean, Afro-Brazilian with Sub-Saharan African (SSA) nations profiles, and suggest amelioration. 1 year HF mortality …						National Medical Association								(Ajayi) Adjunct Professor, Department of Medicine, Division of Hypertension and Clinical Pharmacology, Baylor College of Medicine, Houston, TX 77060, United States (Sofowora) Associate Professor of Cardiology, Cardiovascular Medicine Division, Ohio State University Medical Center, Columbus, OH 43210, United States (Ladipo) Retired Professor of Cardiology, Obafemi Awolowo University, Ile -ife, Osu…	2005190355	Unknown(0)					https://ovidsp.ovid.com/ovidweb.cgi?T=JS&CSC=Y&NEWS=N&PAGE=fulltext&D=emexa&AN=2005190355							OVID
Journal Article	21935	Ajuwon A.M.;Love,R.	Type 2 diabetes and depression in the African American population.	Journal of the American Association of Nurse Practitioners		2020	2020-02-01		32	2	120	127		BACKGROUND AND PURPOSE: Type 2 diabetes mellitus (T2DM) affects 30.3 million people (9.4%) in the United States. African Americans are twice as likely to be diagnosed with diabetes and have two to four times the rates of T2DM-associated complications. Depression has long been associated with poor outcomes of diabetic self-management and glycemic control. Comorbidity of T2DM and depression worsen …						NLM (Medline)								(Ajuwon) College of Nursing, University of Arizona, Tucson, AZ, United States	628921914	Unknown(0)					https://ovidsp.ovid.com/ovidweb.cgi?T=JS&CSC=Y&NEWS=N&PAGE=fulltext&D=emed20&AN=628921914							OVID
Journal Article	21732	Akassh M.;Fathima T.;Mruthunjaya,K.	Health promoting effects of ziziphus mauritiana: An overview.	International Journal of Research in Pharmaceutical Sciences		2020	2020-01-06		11	1	1067	1072		Natural products are the main source for an alternative system of medicine. Ziziphus mauritiana, commonly known as jujubes, belongs to the family Rhamnaceae and is majorly found in the Indian subcontinent. They are traditionally used to treat chronic bronchitis, insomnia, diabetes, diarrhoea, abscesses, wounds, liver diseases, fever, sleeplessness, constipation, urinary diseases, and abdominal pa…						J. K. Welfare and Pharmascope Foundation (E-mail: info@pharmascope.org)								(Akassh, Fathima, Mruthunjaya) Department of Pharmacognosy, JSS College of Pharmacy, Mysuru, JSS Academy of Higher Education and Research, Mysuru, Karnataka, India	2003802291	Unknown(0)					https://ovidsp.ovid.com/ovidweb.cgi?T=JS&CSC=Y&NEWS=N&PAGE=fulltext&D=emexa&AN=2003802291							OVID
Journal Article	22324	Al Hammadi H.;Reilly,J.	Prevalence of obesity among school-age children and adolescents in the Gulf cooperation council (GCC) states: A systematic review 11 Medical and Health Sciences 1117 Public Health and Health Services.	BMC Obesity		2019			6	1) (pagination	Arte Number: 3. ate of Pubaton: 08 Jan 2019			Background: The Gulf Cooperation Council (GCC) countries have among the highest prevalence of adult obesity and type 2 diabetes in the world. This study aimed to estimate the recent prevalence of obesity among school-age children and adolescents in the GCC States.						BioMed Central Ltd. (E-mail: info@biomedcentral.com)								(Al Hammadi, Reilly) University of Strathclyde, Physical Activity for Health Group, Glasgow G1 1XQ, United Kingdom	625827341	Unknown(0)					https://ovidsp.ovid.com/ovidweb.cgi?T=JS&CSC=Y&NEWS=N&PAGE=fulltext&D=emed20&AN=625827341							OVID
Journal Article	22474	Al Hashmi I.;Nandy K.;Seshan,V.	Non-Medical Strategies to Improve Pregnancy Outcomes of Women with Gestational Diabetes Mellitus: A literature review.	Sultan Qaboos University medical journal		2019	2019-02-01		19	1	e4	e10		This review aimed to examine the literature related to non-medical strategies used to improve pregnancy outcomes of women with gestational diabetes mellitus (GDM) and to determine the risk of bias of the selected studies. Treatment for GDM is changing due to the increased prevalence of GDM-related maternal and neonatal complications. A growing body of evidence suggests that early detection, aggre…						NLM (Medline)								(Al Hashmi, Seshan) College of Nursing, Sultan Qaboos University, Muscat, Oman (Nandy) Department of Biostatistics & Epidemiology, University of North Texas Health Science Center, Fort Worth, United States	628338648	Unknown(0)					https://ovidsp.ovid.com/ovidweb.cgi?T=JS&CSC=Y&NEWS=N&PAGE=fulltext&D=emed20&AN=628338648							OVID
Journal Article	21141	Al Omari A.;Alashqar R.;Alabd alrhman R.;Nuseir A.;Allan H.;Alzoubi,F.	Assessment of the harms and potential benefits of tracheostomy in COVID-19 patients: Narrative review of outcomes and recommendations.	American Journal of Otolaryngology - Head and Neck Medicine and Surgery		2021			42	4) (pagination	Arte Number: 102972. ate of Pubaton: 01 Ju 2021									W.B. Saunders								(Al Omari, Al-ashqar, Alabd alrhman, Nuseir, Alzoubi) Department of Special Surgery, Division of Otolaryngology, Faculty of Medicine, Jordan University of Science and Technology, P O Box 3030, Irbid 22110, Jordan (Allan) Public Health Department, Faculty of Medicine, Jordan University of Science and Technology, P O Box 3030, Irbid 22110, Jordan	2011329992	Unknown(0)					https://ovidsp.ovid.com/ovidweb.cgi?T=JS&CSC=Y&NEWS=N&PAGE=fulltext&D=emexb&AN=2011329992							OVID
Journal Article	21851	Al SalmiI.S.A.;Metry A.;Al Balushi F.;Hannawi,S.	SAT-450 Chronic kidney disease and End-stage Kidney Disease: Major Comorbid Conditions at Initial Presentations of Systemic Lupus Erythematosus population.	Kidney International Reports.Conference: ISN World Congress of Nephrology.Abu Dhabi United Arab Emirates		2020			5	3 Supplement) (pp S188-S189	ate of Pubaton: Marh 2020			Introduction: The systemic lupus erythematosus (SLE) is a chronic inflammatory disease that has various manifestations among different populations. Damages of various end organs may be subtle at initial presentations but tend to progress, unless managed appropriately by a multidisciplinary team of specialized clinicians. We aimed to study the various medical comorbidities associated with SLE at t…						Elsevier Inc.								(Al Salmi PhD) The Royal Hospital Ministry of Health, Nephrology, Muscat, Oman (Metry) The Royal Hospital, The Renal Medicine Department, Muscat, Oman (Al Balushi) The Royal Hospital, Rheumatology Department, Muscat, Oman (Hannawi) MOHAP, Rheumatology, Dubai, United Arab Emirates	2005255174	Unknown(0)					https://ovidsp.ovid.com/ovidweb.cgi?T=JS&CSC=Y&NEWS=N&PAGE=fulltext&D=emexa&AN=2005255174							OVID
Journal Article	21627	Alahakoon C.;Fernando M.;Galappaththy C.;Matthews E.O.;Lazzarini P.;Moxon J.V.;Golledge,J.	Meta-analyses of randomized controlled trials reporting the effect of home foot temperature monitoring, patient education or offloading footwear on the incidence of diabetes-related foot ulcers.	Diabetic Medicine	Diabetic Med.	2020	2020-08-01		37	8	1266	1279		Aim: The aim of this study was to perform an up-to-date systematic review and meta-analysis of randomized controlled trials (RCTs) examining the efficacy of home foot temperature monitoring, patient education and offloading footwear in reducing the incidence of diabetes-related foot ulcers.						Blackwell Publishing Ltd								(Alahakoon, Fernando, Matthews, Moxon, Golledge) Ulcer and Wound Healing Consortium (UHEAL), Queensland Research Centre for Peripheral Vascular Disease, College of Medicine and Dentistry, Townsville, Australia (Alahakoon, Galappaththy) Faculty of Medicine, University of Peradeniya, Peradeniya, Sri Lanka (Fernando, Moxon, Golledge) Australian Institute of Tropical Health and Medicine, James Cook U…	2005166271	Unknown(0)					https://ovidsp.ovid.com/ovidweb.cgi?T=JS&CSC=Y&NEWS=N&PAGE=fulltext&D=emexa&AN=2005166271							OVID
Journal Article	22238	Alajmani D.S.A.;Alkaabi A.M.;Alhosani M.W.;Folad A.A.;Abdouli F.A.;Carrick F.R.;Abdulrahman,M.	Prevalence of undiagnosed depression in patients with type 2 diabetes.	Frontiers in Endocrinology		2019			10	MAY) (pagination	Arte Number: 259. ate of Pubaton: 2019			Introduction: Type 2 Diabetes Mellitus (T2DM) is the most prevalent type of diabetes among adults and constitutes around 90% of all cases. Substantial evidence demonstrates that depression in the context of diabetes is associated with a wide range of adverse consequences such as reduced adherence to the prescribed treatment regimen, lower quality of life, higher fasting glucose and HbA1c levels, …						Frontiers Media S.A. (E-mail: info@frontiersin.org)								(Alajmani, Alkaabi, Alhosani, Folad, Abdouli, Abdulrahman) Dubai Health Authority, Dubai, United Arab Emirates (Carrick) Department of Neurology, Carrick Institute, Cape Canaveral, FL, United States (Carrick) Department of Neurology, University of Central Florida College of Medicine, Orlando, FL, United States (Carrick) Centre for Mental Health Research in Association, University of Cambridge, Ca…	628184622	Unknown(0)					https://ovidsp.ovid.com/ovidweb.cgi?T=JS&CSC=Y&NEWS=N&PAGE=fulltext&D=emed20&AN=628184622							OVID
Journal Article	21289	Albalawi E.H.A.;Al Shadookhi A.I.;Bahumid A.A.;Hamdi A.M.;Alqwayee M.N.;Almutairi O.O.;Alotaibi A.A.;Algarni S.B.;Alnakhli E.T.;Almutairi,N. M.	An overview on Vitamin D deficiency diagnosis and management in primary health care settings: Simple literature review.	International Journal of Pharmaceutical and Phytopharmacological Research		2020	2020-12-01		10	6	127	131		Background: Vitamin D is an important, fat-soluble, vitamin that is integral in the calcium metabolism as a whole and integral in the overall bone metabolism. Deficiency in this vitamin may lead to clinical diseases mainly osteoporosis, osteomalacia and rickets. Major concerns of this condition has grown higher and higher in the medical field, and locally, in the Middle East and North Africa; up …						International Journal of Pharmaceutical and Phytopharmacological Research								(Albalawi) Faculty of Medicine, Tabuk University, Tabuk, Saudi Arabia (Al Shadookhi) Faculty of Medicine, Imam Mohammed Ibn Saud Islamic University, Riyadh, Saudi Arabia (Bahumid) Emergency Department, King Salman Hospital, Riyadh, Saudi Arabia (Hamdi) Faculty of Medicine, Jazan University, Jazan, Saudi Arabia (Alqwayee) Faculty of Medicine, University of Hail, Hail, Saudi Arabia (Almutairi) Facu…	2010721765	Unknown(0)					https://ovidsp.ovid.com/ovidweb.cgi?T=JS&CSC=Y&NEWS=N&PAGE=fulltext&D=emexb&AN=2010721765							OVID
Journal Article	21223	Albosta M.;Bakke,J.	Intermittent fasting: is there a role in the treatment of diabetes? A review of the literature and guide for primary care physicians.	Clinical Diabetes and Endocrinology		2021			7	1) (pagination	Arte Number: 3. ate of Pubaton: eember 2021			Background: Type 2 Diabetes is a metabolic disorder characterized by hyperglycemia that causes numerous complications with significant long-term morbidity and mortality. The disorder is primarily due to insulin resistance particularly in liver, skeletal muscle, and adipose tissue. In this review, we detail the hormonal mechanisms leading to the development of diabetes and discuss whether intermit…						BioMed Central Ltd								(Albosta, Bakke) Central Michigan University College of Medicine, 1200 S. Franklin St., Mount Pleasant, MI 48858, United States (Albosta) SaginawMI 48602, United States	2010356393	Unknown(0)					https://ovidsp.ovid.com/ovidweb.cgi?T=JS&CSC=Y&NEWS=N&PAGE=fulltext&D=emexb&AN=2010356393							OVID
Journal Article	21470	AlcaldeRubio L.;HernandezAguado I.;Parker L.A.;BuenoVergara E.;ChiletRosell,E.	Gender disparities in clinical practice: Are there any solutions? Scoping review of interventions to overcome or reduce gender bias in clinical practice.	International Journal for Equity in Health		2020			19	1) (pagination	Arte Number: 166. ate of Pubaton: 22 Se 2020									BioMed Central Ltd (United Kingdom. E-mail: info@biomedcentral.com)								(Alcalde-Rubio, Hernandez-Aguado, Parker, Bueno-Vergara, Chilet-Rosell) Department of Public Health, History of Science and Gynaecology, School of Medicine, University Miguel Hernandez, Crta Nacional, N-332, s/n, Sant Joan d'Alacant 03550, Spain (Hernandez-Aguado, Parker, Chilet-Rosell) CIBER de Epidemiologia y Salud Publica (CIBERESP), Madrid, Spain	632908463	Unknown(0)					https://ovidsp.ovid.com/ovidweb.cgi?T=JS&CSC=Y&NEWS=N&PAGE=fulltext&D=emexa&AN=632908463							OVID
Journal Article	21533	Aldridge E.;Verburg P.E.;Sierp S.;Andraweera P.;Dekker G.A.;Roberts C.T.;Arstall,M. A.	A Protocol for Nurse-Practitioner Led Cardiovascular Follow-Up After Pregnancy Complications in a Socioeconomically Disadvantaged Population.	Frontiers in Cardiovascular Medicine		2020			6	pagination	Arte Number: 184. ate of Pubaton: 08 Jan 2020			Background: Women who experience pregnancy complications have an increased risk of future cardiovascular disease when compared to their healthy counterparts. Despite recommendations, there is no standardized cardiovascular follow-up in the postpartum period for these women, and the Australian follow-up protocols that have been previously described are research-based. This study proposes a new mod…						Frontiers Media S.A. (c/o Michael Kenyon, ch. de la Pecholettaz 6, Epalinges 1066, Switzerland. E-mail: info@frontiersin.org)								(Aldridge, Verburg, Andraweera, Dekker, Roberts) Adelaide Medical School, Robinson Research Institute, University of Adelaide, Adelaide, SA, Australia (Aldridge, Andraweera, Dekker, Roberts, Arstall) Faculty of Health and Medical Sciences, Adelaide Medical School, University of Adelaide, Adelaide, SA, Australia (Aldridge, Sierp, Arstall) Department of Cardiology, Lyell McEwin Hospital, Adelaide, …	630833681	Unknown(0)					https://ovidsp.ovid.com/ovidweb.cgi?T=JS&CSC=Y&NEWS=N&PAGE=fulltext&D=emexa&AN=630833681							OVID
Journal Article	21686	Alemayehu Y.H.;Seylania K.;Bahramnezhad,F.	The relationship between health literacy and quality of life among hemodialysis patients: An integrative review.	Human antibodies	Hum.Antibodies	2020	2020		28	1	75	81		BACKGROUND: Various studies have highlighted the correlates to health literacy and quality of life among patients receiving hemodialysis therapy. However, evidence of how these two outcomes could influence each other is not clear.						IOS Press (Nieuwe Hemweg 6B, Amsterdam 1013 BG, Netherlands)								(Alemayehu, Seylania, Bahramnezhad) Department of Critical Care Nursing, School of Nursing and Midwifery, International Campus, Tehran University of Medical Sciences, Tehran, Iran, Islamic Republic of (Alemayehu) Ayder Comprehensive Specialized Referral Hospital, College of Health Sciences, Mekelle University, Tigray, Ethiopia (Bahramnezhad) Nursing and Midwifery Care Research Center, School of N…	631319560	Unknown(0)					https://ovidsp.ovid.com/ovidweb.cgi?T=JS&CSC=Y&NEWS=N&PAGE=fulltext&D=emexa&AN=631319560							OVID
Journal Article	21062	Alenazi F.;Bressington D.;Shrestha M.;Peddle M.;Gray,R.	Effectiveness of adherence therapy in adults with type 2 diabetes: A systematic review.	International Journal of Environmental Research and Public Health		2021			18	9) (pagination	Arte Number: 4397. ate of Pubaton: 01 May 2021			Adherence therapy has been shown to be an effective adjunct treatment in long-term conditions including hypertension. The purpose of this study is to review and critically appraise evidence on the effectiveness of adherence therapy as an intervention in adults with type 2 diabetes. A systematic search of clinical trials published between 2005 and January 2020 in databases was undertaken in Octobe…						MDPI AG								(Alenazi, Shrestha, Peddle, Gray) School of Nursing and Midwifery, La Trobe University, Bundoora 3086, Australia (Alenazi) Department of Public Health, College of Public Health and Health Informatics, Qassim University, Al Bukayriyah 51941, Saudi Arabia (Bressington) College of Nursing and Midwifery, Charles Darwin University, Ellengowan Drive, Casuarina 0810, Australia	2006997817	Unknown(0)					https://ovidsp.ovid.com/ovidweb.cgi?T=JS&CSC=Y&NEWS=N&PAGE=fulltext&D=emexb&AN=2006997817							OVID
Journal Article	21497	Alene M.;Assemie M.A.;Yismaw L.;Gedif G.;Ketema D.B.;Gietaneh W.;Chekol,T. D.	Patient delay in the diagnosis of tuberculosis in Ethiopia: a systematic review and meta-analysis.	BMC Infectious Diseases		2020			20	1) (pagination	Arte Number: 797. ate of Pubaton: 01 e 2020			Background: Delay in the diagnosis of Tuberculosis (TB) remains a major challenge against achieving effective TB prevention and control. Though a number of studies with inconsistent findings were conducted in Ethiopia; unavailability of a nationwide study determining the median time of patient delays to TB diagnosis is an important research gap. Therefore, this study aimed to determine the pooled…						BioMed Central Ltd								(Alene, Assemie, Yismaw, Gedif, Ketema, Gietaneh) Department of Public Health, Debre Markos University, Debre Markos, Ethiopia (Chekol) School of Medicine, Debre Markos University, Debre Markos, Ethiopia	2007094331	Unknown(0)					https://ovidsp.ovid.com/ovidweb.cgi?T=JS&CSC=Y&NEWS=N&PAGE=fulltext&D=emexa&AN=2007094331							OVID
Journal Article	21137	Alexandre K.;Campbell J.;Bugnon M.;Henry C.;Schaub C.;Serex M.;Elmers J.;Desrichard O.;PeytremannBridevaux,I.	Factors influencing adult diabetes self-management: an umbrella review of systematic reviews.	JBI evidence synthesis		2021				pagination	ate of Pubaton: 17 Mar 2021			OBJECTIVE: To identify and describe the factors influencing adult diabetes self-management by summarizing the available evidence concerning their types, categories, and relative importance. INTRODUCTION: Diabetes self-management is influenced by a wide range of factors acting simultaneously and interfering with its actual application by patients. A variety of systematic reviews of these factors e…						NLM (Medline)								(Alexandre) School of Health Sciences (HESAV), University of Applied Sciences and Arts Western Switzerland (HES-SO), Switzerland Bureau d'Echange des Savoirs pour des praTique exemplaires de soins (BEST): A JBI Centre of Excellence, Switzerland Faculte de Psychologie et des Sciences de l'Education, University of Geneva, Switzerland Association Vaudoise d'Aide et de Soins A Domicile (AVASAD), Swit…	634624504	Unknown(0)					https://ovidsp.ovid.com/ovidweb.cgi?T=JS&CSC=Y&NEWS=N&PAGE=fulltext&D=emexb&AN=634624504							OVID
Journal Article	21157	Alexxander;Puspitasari I.;Kristina S.A.;Kristanto,C. S.	Health coaching in pharmacy practice: A systematic review.	International Journal of Pharmaceutical Research		2021	2021		13	2	1907	1920		Background: Pharmacy coaching is a dynamic process and strongly influenced by various factors such as the scope, knowledge, skills needed, the frequency and duration of interventions, delivery method, and outcome. Therefore, it is essential to formulate pharmacy coaching, which includes the things mentioned above, thus providing convenience for pharmaceutical workers in applying it to pharmacy pr…						Advanced Scientific Research								(Alexxander) Faculty of Pharmacy, Gadjah Mada University, Indonesia (Puspitasari) Department of Pharmacology & Clinical Pharmacy, Gadjah Mada University, Yogyakarta, Indonesia (Kristina) Department of Pharmaceutics, Faculty of Pharmacy, Gadjah Mada University, Yogyakarta, Indonesia (Kristanto) Department of Psychiatry, Faculty of Medicine/Sardjito Hospital, Gadjah Mada University, Yogyakarta, Ind…	2006112700	Unknown(0)					https://ovidsp.ovid.com/ovidweb.cgi?T=JS&CSC=Y&NEWS=N&PAGE=fulltext&D=emexb&AN=2006112700							OVID
Journal Article	21367	Ali S.;Gilani A.;Cleland S.;Unadkat,M.	Combining focused clinical review with alogliptin switch strategy not only yielded significant cost savings but also improved patient care.	Diabetic Medicine.Conference: Diabetes UK Professional Conference 2020.Glasgow United Kingdom		2020	2020-09-01		37	SUPPL 1	168			Aims: InNHSGreater Glasgow&Clyde (GGC), the 2016 spend on DPP-4 inhibitors was >3 million.Anopportunity to yield significant cost savings was spotted by the Pharmacy & Prescribing Support Unit (PPSU), with potential to realise over 300,000 per annum with a 50% switch to alogliptin. However, rather than 'force' this policy on health care professionals and patients, a holistic strategy was designed…						Wiley Blackwell								(Ali) South Sector Headquarters, NHS GGC, Glasgow, United Kingdom (Gilani) Nithsdale Surgery, NHS GGC, Glasgow, United Kingdom (Cleland) Dept of Diabetes, Queen Elizabeth University Hospital, Glasgow, United Kingdom (Unadkat) Takeda UK Ltd, Wooburn Green, United Kingdom	634146366	Unknown(0)					https://ovidsp.ovid.com/ovidweb.cgi?T=JS&CSC=Y&NEWS=N&PAGE=fulltext&D=emexb&AN=634146366							OVID
Journal Article	21537	Ali S.H.;Misra S.;Parekh N.;Murphy B.;DiClemente,R. J.	Preventing type 2 diabetes among South Asian Americans through community-based lifestyle interventions: A systematic review.	Preventive Medicine Reports		2020			20	pagination	Arte Number: 101182. ate of Pubaton: eember 2020			Ethnic South Asian Americans (SAAs) have the highest relative risk of type 2 diabetes mellitus (T2DM) in the United States (US). Culturally tailored lifestyle interventions have the potential to promote South Asian diabetes prevention; however, the extent of their use and evaluation in US settings remains limited. This systematic review characterizes and evaluates outcomes of community-based life…						Elsevier Inc. (E-mail: sinfo-f@elsevier.com)								(Ali, Misra, DiClemente) Department of Social & Behavioral Sciences, School of Global Public Health, New York University, New York, NY, United States (Parekh, Murphy) Public Health Nutrition Program, School of Global Public Health, New York University, New York, NY, United States (Parekh) Department of Population Health, NYU Grossman School of Medicine, New York, NY, United States	2007824551	Unknown(0)					https://ovidsp.ovid.com/ovidweb.cgi?T=JS&CSC=Y&NEWS=N&PAGE=fulltext&D=emexa&AN=2007824551							OVID
Journal Article	21754	Alizadeh Chamkhaleh M.;Esteghamati A.;Sayyahfar S.;GandomiMohammadabadi A.;Balasi J.;Abdiaei H.;Moradi Y.;MoradiLakeh,M.	Serotype distribution of Streptococcus pneumoniae among healthy carriers and clinical patients: a systematic review from Iran.	European Journal of Clinical Microbiology and Infectious Diseases		2020	2020-12-01		39	12	2257	2267		Streptococcus pneumoniae is associated with high morbidity and mortality in the world. Commercially licensed and available pneumococcal conjugate vaccines (PCVs) contain 10 (PCV10) and 13 (PCV13) pneumococcal serotypes. The most common serotypes of S. pneumoniae causing clinical diseases and carriers of S. pneumoniae in Iran are not yet known. Reviewing and reporting trends in the distribution of…						Springer Science and Business Media Deutschland GmbH								(Alizadeh Chamkhaleh, Gandomi-Mohammadabadi, Balasi, Abdiaei) Student Research Committee, School of Medicine, Iran University of Medical Sciences, Tehran, Iran, Islamic Republic of (Esteghamati, Sayyahfar) Research Center of Pediatric Infectious Diseases, Institute of Immunology and Infectious Diseases, Iran University of Medical Sciences, Tehran, Iran, Islamic Republic of (Moradi) Department of …	2005445670	Unknown(0)					https://ovidsp.ovid.com/ovidweb.cgi?T=JS&CSC=Y&NEWS=N&PAGE=fulltext&D=emexa&AN=2005445670							OVID
Journal Article	21585	Aljawarneh Y.M.;AlQaissi N.M.;Ghunaim,H. Y.	Psychological interventions for adherence, metabolic control, and coping with stress in adolescents with type 1 diabetes: a systematic review.	World Journal of Pediatrics		2020	2020-10-01		16	5	456	470		Background: The aim of this review was to summarize and identify the variations in the effectiveness of psychological interventions on adherence, metabolic control, and coping with stress in adolescents with type 1 diabetes (T1D).						Institute of Pediatrics of Zhejiang University (E-mail: wjpch@zju.edu.cn)								(Aljawarneh) Health Sciences Division, School of Nursing, Higher Colleges of Technology, P.O.Box 1626, Fujairah, United Arab Emirates (Al-Qaissi) Higher Colleges of Technology, P.O.Box 1626, Fujairah, United Arab Emirates (Ghunaim) Fatima College of Health Sciences, Institute of Applied Technology, P.O.Box 24162, Al Ain, United Arab Emirates	2004568022	Unknown(0)					https://ovidsp.ovid.com/ovidweb.cgi?T=JS&CSC=Y&NEWS=N&PAGE=fulltext&D=emexa&AN=2004568022							OVID
Journal Article	21562	AlMutairi A.;Schwebius D.;AlMutair,A.	Hospital-acquired pressure ulcer incident rates among hospitals that implement an education program for staff, patients, and family caregivers inclusive of an after discharge follow-up program in Saudi Arabia.	International Wound Journal		2020	2020-10-01		17	5	1135	1141		A tertiary public hospital in Saudi Arabia set out in 2015 to establish a team focused on reducing hospital-acquired pressure ulcers (HAPUs). The pressure ulcer prevention program (PUPP) had a multifaceted approach and data were collected for a period of 5 years. The results showed a definite reduction in the incidences of HAPUs. Many such programs show similar positive results and echo many of t…						Blackwell Publishing Ltd (E-mail: info@royensoc.co.uk)								(AlMutairi) Department of Mathematics, Faculty of Science, Taibah University, Medina, Saudi Arabia (Schwebius) Nursing School, MSN Aspen University, Denver, CO, United States (Schwebius, AlMutair) Research Center Director, Dr. Sulaiman Al Habib Medical Group, Riyadh, Saudi Arabia (AlMutair) Nursing College, University of Wollongong, Wollongong, NSW, Australia (AlMutair) Health Science College, Un…	2005766154	Unknown(0)					https://ovidsp.ovid.com/ovidweb.cgi?T=JS&CSC=Y&NEWS=N&PAGE=fulltext&D=emexa&AN=2005766154							OVID
Journal Article	21521	Alqahtani A.S.;Fakeerh M.;Bondagji D.;Park S.;Heywood A.E.;Wiley K.E.;Booy R.;Rashid,H.	Hand hygiene compliance and effectiveness against respiratory infections among hajj pilgrims: A systematic review.	Infectious Disorders - Drug Targets		2020	2020		20	3	273	283		The role of hand hygiene in the prevention of respiratory tract infections in Hajj pilgrims has not been assessed through a focussed systematic review of the literature. Considering this, a systematic review was undertaken to synthesize the up-to-date literature on the compliance and effectiveness of hand hygiene among Hajj attendees. Major databases, including OVID Med-line, were searched by usi…						Bentham Science Publishers								(Alqahtani, Booy, Rashid) National Centre for Immunisation Research and Surveillance of Vaccine Preventable Diseases (NCIRS), The Chil-dren's Hospital at Westmead, Westmead, NSW, Australia (Alqahtani, Fakeerh, Bondagji, Park, Wiley) School of Public Health, The University of Sydney, Sydney, NSW, Australia (Fakeerh, Bondagji) Ministry of Health, Makkah, Saudi Arabia (Heywood) School of Public Heal…	2004788712	Unknown(0)					https://ovidsp.ovid.com/ovidweb.cgi?T=JS&CSC=Y&NEWS=N&PAGE=fulltext&D=emexa&AN=2004788712							OVID
Journal Article	22443	Alqahtani M.A.;Zhao K.;AlMasrouri S.;Morin N.;Vasilevsky C.;Ghitulescu G.;Faria J.;Boutros,M.	Can hospital readmission for dehydration in patients with a diverting loop ileostomy be predicted? a national readmission database analysis.	Diseases of the Colon and Rectum.Conference: American Society of Colon and Rectal Surgeons Annual Meeting, ASCRS 2019.Cleveland, OH United States		2019	2019-06-01		62	6	e118			Purpose/Background: Dehydration is the most common stoma-related reason for readmission following the creation of a loop ileostomy. This preventable complication has been shown to be associated with serious consequences including acute kidney injury and delayed induction of adjuvant chemotherapy. The aim of this study was to develop a model that would predict readmission for dehydration for patie…						Lippincott Williams and Wilkins								(Alqahtani, Zhao, Al-Masrouri, Morin, Vasilevsky, Ghitulescu, Faria, Boutros) Montreal, QC, Canada	628086700	Unknown(0)					https://ovidsp.ovid.com/ovidweb.cgi?T=JS&CSC=Y&NEWS=N&PAGE=fulltext&D=emed20&AN=628086700							OVID
Journal Article	21823	AlQahtani S.;Mason J.;Paudyal V.;Jalal,Z.	The role of pharmacists in providing pharmaceutical care in primary and secondary management of stroke: A systematic review.	International Journal of Pharmacy Practice		2020	Services Research and Pharmacy Practice Conference, HSRPP		Conference		Heath			Introduction: As part of a multidisciplinary healthcare team, pharmacists are considered one of the most accessible professionals providing clinical patient care in various healthcare settings1. Evidence supporting pharmacists' role in counselling and education of stroke patients, in a variety of healthcare settings is well documented 2. However, there is a paucity of evidence evaluating pharmaci…						Wiley-Blackwell Publishing Ltd	Cardiff United Kingdom. 28 (Supplement 1) (pp 79-80), 2020. Date of Publication: April 2020							(Al-Qahtani, Mason, Paudyal, Jalal) University of Birmingham, Birmingham, United Kingdom	633048795	Unknown(0)					https://ovidsp.ovid.com/ovidweb.cgi?T=JS&CSC=Y&NEWS=N&PAGE=fulltext&D=emexa&AN=633048795							OVID
Journal Article	21202	Alshahrani B.;Sim J.;Middleton,R.	Nursing interventions for pressure injury prevention among critically ill patients: A systematic review.	Journal of Clinical Nursing	J.Clin.Nurs.	2021				pagination	ate of Pubaton: 16 Feb 2021			AIM: To systemically synthesise the evidence on the most effective nursing interventions to prevent pressure injuries among critical care patients. BACKGROUND: Although pressure injury prevention is a focus of nursing care in critical care units, hospital-acquired pressure injuries continue to occur in these settings. DESIGN: A Systematic review of literature guided by the PRISMA and SWiM guideli…						NLM (Medline)								(Alshahrani) Faculty of Science, Medicine & Health, University of Wollongong, School of Nursing, NSW, Building 41Northfields Ave, Wollongong 2522, Australia (Alshahrani) Taibah University, Saudi Arabia (Sim, Middleton) University of Wollongong, School of Nursing, NSW, Building 41Northfields Ave, Wollongong 2522, Australia	634294685	Unknown(0)					https://ovidsp.ovid.com/ovidweb.cgi?T=JS&CSC=Y&NEWS=N&PAGE=fulltext&D=emexb&AN=634294685							OVID
Journal Article	22452	Alshehri A.;Yahyouche A.;Jalal,Z.	Pharmacist interventions in prevention of cardiovascular diseases in general practice: A systematic review of randomised controlled trials.	International Journal of Pharmacy Practice		2019	Services Research and Pharmacy Practice Conference, HSRPP		Conference		Heath			Introduction: Hypertension, diabetes and dyslipidaemia are significant risk factors leading to CVDs which continues to be a leading cause of death worldwide [1]. General Practice (GP) is the first and most common point of contact for patients with healthcare professionals. Developing more roles for pharmacists in GP could be part of the solution for tackling the current crisis facing GPs [2]. Pha…						Wiley-Blackwell Publishing Ltd	Birmingham United Kingdom. 27 (Supplement 2) (pp 50), 2019. Date of Publication: April 2019							(Alshehri, Yahyouche, Jalal) School of Pharmacy, University of Birmingham, Birmingham, United Kingdom	627392393	Unknown(0)					https://ovidsp.ovid.com/ovidweb.cgi?T=JS&CSC=Y&NEWS=N&PAGE=fulltext&D=emed20&AN=627392393							OVID
Journal Article	21911	Alshehri A.A.;Jalal Z.;Cheema E.;Haque M.S.;Jenkins D.;Yahyouche,A.	Impact of the pharmacist-led intervention on the control of medical cardiovascular risk factors for the primary prevention of cardiovascular disease in general practice: A systematic review and meta-analysis of randomised controlled trials.	British journal of clinical pharmacology	Br.J.Clin.Pharmacol.	2020	2020-01-01		86	1	29	38		Aims: To conduct a systematic review and meta-analysis of the effectiveness of general practice-based pharmacist interventions in reducing the medical risk factors for the primary prevention of cardiovascular events.						Blackwell Publishing Ltd								(Alshehri, Jalal, Cheema, Yahyouche) School of Pharmacy, College of Medical and Dental Sciences, University of Birmingham, Edgbaston, Birmingham, United Kingdom (Alshehri) Clinical Pharmacy Department, College of Pharmacy, Taif University, Al Huwaya, Taif, Saudi Arabia (Haque) Institute of Applied Health Research, College of Medical and Dental Sciences, University of Birmingham, Birmingham, Unite…	2004053406	Unknown(0)					https://ovidsp.ovid.com/ovidweb.cgi?T=JS&CSC=Y&NEWS=N&PAGE=fulltext&D=emed20&AN=2004053406							OVID
Journal Article	22120	Alsubheen S.A.;Nazari G.;Bobos P.;MacDermid J.C.;Overend T.J.;Faber,K.	Effectiveness of Nonsurgical Interventions for Managing Adhesive Capsulitis in Patients With Diabetes: A Systematic Review.	Archives of Physical Medicine and Rehabilitation	Arch.Phys.Med.Rehabil.	2019	2019-02-01		100	2	350	365		Objective: This systematic review evaluated the effectiveness of nonsurgical interventions for managing adhesive capsulitis (AC) in patients with diabetes on pain, function, and range of motion.						W.B. Saunders								(Alsubheen, Nazari, Bobos, MacDermid, Overend) School of Physical Therapy, Western University, London, Ontario, Canada (MacDermid, Faber) Hand and Upper Limb Center, St. Joseph's Health Care London, London, Ontario, Canada	2001355472	Unknown(0)					https://ovidsp.ovid.com/ovidweb.cgi?T=JS&CSC=Y&NEWS=N&PAGE=fulltext&D=emed20&AN=2001355472							OVID
Journal Article	21299	Alturki Y.D.;Albalawi S.M.S.;Alyami B.A.;Alahmari S.A.M.;Al Hashim A.A.;Alalyan N.S.J.;Alqahtani D.S.F.;Saeedi S.S.;Aljehani S.M.;Hakami,K. A. A.	An overview on gonorrhea diagnosis and management in primary health care centre.	International Journal of Pharmaceutical Research and Allied Sciences		2020	2020		9	4	77	80		Background: Sexually transmitted infections are the most common communicable conditions and affect the health and lives of people worldwide. According to the World Health Organization (WHO), sexually transmitted infections are one of the four types of disease for which adults around the world most commonly seek medical help. Sexually transmitted infections can cause neonatal and fetal damages, tu…						International Journal of Pharmaceutical Research and Allied Sciences								(Alturki, Albalawi, Alyami) Faculty of Medicine, Al-Imam Mohammad Ibn Saud Islamic University, Riyadh, Saudi Arabia (Alahmari, Al Hashim, Alalyan) Faculty of Medicine, King Khalid University, Abha, Saudi Arabia (Alqahtani) Faculty of Medicine, Shaqra University, Riyadh, Saudi Arabia (Saeedi) Faculty of Medicine, Ibn Sina National College of Medicine, Jeddah, Saudi Arabia (Aljehani) Faculty of Med…	2010032967	Unknown(0)					https://ovidsp.ovid.com/ovidweb.cgi?T=JS&CSC=Y&NEWS=N&PAGE=fulltext&D=emexb&AN=2010032967							OVID
Journal Article	22197	AlvarezLario B.;AlvarezRoy L.;MayordomoGomez S.;GarciaGarcia,J. M.	Spontaneous coronary artery dissection in systemic lupus erythematosus: case-based review.	Rheumatology international	Rheumatol.Int.	2019	2019-10-01		39	10	1821	1827		Patients with systemic lupus erythematosus (SLE) present an increased prevalence of coronary heart disease. The majority of cases of acute coronary syndrome (ACS) in patients with SLE are due to atherosclerosis. Less common causes include thrombosis of an angiographically normal coronary artery and coronary vasculitis. Spontaneous coronary artery dissection (SCAD) is a rare cause of ACS in these …						Springer Verlag (E-mail: service@springer.de)								(Alvarez-Lario) Seccion de Reumatologia, Hospital Universitario de Burgos, Avd. Islas Baleares 3, Burgos 09006, Spain (Alvarez-Roy) Cardiology Department, Complejo Hospitalario San Millan-San Pedro, Logrono, Spain (Mayordomo-Gomez, Garcia-Garcia) Cardiology Department, Hospital Universitario de Burgos, Burgos, Spain	628307280	Unknown(0)					https://ovidsp.ovid.com/ovidweb.cgi?T=JS&CSC=Y&NEWS=N&PAGE=fulltext&D=emed20&AN=628307280							OVID
Journal Article	21720	AlvaroAfonso F.J.;Garciaalvarez Y.;LazaroMartinez J.L.;Kakagia D.;Papanas,N.	Advances in dermoepidermal skin substitutes for diabetic foot ulcers.	Current Vascular Pharmacology		2020	2020		18	2	182	192		Diabetic foot ulcers (DFUs) are one of the major complications of diabetes, representing a leading cause of hospitalisation and non-traumatic lower limb amputations. Multidisciplinary management, patient education, glucose control, debridement, off-loading, infection control, and adequate perfusion are the mainstays of standard care. Despite all these, at least 30% of DFUs fail to heal within 20 …						Bentham Science Publishers (P.O. Box 294, Bussum 1400 AG, Netherlands)								(Alvaro-Afonso, Garcia-alvarez, Lazaro-Martinez) University Podiatric Clinic, Edificio Facultad de Medicina, Complutense University of Madrid, Instituto de Investigacion Sanitaria del Hospital Clinico San Carlos (IdISSC), Madrid, Spain (Kakagia) Department of Plastic Surgery, Democritus University of Thrace, University Hospital of Alexandroupolis, Alexandroupolis, Greece (Papanas) Second Departme…	2003827091	Unknown(0)					https://ovidsp.ovid.com/ovidweb.cgi?T=JS&CSC=Y&NEWS=N&PAGE=fulltext&D=emexa&AN=2003827091							OVID
Journal Article	21198	Alyami M.;Serlachius A.;O'Donovan C.E.;van der Werf B.;Broadbent,E.	A systematic review of illness perception interventions in type 2 diabetes: Effects on glycaemic control and illness perceptions.	Diabetic Medicine	Diabetic Med.	2021			38	3) (pagination	Arte Number: e14495. ate of Pubaton: Marh 2021			Aims: This systematic review sought to synthesize the evidence regarding the effectiveness of illness perception interventions compared with control conditions at changing illness perceptions and improving glycaemic control in individuals with type 2 diabetes.						Blackwell Publishing Ltd								(Alyami, Serlachius, O'Donovan, Broadbent) Department of Psychological Medicine, University of Auckland, Auckland, New Zealand (van der Werf) Department of Epidemiology and Biostatistics, School of Population Health, Faculty of Medical and Health Sciences, University of Auckland, Auckland, New Zealand	2007692556	Unknown(0)					https://ovidsp.ovid.com/ovidweb.cgi?T=JS&CSC=Y&NEWS=N&PAGE=fulltext&D=emexb&AN=2007692556							OVID
Journal Article	21618	Alzaid A.;Ladron de Guevara P.;Beillat M.;Lehner Martin V.;Atanasov,P.	Burden of disease and costs associated with type 2 diabetes in emerging and established markets: systematic review analyses.	Expert Review of Pharmacoeconomics and Outcomes Research		2020	2020				1	14		Objectives: To estimate the clinical and economic burden of type 2 diabetes (T2D) in established (EST) and emerging markets (EMG).						Taylor and Francis Ltd								(Alzaid) Consultant Diabetologist, Riyadh, Saudi Arabia (Ladron de Guevara, Atanasov) Health Economics Market Access, Health Economics and Market Access, Amaris Consulting, Barcelona, Spain (Beillat) Global Market Access, Health Economics Outcomes Research, Servier Global Market Access HEOR, France (Lehner Martin) SuresnesFrance	2005621985	Unknown(0)					https://ovidsp.ovid.com/ovidweb.cgi?T=JS&CSC=Y&NEWS=N&PAGE=fulltext&D=emexa&AN=2005621985							OVID
Journal Article	21424	Amaral A.F.S.;Patel J.;Buist A.S.;Burney,P.	Risk factors for low forced vital capacity in the multinational BOLD study: An update.	European Respiratory Journal		2020	Respiratory Society International Congress, ERS		Conference		Euroean			Background: Forced vital capacity (FVC) is a good predictor of all-cause mortality, yet little is known on the causes of a low FVC. Aims and Objectives: To identify risk factors for low FVC, i.e. FVC < lower limit of normal (LLN).						European Respiratory Society	Virtual. 56 (Supplement 64) (no pagination), 2020. Date of Publication: September 2020							(Amaral, Patel, Burney) Imperial College London, London, United Kingdom (Buist) Oregon Health and Science University, Portland, OR, United States	633805351	Unknown(0)					https://ovidsp.ovid.com/ovidweb.cgi?T=JS&CSC=Y&NEWS=N&PAGE=fulltext&D=emexb&AN=633805351							OVID
Journal Article	21072	Amare G.G.;Meharie B.G.;Belayneh,Y. M.	A drug repositioning success: The repositioned therapeutic applications and mechanisms of action of thalidomide.	Journal of Oncology Pharmacy Practice		2021	2021-04-01		27	3	673	678		Background: Thalidomide is the most teratogenic human medicine ever marketed and was associated with birth defects in approximately 10,000 children in the 1960s. The pharmacological effects of thalidomide are attributed to its anti-angiogenic, anti-inflammatory and modulatory effect on cytokines principally tumor necrosis factor-alpha, while the teratogenic effects are linked to two molecular tar…						SAGE Publications Ltd								(Amare, Meharie, Belayneh) Department of Pharmacy, College of Medicine and Health Sciences, Wollo University, Dessie, Ethiopia	2007470160	Unknown(0)					https://ovidsp.ovid.com/ovidweb.cgi?T=JS&CSC=Y&NEWS=N&PAGE=fulltext&D=emexb&AN=2007470160							OVID
Journal Article	22073	Ambachew S.;Eshetie S.;Geremew D.;Endalamaw A.;Melku,M.	Prevalence of type 2 diabetes mellitus among hepatitis C virus-infected patients: A protocol for systematic review and meta-analysis.	Systematic Reviews		2019			8	1) (pagination	Arte Number: 60. ate of Pubaton: 25 Feb 2019			Introduction: The ever-increasing global hepatitis C infection is fueling the burden of diabetes mellitus, which exaggerates various complications and may be a cause of death for millions. Several studies have reported that hepatitis C virus infection is an important risk factor for the development of diabetes mellitus. However, the results of fragmented studies reported variable and inconsistent…						BioMed Central Ltd. (E-mail: info@biomedcentral.com)								(Ambachew) Department of Clinical Chemistry, School of Biomedical and Laboratory Sciences, College of Medicine and Health Sciences, University of Gondar, P.O. Box 196, Gondar, Ethiopia (Eshetie) Department of Medical Microbiology, School of Biomedical and Laboratory Sciences, College of Medicine and Health Sciences, University of Gondar, Gondar, Ethiopia (Geremew) Department of Immunology and Mol…	626499518	Unknown(0)					https://ovidsp.ovid.com/ovidweb.cgi?T=JS&CSC=Y&NEWS=N&PAGE=fulltext&D=emed20&AN=626499518							OVID
Journal Article	22463	Amir A.H.;Anderson S.G.;Khan I.;Heald,A. H.	Diabetes prevalence survey of pakistan (DPS-PAK): Prevalence of type 2 diabetes and pre-type 2 diabetes using HBA1C across pakistan: A population-based survey from pakistan.	Diabetic Medicine.Conference: Diabetes UK Professional Conference.Liverpool United Kingdom		2019			36	Supplement 1) (pp 120-121	ate of Pubaton: Marh 2019			Introduction: Type 2 diabetes is on the rise particularly in middle/low income countries. We conducted a primary study on Type 2 diabetes prevalence using HBA1C with coverage across all regions of Pakistan. Research design and Methods: Multi-staged stratified cluster sampling was used for random selection of persons aged>=20 years residing in 378 sampled clusters of 16 districts from all province…						Wiley Blackwell								(Amir) Department of Medicine, PGMI Hayatabad Medical Complex, Peshawar, Pakistan (Anderson) Division of Cardiovascular Sciences, University of Manchester, Manchester, United Kingdom (Khan, Heald) School of Medicine and Manchester Academic Health Sciences Centre, University of Manchester, Manchester, United Kingdom (Khan, Heald) Department of Diabetes and Endocrinology, Salford Royal Hospital, Sa…	627142044	Unknown(0)					https://ovidsp.ovid.com/ovidweb.cgi?T=JS&CSC=Y&NEWS=N&PAGE=fulltext&D=emed20&AN=627142044							OVID
Journal Article	21489	Amirhekmat A.;Dinicu A.;Grimaud L.;Anderson A.;Figueroa C.;Smith M.;Barrios,C.	Diagnosis and Treatment of Chronic Medical Conditions Among Trauma Patients at a Level 1 Trauma Center.	American Surgeon	Am.Surg.	2020	2020-10-01		86	10	1264	1268		Diabetes mellitus (DM) and hypertension (HTN) are increasing in prevalence in the population. Level 1 trauma facilities are often faced with managing these chronic conditions. Recent studies indicated that 12-44% of patients presenting traumas are found to have incidental findings by imaging representing undiagnosed medical conditions, with 10% reported requiring further management [Surendran A, …						SAGE Publications Inc.								(Amirhekmat, Dinicu, Grimaud, Anderson, Figueroa, Smith, Barrios) Department of Surgery, School of Medicine, UC Irvine, Irvine, CA, United States	2007545287	Unknown(0)					https://ovidsp.ovid.com/ovidweb.cgi?T=JS&CSC=Y&NEWS=N&PAGE=fulltext&D=emexa&AN=2007545287							OVID
Journal Article	22355	Amraotkar,M.	A systematic review of cardiac rehabilitation participation: Barriers and facilitators.	Circulation: Cardiovascular Quality and Outcomes		2019	12 (SUPPL 1) (no pagination)		Conference: 2019 Scientific Sessions of American Heart Association's Quality of Care and Outcomes Research, QCOR 2019. Arlington, A United States		ate of Pubaton: Ar 2019			Patients participating in cardiac rehabilitation (CR) after a cardiac event have fewer hospital readmissions and better clinical outcomes compared to non-participants. However, these services are underutilized. The purpose of this systematic review is to identify barriers and facilitators associated with participation in cardiac rehabilitation for secondary prevention of heart disease. Studies we…						Lippincott Williams and Wilkins									633282908	Unknown(0)					https://ovidsp.ovid.com/ovidweb.cgi?T=JS&CSC=Y&NEWS=N&PAGE=fulltext&D=emed20&AN=633282908							OVID
Journal Article	22059	Anand T.N.;Joseph L.M.;Geetha A.V.;Prabhakaran D.;Jeemon,P.	Task sharing with non-physician health-care workers for management of blood pressure in low-income and middle-income countries: a systematic review and meta-analysis.	The Lancet Global Health		2019	2019-06-01		7	6	e761	e771		Background: Task sharing for the management of hypertension could be useful for understaffed and resource-poor health systems. We assessed the effectiveness of task-sharing interventions in improving blood pressure control among adults in low-income and middle-income countries.						Elsevier Ltd								(Anand, Joseph, Prabhakaran) Centre for Chronic Disease Control, New Delhi, India (Geetha, Prabhakaran) Public Health Foundation of India, New Delhi, India (Prabhakaran) London School of Hygiene & Tropical Medicine, London, United Kingdom (Jeemon) Sree Chitra Tirunal Institute for Medical Sciences and Technology, Trivandrum, Kerala, India	2001954203	Unknown(0)					https://ovidsp.ovid.com/ovidweb.cgi?T=JS&CSC=Y&NEWS=N&PAGE=fulltext&D=emed20&AN=2001954203							OVID
Journal Article	22008	Ananth C.V.;Hansen A.V.;Elkind M.S.V.;Williams M.A.;RichEdwards J.W.;Nybo Andersen,A. M.	Cerebrovascular disease after placental abruption: A population-based prospective cohort study.	Neurology	Neurology	2019	2019-09-17		93	12	E1148	E1158		Objective To test whether abruption during pregnancy is associated with long-term cerebrovascular disease by assessing the incidence and mortality from stroke among women with abruption. Methods We designed a population-based prospective cohort study of women who delivered in Denmark from 1978 to 2010. We used data from the National Patient Registry, Causes of Death Registry, and Danish Birth Reg…						Lippincott Williams and Wilkins (E-mail: kathiest.clai@apta.org)								(Ananth) Department of Obstetrics, Gynecology, and Reproductive Sciences, Division of Epidemiology and Biostatistics, Rutgers Robert Wood Johnson Medical School, New Brunswick, NJ, United States (Ananth) Department of Health Policy and Administration, Joseph L. Mailman School of Public Health, United States (Elkind) Department of Neurology, Division of Neurology Clinical Outcomes Research and Pop…	630932296	Unknown(0)					https://ovidsp.ovid.com/ovidweb.cgi?T=JS&CSC=Y&NEWS=N&PAGE=fulltext&D=emed20&AN=630932296							OVID
Journal Article	21140	Andargie A.;Molla A.;Tadese F.;Zewdie,S.	Lost to follow-up and associated factors among patients with drug resistant tuberculosis in Ethiopia: A systematic review and meta-analysis.	PLoS ONE		2021			16	3 March) (pagination	Arte Number: e0248687. ate of Pubaton: Marh 2021			Background One third of global antmicrobial resistance deaths are attributed to drug resistant tuberculosis. Lost to follow-up is one of the causes of the development of acquired drug resistant tuberculosis. There is a gap in nationally representative reliable information on lost to followup among patients with drug-resistant tuberculosis in Ethiopia. Objective To estimate the pooled prevalence a…						Public Library of Science								(Andargie, Molla, Tadese) School of Public Health, College of Medicine and Health Sciences, Wollo University, Dessie, Ethiopia (Zewdie) Department of Pharmacy, College of Medicine and Health Sciences, Wollo University, Dessie, Ethiopia	2011442719	Unknown(0)					https://ovidsp.ovid.com/ovidweb.cgi?T=JS&CSC=Y&NEWS=N&PAGE=fulltext&D=emexb&AN=2011442719							OVID
Journal Article	21364	Anderson L.J.;Nuckols T.K.;Coles C.;Le M.M.;Schnipper J.L.;Shane R.;Jackevicius C.;Lee J.;Pevnick J.M.;Choudhry N.K.;O'Mahony D.;Sarkisian,C.	A systematic overview of systematic reviews evaluating.	American Journal of Health-System Pharmacy		2020	2020-01-15		77	2	138	147		Purpose. To systematically summarize evidence from multiple systematic reviews (SRs) examining interventions addressing medication nonadherence and to discern differences in effectiveness by intervention, patient, and study characteristics. Summary. MEDLINE, the Cochrane Database of Systematic Reviews, and the Database of Abstracts of Reviews of Effects were searched for papers published from Jan…						Oxford University Press								(Anderson, Nuckols, Lee, Pevnick) Department of Medicine, Cedars-Sinai Medical Center, Los Angeles, CA, United States (Coles) Department of Health Policy and Management, Johnathan and Karin Fielding School of Public Health, University of California, Los Angeles, Los Angeles, CA, United States (Le) David Geffen School of Medicine, University of California, Los Angeles, Los Angeles, CA, United Stat…	2010690830	Unknown(0)					https://ovidsp.ovid.com/ovidweb.cgi?T=JS&CSC=Y&NEWS=N&PAGE=fulltext&D=emexb&AN=2010690830							OVID
Journal Article	21687	Anderson L.J.;Nuckols T.K.;Coles C.;Le M.M.;Schnipper J.L.;Shane R.;Jackevicius C.;Lee J.;Pevnick J.M.;Choudhry N.K.;O'Mahony D.;Sarkisian,C.	A systematic overview of systematic reviews evaluating medication adherence interventions.	American Journal of Health-System Pharmacy		2020	2020-01-01		77	2	138	147		Purpose. To systematically summarize evidence from multiple systematic reviews (SRs) examining interventions addressing medication nonadherence and to discern differences in effectiveness by intervention, patient, and study characteristics. Summary. MEDLINE, the Cochrane Database of Systematic Reviews, and the Database of Abstracts of Reviews of Effects were searched for papers published from Jan…						Oxford University Press (E-mail: info@idsociety.org)								(Anderson, Nuckols, Lee, Pevnick) Department of Medicine, Cedars-Sinai Medical Center, Los Angeles, CA, United States (Coles) Department of Health Policy and Management, Johnathan and Karin Fielding School of Public Health, University of California Los Angeles, Los Angeles, CA, United States (Le) David Geffen School of Medicine, University of California Los Angeles, Los Angeles, CA, United States…	631276425	Unknown(0)					https://ovidsp.ovid.com/ovidweb.cgi?T=JS&CSC=Y&NEWS=N&PAGE=fulltext&D=emexa&AN=631276425							OVID
Journal Article	21600	Andreozzi F.;Candido R.;Corrao S.;Fornengo R.;Giancaterini A.;Ponzani P.;Ponziani M.C.;Tuccinardi F.;Mannino,D.	Clinical inertia is the enemy of therapeutic success in the management of diabetes and its complications: A narrative literature review.	Diabetology and Metabolic Syndrome		2020			12	1) (pagination	Arte Number: 52. ate of Pubaton: 17 Jun 2020			Diabetes mellitus is a chronic disease characterized by high social, economic and health burden, mostly due to the high incidence and morbidity of diabetes complications. Numerous studies have shown that optimizing metabolic control may reduce the risk of micro and macrovascular complications related to the disease, and the algorithms suggest that an appropriate and timely step of care intensific…						BioMed Central (E-mail: info@biomedcentral.com)								(Andreozzi) Department of Medical and Surgical Sciences, University Magna Graecia of Catanzaro, Viale Europa, Catanzaro 88100, Italy (Candido) Diabetes Center District 3, Azienda Sanitaria Universitaria Integrata di Trieste, Trieste, Italy (Corrao) Department of Internal Medicine, University of Palermo, Palermo, Italy (Fornengo) SSD of Diabetology and Metabolic Diseases, Hospital of Chivasso, Tur…	632077803	Unknown(0)					https://ovidsp.ovid.com/ovidweb.cgi?T=JS&CSC=Y&NEWS=N&PAGE=fulltext&D=emexa&AN=632077803							OVID
Journal Article	22180	Andrikopoulou E.;Scott P.;Herrera H.;Good,A.	What are the important design features of personal health records to improve medication adherence for patients with long-term conditions? A systematic literature review.	BMJ Open		2019			9	9) (pagination	Arte Number: e028628. ate of Pubaton: 01 Se 2019			Objectives This systematic literature review aims to identify important design features of the electronic personal health record (PHR) that may improve medication adherence in the adult population with long-term conditions. Data sources PubMed (including MEDLINE), CINAHL, Science Direct (including EMBASE), BioMed Central, ACM digital, Emerald Insight, Google Scholar and Research Gate. Methods Stu…						BMJ Publishing Group (E-mail: subscriptions@bmjgroup.com)								(Andrikopoulou, Scott, Good) School of Computing, Faculty of Technology, University of Portsmouth, Portsmouth, United Kingdom (Andrikopoulou) School of Computing, Buckingham Building, Lion Terrace, Portsmouth, United Kingdom (Herrera) School of Pharmacy and Biomedical Sciences, Faculty of Science, University of Portsmouth, Portsmouth, United Kingdom	629500286	Unknown(0)					https://ovidsp.ovid.com/ovidweb.cgi?T=JS&CSC=Y&NEWS=N&PAGE=fulltext&D=emed20&AN=629500286							OVID
Journal Article	22482	Andrzejewski J.;Liddon N.;Leonard,S.	Condom Availability Programs in Schools: A Review of the Literature.	American Journal of Health promotion : AJHP	Am.J.Health Promot.	2019	2019-03-01		33	3	457	467		OBJECTIVE:: This review synthesizes findings from the peer-reviewed evaluation literature on condom availability programs (CAPs) in secondary schools. DATA SOURCE:: Peer-reviewed evaluation literature indexed in MEDLINE, EMBASE, PsychINFO, ERIC, CINAHL, Sociological Abstracts, SCOPUS, and POPLINE. STUDY INCLUSION AND EXCLUSION CRITERIA:: Manuscripts had to be, written in English, and report evalu…						NLM (Medline)								(Andrzejewski) Oak Ridge Associated Universities, Oak Ridge, TN, United States (Liddon, Leonard) Division of Adolescent and School Health, Centers for Disease Control and Prevention, Atlanta, GA, United States	626992612	Unknown(0)					https://ovidsp.ovid.com/ovidweb.cgi?T=JS&CSC=Y&NEWS=N&PAGE=fulltext&D=emed20&AN=626992612							OVID
Journal Article	21514	Antwi A.N.;Stewart A.;Crosbie,M.	Fighting antibiotic resistance: a narrative review of public knowledge, attitudes, and perceptions of antibiotics use.	Perspectives in Public Health		2020	2020-11-01		140	6	338	350		Aims: The aims of this study were to ascertain the comprehensive knowledge, perceptions, and attitudes of people from varying socioeconomic regions towards antibiotic use; identify the misperceptions and malpractices; and inform health policy and practice.						SAGE Publications Ltd								(Antwi, Stewart) Faculty of Education, Health and Wellbeing, University of Wolverhampton, Wolverhampton, United Kingdom (Crosbie) Faculty of Education, Health and Wellbeing, University of Wolverhampton, United Kingdom	2005188870	Unknown(0)					https://ovidsp.ovid.com/ovidweb.cgi?T=JS&CSC=Y&NEWS=N&PAGE=fulltext&D=emexa&AN=2005188870							OVID
Journal Article	21692	Anusruti A.;Xuan Y.;Gao X.;Jansen E.H.J.M.;Laetsch D.C.;Brenner H.;Schottker,B.	Factors associated with high oxidative stress in patients with type 2 diabetes: A meta-analysis of two cohort studies.	BMJ Open Diabetes Research and Care		2020			8	1) (pagination	Arte Number: e000933. ate of Pubaton: 19 Feb 2020			Objective Our objective is to identify the potential factors associated with serum Diacron's reactive oxygen metabolites test (D-ROM) levels of patients with type 2 diabetes mellitus (T2DM) by conducting cross-sectional and longitudinal analyses in two large cohorts and further strengthening these results by performing a meta-analysis. Methods Serum D-ROM concentrations were measured in 1045 and …						BMJ Publishing Group (E-mail: subscriptions@bmjgroup.com)								(Anusruti, Xuan, Gao, Laetsch, Brenner, Schottker) Division of Clinical Epidemiology and Ageing Research, German Cancer Research Center, Heidelberg, Germany (Anusruti, Xuan, Brenner, Schottker) Network Aging Research, University of Heidelberg, Heidelberg, Germany (Jansen) Centre for Health Protection, National Institute of Public Health and the Environment, Bilthoven, Netherlands	631074093	Unknown(0)					https://ovidsp.ovid.com/ovidweb.cgi?T=JS&CSC=Y&NEWS=N&PAGE=fulltext&D=emexa&AN=631074093							OVID
Journal Article	22318	Ao Y.J.;Zhou,S. H.	Primary poorly differentiated small cell type neuroendocrine carcinoma of the hypopharynx.	OncoTargets and Therapy		2019	2019		12		1593	1601		The incidence of primary poorly differentiated neuroendocrine carcinoma (PDNC) of the hypopharynx is ~4%. However, the disease pathogenesis, natural history, and prognostic factors remain poorly understood. We report the case of a 66-year-old man who presented with multiple metastases from primary PDNC of the hypopharynx. Physical examination revealed a ~3x4 cm left cervical mass located at the l…						Dove Medical Press Ltd. (PO Box 300-008, Albany, Auckland, New Zealand)								(Ao, Zhou) Department of Otolaryngology, The First Affiliated Hospital, College of Medicine, Zhejiang University, Zhejiang Province 310003, China	2001613542	Unknown(0)					https://ovidsp.ovid.com/ovidweb.cgi?T=JS&CSC=Y&NEWS=N&PAGE=fulltext&D=emed20&AN=2001613542							OVID
Journal Article	21467	Aoki T.;Fukuhara,S.	Associations of types of primary care facilities with adult vaccination and cancer screening in Japan.	International Journal for Quality in Health Care		2020	2020-07-01		32	6	373	378		Objective: To examine the association between primary care facility types and the quality of preventive care, especially adult vaccination and cancer screening, with a focus on the differences between community clinics and hospitals.						Oxford University Press (E-mail: jnls.cust.serv@oupjournals.org)								(Aoki) Division of Clinical Epidemiology, Jikei University, School of Medicine, Tokyo, Japan (Aoki, Fukuhara) Section of Clinical Epidemiology, Department of Community Medicine, Graduate School of Medicine, Kyoto University, 54 Shogoinkawahara-cho, Sakyo-ku,Kyoto-shi, Kyoto 6068507, Japan (Fukuhara) Department of General Medicine, Shirakawa Satellite for Teaching and Research (STAR), Fukushima Me…	633005705	Unknown(0)				Associations entre les types d'etablissements de soins primaires et la vaccination des adultes et le depistage du cancer au Japon, Asociaciones de tipos de servicios de atencion primaria con la realizacion de la vacunacion en adultos y el cribaje de cancer en Japon.	https://ovidsp.ovid.com/ovidweb.cgi?T=JS&CSC=Y&NEWS=N&PAGE=fulltext&D=emexa&AN=633005705							OVID
Journal Article	21611	Appalasamy J.R.;Ramaiah S.S.;Quek K.F.;Md Zain A.Z.;Tha,K. K.	Medication Understanding and Taking Self-Efficacy Theory-Based Interventions: A Systematic Review.	Journal of Young Pharmacists		2020	2020-04-01		12	1	18	24		related to medication understanding and use self-efficacy among patients with stroke or its comorbid risk factor. Thus, behavioral researchers are encouraged to escalate more translational trials, particularly in the developing nations whom its aging workforce is at an upsurge in the coming decades.Self-efficacy is a predetermined behavioral factor of medication adherence, especially among patien…						EManuscript Technologies (E-mail: journals@emanuscript.in)								(Appalasamy, Quek, Md Zain, Tha) Jeffrey Cheah School of Medicine and Health Sciences, Monash University Malaysia, Jalan Lagoon Selatan, Bandar Sunway, Selangor 47500, Malaysia (Appalasamy) School of Pharmacy, Monash University Malaysia, Bandar Sunway, Selangor, Malaysia (Ramaiah) Department of Medical, Subang Jaya Medical Center, Sunway, Malaysia	2006823176	Unknown(0)					https://ovidsp.ovid.com/ovidweb.cgi?T=JS&CSC=Y&NEWS=N&PAGE=fulltext&D=emexa&AN=2006823176							OVID
Journal Article	21669	Appuswamy A.V.;Desimone,M. E.	Managing Diabetes in Hard to Reach Populations: A Review of Telehealth Interventions.	Current Diabetes Reports		2020			20	7) (pagination	Arte Number: 28. ate of Pubaton: 01 Ju 2020			Purpose of Review: Diabetes mellitus is a leading chronic disease worldwide. Access to diabetes care varies widely and is influenced by multiple factors including social, geographic, and economic conditions. The use of technology to expand healthcare may bridge these barriers and improve access. Our aim was to review the evidence for the role of telehealth to expand access to quality diabetes car…						Springer								(Appuswamy, Desimone) Division of Endocrinology, Diabetes and Metabolism, Department of Medicine, SUNY Upstate Medical University, 750 East Adams Street, Syracuse, NY 13210, United States	2005033840	Unknown(0)					https://ovidsp.ovid.com/ovidweb.cgi?T=JS&CSC=Y&NEWS=N&PAGE=fulltext&D=emexa&AN=2005033840							OVID
Journal Article	22142	Arabin B.;Timmesfeld N.;Noever K.;Behnam S.;Ellermann C.;Jenny,M. A.	How to improve health literacy to reduce short- and long-term consequences of maternal obesity?.	Journal of Maternal-Fetal and Neonatal Medicine		2019	2019-09-02		32	17	2935	2942		Aim: To demonstrate the global challenge of maternal obesity and to propose models to increase awareness and health literacy.						Taylor and Francis Ltd								(Arabin, Noever, Behnam) Center for Mother and Child, Philipps University Marburg, Marburg, Germany (Arabin, Noever, Behnam) Clara Angela Foundation, Witten, Germany (Timmesfeld) Department of Medical Biometry, Philipps University Marburg, Marburg, Germany (Ellermann, Jenny) Harding Center for Risk Literacy, Max Planck Institute for Human Development, Berlin, Germany	2003793273	Unknown(0)					https://ovidsp.ovid.com/ovidweb.cgi?T=JS&CSC=Y&NEWS=N&PAGE=fulltext&D=emed20&AN=2003793273							OVID
Journal Article	21566	Araki E.;Goto A.;Kondo T.;Noda M.;Noto H.;Origasa H.;Osawa H.;Taguchi A.;Tanizawa Y.;Tobe K.;Yoshioka,N.	Japanese Clinical Practice Guideline for Diabetes 2019.	Diabetology International		2020	2020-07-01		11	3	165	223								Springer								(Araki) Department of Metabolic Medicine, Faculty of Life Sciences, Kumamoto University, Kumamoto, Japan (Goto) Department of Health Data Science, Graduate School of Data Science, Yokohama City University, Yokohama, Japan (Kondo) Department of Diabetes, Metabolism and Endocrinology, Kumamoto University Hospital, Kumamoto, Japan (Noda) Department of Diabetes, Metabolism and Endocrinology, Ichikawa…	2005673820	Unknown(0)					https://ovidsp.ovid.com/ovidweb.cgi?T=JS&CSC=Y&NEWS=N&PAGE=fulltext&D=emexa&AN=2005673820							OVID
Journal Article	22219	Araki N.;Takeshima T.;Ando N.;Iizuka T.;Igarashi H.;Ikeda Y.;Ito Y.;Inagaki M.;Imamura K.;Ohkuma H.;Ogawa K.;Kato Y.;Kikui S.;Kitamura T.;Kudo M.;Kuwabara K.;Gono Y.;Kowa H.;Saigoh K.;Sato S.;Shibata K.;Shibata M.;Shimazu T.;Shimizu T.;Suzuki M.;Takahashi Y.;Takekawa H.;Doi H.;Nagata E.;Nakano T.;Hashizume M.;Hashimoto S.;Hamada J.;Hirata K.;Fujiki N.;Fujita M.;Yamane K.;Wajima K.;Watanabe,Y.	Clinical practice guideline for chronic headache 2013.	Neurology and Clinical Neuroscience		2019	2019-09-01		7	5	231	259		International Headache Society published the International Classification of Headache Disorders 2nd Edition (ICHD-II) in 2004. In response to this development, the "Clinical Practice Guideline for Chronic Headache" was compiled in Japan by the Study Group for Chronic Headache Clinical Practice Guideline Development. In 2006, the book entitled "The Clinical Practice Guideline for Chronic Headache …						Blackwell Publishing Ltd								(Araki, Ito) Department of Neurology, Saitama Medical University, Saitama, Japan (Takeshima, Kikui) Department of Neurology, Headache Center, Tominaga Hospital, Osaka, Japan (Ando) Department of Pediatrics and Neonatology, Nagoya City University Graduate School of Medical Sciences, Nagoya, Japan (Iizuka) Department of Neurology, Kitasato University School of Medicine, Sagamihara, Japan (Igarashi)…	2002608709	Unknown(0)					https://ovidsp.ovid.com/ovidweb.cgi?T=JS&CSC=Y&NEWS=N&PAGE=fulltext&D=emed20&AN=2002608709							OVID
Journal Article	21796	Arca'E.;Hartl K.;Ostawal,A.	PMU57 Where Are WE Headed with Digital Therapeutics? a Systematic Review of the Evidence.	Value in Health		2020	ISPOR Europe		Conference		rtua			Objectives: Digital therapeutics (DTx), defined as technologies that provide support in the treatment or enhance traditional clinical therapy, have made much progress over the past decade. Within this context, Germany is leading the way by allowing for the reimbursement of DTx. To achieve this, DTx are required to undergo a formal process of evidence assessment in Germany. Other countries in Euro…						Elsevier Ltd	Virtual, Online. 23 (Supplement 2) (pp S612-S613), 2020. Date of Publication: December 2020							(Arca') Pharmerit International, Rotterdam, ZH, Netherlands (Hartl) Pharmerit International, Berlin, BE, Germany (Ostawal) Pharmerit International, Berlin, Germany	2010301363	Unknown(0)					https://ovidsp.ovid.com/ovidweb.cgi?T=JS&CSC=Y&NEWS=N&PAGE=fulltext&D=emexa&AN=2010301363							OVID
Journal Article	21745	Arega B.;Minda A.;Mengistu G.;Endale M.;Agunie,A.	Unknown HIV status and the TB/HIV collaborative control program in Ethiopia: systematic review and meta-analysis.	BMC public health	BMC Public Health	2020	2020-06-29		20	1	1021			BACKGROUND: Ethiopia has shown significant efforts to address the burden of TB/HIV comorbidity through the TB/HIV collaborative program. However, these diseases are still the highest cause of death in the country. Therefore, this systematic review and meta-analysis evaluated this program by investigating the overall proportion of unknown HIV status among TB patients using published studies in Eth…						NLM (Medline)								(Arega, Minda, Agunie) Yekatit 12 Hospital Medical College, P.O. Box. 257, Addis Ababa, Ethiopia (Mengistu) Debere Markos University, College of Health Sciences, P.O. Box 269, Ethiopia (Endale) Addis Ababa City Administrative Health Bureau, Addis Ababa, Ethiopia	632237479	Unknown(0)					https://ovidsp.ovid.com/ovidweb.cgi?T=JS&CSC=Y&NEWS=N&PAGE=fulltext&D=emexa&AN=632237479							OVID
Journal Article	21567	Arthur K.;Christofides N.;Nelson,G.	Development of a pre-adolescent inter-generational intervention to address HIV and obesity using intervention mapping.	Health education journal	Health Educ.J.	2020	2020-12-01		79	8	932	947		Background: South Africa has a high prevalence of HIV and obesity. Interventions to date have primarily focused on adolescents and adults. Prevention of obesity, in particular, is not addressed substantively in the current pre-adolescent school curriculum. Education about factors underlying these issues early in life could reach beyond children, to their parents.						SAGE Publications Ltd (E-mail: info@sagepub.co.uk)								(Arthur, Christofides, Nelson) School of Public Health, University of the Witwatersrand, Johannesburg, South Africa (Nelson) UCL Institute for Global Health, University College London, London, United Kingdom	2005543771	Unknown(0)					https://ovidsp.ovid.com/ovidweb.cgi?T=JS&CSC=Y&NEWS=N&PAGE=fulltext&D=emexa&AN=2005543771							OVID
Journal Article	21522	Aschwanden D.;Aichele S.;Ghisletta P.;Terracciano A.;Kliegel M.;Sutin A.R.;Brown J.;Allemand,M.	Predicting Cognitive Impairment and Dementia: A Machine Learning Approach.	Journal of Alzheimer's Disease	J.Alzheimer's Dis.	2020	2020		75	3	717	728		Background: Efforts to identify important risk factors for cognitive impairment and dementia have to date mostly relied on meta-analytic strategies. A comprehensive empirical evaluation of these risk factors within a single study is currently lacking.						IOS Press BV (E-mail: sales@iospress.com)								(Aschwanden, Terracciano, Sutin, Brown) Florida State University, Tallahassee, FL, United States (Aichele, Ghisletta, Kliegel) Faculty of Psychology and Educational Sciences, University of Geneva, Switzerland (Aichele) Colorado State University, Fort Collins, CO, United States (Ghisletta) Swiss Distance University Institute, Switzerland (Ghisletta, Kliegel) Swiss Natl. Ctr. of Competence in Res. …	632890970	Unknown(0)					https://ovidsp.ovid.com/ovidweb.cgi?T=JS&CSC=Y&NEWS=N&PAGE=fulltext&D=emexa&AN=632890970							OVID
Journal Article	22253	Assaad Khalil S.H.;Abdelaziz S.I.;Al Shammary A.;Al Zahrani A.;Amir A.;Elkafrawy N.;Hassoun A.A.K.;Hostalek U.;Jahed A.;Jarrah N.;Mrabeti S.;Paruk I.;Zilov,A. V.	Prediabetes management in the Middle East, Africa and Russia: Current status and call for action.	Diabetes and Vascular Disease Research		2019	2019-05-01		16	3	213	226		Most data on the burden of diabetes and prediabetes are from countries where local infrastructure can support reliable estimates of the burden of non-communicable diseases. Countries in the Middle East and Africa, together with Russia, have a total population of almost 2 billion, but have been relatively overlooked by authors in this field. We reviewed the prevalence and drivers of prediabetes an…						SAGE Publications Ltd (E-mail: info@sagepub.co.uk)								(Assaad Khalil) Unit of Diabetology, Lipidology & Metabolism, Department of Internal Medicine, Alexandria Faculty of Medicine, Alexandria University, Alexandria, Egypt (Abdelaziz) Department of Internal Medicine and Endocrinology, Soba University Hospital, University of Khartoum, Khartoum, Sudan (Al Shammary) International Health Department, Ministry of Health, Riyadh, Saudi Arabia (Al Zahrani) M…	625834037	Unknown(0)					https://ovidsp.ovid.com/ovidweb.cgi?T=JS&CSC=Y&NEWS=N&PAGE=fulltext&D=emed20&AN=625834037							OVID
Journal Article	21909	Aune D.;Sen A.;Norat T.;Riboli,E.	Dietary fibre intake and the risk of diverticular disease: a systematic review and meta-analysis of prospective studies.	European journal of nutrition	Eur.J.Nutr.	2020	2020-03-01		59	2	421	432		Background: A high intake of dietary fibre has been associated with a reduced risk of diverticular disease in several studies; however, the dose-response relationship between fibre intake and diverticular disease risk has varied, and the available studies have not been summarised in a meta-analysis. We conducted a systematic review and meta-analysis of prospective cohort studies to clarify the as…						Springer								(Aune, Norat, Riboli) Department of Epidemiology and Biostatistics, School of Public Health, Imperial College London, St. Mary's Campus, Norfolk Place, Paddington, London W2 1PG, United Kingdom (Aune) Department of Nutrition, Bjorknes University College, Oslo, Norway (Aune) Department of Endocrinology, Morbid Obesity and Preventive Medicine, Oslo University Hospital, Oslo, Norway (Sen) Department…	627535203	Unknown(0)					https://ovidsp.ovid.com/ovidweb.cgi?T=JS&CSC=Y&NEWS=N&PAGE=fulltext&D=emed20&AN=627535203							OVID
Journal Article	22178	AvilaGranados L.M.;GarciaGonzalez D.G.;ZambranoVaron J.L.;ArenasGamboa,A. M.	Brucellosis in colombia: Current status and challenges in the control of an endemic disease.	Frontiers in Veterinary Science		2019			6	SEP) (pagination	Arte Number: 321. ate of Pubaton: 01 Se 2019			Brucellosis is a zoonosis of nearly worldwide distribution. The disease is considered to be endemic in most of the developing countries with a substantial impact on both human and animal health as well as on the economy. The aim of this scoping review is to provide an overview of the brucellosis status in Colombia and the factors associated with its persistence, to highlight the strengths and gap…						Frontiers Media S.A. (E-mail: info@frontiersin.org)								(Avila-Granados, Garcia-Gonzalez, Arenas-Gamboa) Department of Veterinary Pathobiology, College of Veterinary Medicine & Biomedical Sciences, Texas A&M University, College Station, TX, United States (Avila-Granados, Zambrano-Varon) Departamento de Salud Animal, Facultad de Medicina Veterinaria y de Zootecnia, Universidad Nacional de Colombia, Bogota, Colombia	629525943	Unknown(0)					https://ovidsp.ovid.com/ovidweb.cgi?T=JS&CSC=Y&NEWS=N&PAGE=fulltext&D=emed20&AN=629525943							OVID
Journal Article	21975	Ayello E.A.;Levine J.M.;Langemo D.;KennedyEvans K.L.;Brennan M.R.;Gary Sibbald,R.	Reexamining the Literature on Terminal Ulcers, SCALE, Skin Failure, and Unavoidable Pressure Injuries.	Advances in Skin & Wound Care	Adv.Skin Wound Care	2019	2019-03-01		32	3	109	121		GENERAL PURPOSE: To synthesize the literature regarding skin injuries that are found in patients at the end of life and to clarify the terms used to describe these conditions. TARGET AUDIENCE: This continuing education activity is intended for physicians, physician assistants, nurse practitioners, and nurses with an interest in skin and wound care. LEARNING OBJECTIVES/OUTCOMES: After completing t…						NLM (Medline)								(Ayello) Elizabeth A. Ayello, PhD, RN, CWON, ETN, MAPWCA, FAAN * Faculty * Excelsior College School of Nursing * Albany, New York * President * Ayello Harris & Associates, Inc * Copake, New York * President * World Council of Enterostomal Therapists * Co-Editor-in-Chief * Advances in Skin & Wound Care * Philadelphia, Pennsylvania Jeffrey M. Levine, MD, AGSF, CMD * Associate Clinical Professor of …	626528877	Unknown(0)					https://ovidsp.ovid.com/ovidweb.cgi?T=JS&CSC=Y&NEWS=N&PAGE=fulltext&D=emexa&AN=626528877							OVID
Journal Article	21463	Ayeneh Pour A.;Moradinazar M.;Samadi M.;Hamzeh B.;Najafi F.;Karimi S.;Faraji F.;Darbandi M.;Pasdar,Y.	Association of Dietary Inflammatory Index with cardiovascular disease in Kurdish adults: Results of a prospective study on Ravansar non-communicable diseases.	BMC Cardiovascular Disorders		2020			20	1) (pagination	Arte Number: 434. ate of Pubaton: 07 Ot 2020			Background: Various diets and dietary compounds, through their inflammatory properties, are involved in the pathogenesis of chronic diseases including Cardiovascular Diseases (CVDs). Dietary Inflammatory Index (DII) can evaluate the inflammatory properties of diet. The purpose of this study was to determine the association between DII and CVDs in participants of the Ravansar Non-Communicable Dise…						BioMed Central Ltd								(Ayeneh Pour, Samadi, Karimi, Pasdar) Departmalet of Nutrition, School of Nutritional Science and Food Technology, Kermanshah University of Medical Sciences, Kermanshah, Iran, Islamic Republic of (Moradinazar, Darbandi, Pasdar) Research Center for Environmaletal Determinants of Health (RCEDH), Health Institute, Kermanshah University of Medical Sciences, Kermanshah, Iran, Islamic Republic of (Hamz…	633044873	Unknown(0)					https://ovidsp.ovid.com/ovidweb.cgi?T=JS&CSC=Y&NEWS=N&PAGE=fulltext&D=emexa&AN=633044873							OVID
Journal Article	22083	Ayre J.;Cvejic E.;Bonner C.;Turner R.M.;Walter S.D.;McCaffery,K. J.	Accounting for health literacy and intervention preferences when reducing unhealthy snacking: Protocol for an online randomised controlled trial.	BMJ Open		2019			9	5) (pagination	Arte Number: e028544. ate of Pubaton: 01 May 2019			Introduction Health literacy describes the cognitive and social skills that individuals use to access, understand and act on health information. Health literacy interventions typically take the a universal precautions approach' where all consumers are presented with simplified materials. Although this approach can improve knowledge and comprehension, its impact on complex behaviours is less clear…						BMJ Publishing Group (E-mail: subscriptions@bmjgroup.com)								(Ayre, Cvejic, Bonner, McCaffery) Faculty of Medicine and Health, Sydney School of Public Health, University of Sydney, Sydney, NSW, Australia (Turner) Division of Health Sciences, Biostatistics Unit, University of Otago, Dunedin, New Zealand (Walter) Faculty of Health Sciences, Department of Health Research Methods, McMaster University, Hamilton, ON, Canada	627899880	Unknown(0)					https://ovidsp.ovid.com/ovidweb.cgi?T=JS&CSC=Y&NEWS=N&PAGE=fulltext&D=emed20&AN=627899880							OVID
Journal Article	21652	Azhar A.;Gillani S.W.;Mohiuddin G.;Majeed,R. A.	A systematic review on clinical implication of continuous glucose monitoring in diabetes management.	Journal of Pharmacy and Bioallied Sciences		2020	April-June 2020		12	2	102	111		Objective: The aim of this systematic review was to evaluate the clinical implications of continuous glucose monitoring (CGM) among patients with diabetes mellitus using variables that include glycated hemoglobin (HbA1c), estimated A1c, glucose variability, and users' perspectives.						Wolters Kluwer Medknow Publications (B9, Kanara Business Centre, off Link Road, Ghatkopar (E), Mumbai 400 075, India)								(Azhar, Gillani, Mohiuddin, Majeed) Department of Pharmacy Practice, College of Pharmacy, Gulf Medical University, Ajman, United Arab Emirates	631670244	Unknown(0)					https://ovidsp.ovid.com/ovidweb.cgi?T=JS&CSC=Y&NEWS=N&PAGE=fulltext&D=emexa&AN=631670244							OVID
Journal Article	22158	Aziz J.;Liao G.;Adams Z.;Rizk M.;Shorr R.;Allan,D. S.	Systematic review of controlled clinical studies using umbilical cord blood for regenerative therapy: Identifying barriers to assessing efficacy.	Cytotherapy		2019	2019-11-01		21	11	1112	1121		Clinical use of umbilical cord blood (UCB) for novel indications in regenerative therapy continues to rise, however, whether new indications are proven is less clear. An updated systematic search of the literature, focusing only on controlled clinical studies, is needed to properly assess potential efficacy. After updating our systematic search to April 1, 2018 (PROSPERO protocol CRD42016040157),…						Elsevier B.V.								(Aziz, Liao, Adams, Rizk, Allan) Department of Medicine, Faculty of Medicine, University of Ottawa, Ottawa, Ontario, Canada (Aziz, Liao, Adams, Rizk, Allan) Ottawa Hospital Research Institute, Ottawa, Ontario, Canada (Shorr) Library Services, The Ottawa Hospital, Ottawa, Ontario, Canada	2003172885	Unknown(0)					https://ovidsp.ovid.com/ovidweb.cgi?T=JS&CSC=Y&NEWS=N&PAGE=fulltext&D=emed20&AN=2003172885							OVID
Journal Article	22204	Azizi F.;Hadaegh F.;Hosseinpanah F.;Mirmiran P.;Amouzegar A.;Abdi H.;Asghari G.;Parizadeh D.;Montazeri S.A.;Lotfaliany M.;Takyar F.;Khalili,D.	Metabolic health in the Middle East and north Africa.	The Lancet Diabetes and Endocrinology		2019	2019-11-01		7	11	866	879		The Middle East and north Africa are home to different populations with widely varying cultures, histories, and socioeconomic settings. Hence, their health status, health management, and access to appropriate health care differ accordingly. In this Review, we examine data on the historical and prospective status of metabolic diseases in this region including obesity, diabetes, hypertension, dysli…						Lancet Publishing Group (E-mail: cususerv@lancet.com)								(Azizi, Amouzegar, Abdi, Takyar) Endocrine Research Center, Research Institute for Endocrine Sciences, Shahid Beheshti University of Medical Sciences, Tehran, Iran, Islamic Republic of (Hadaegh, Parizadeh, Lotfaliany, Khalili) Prevention of Metabolic Disorders Research Center, Research Institute for Endocrine Sciences, Shahid Beheshti University of Medical Sciences, Tehran, Iran, Islamic Republic…	2003350712	Unknown(0)					https://ovidsp.ovid.com/ovidweb.cgi?T=JS&CSC=Y&NEWS=N&PAGE=fulltext&D=emed20&AN=2003350712							OVID
Journal Article	22320	Babar Z.U.D.;Kousar R.;Hasan S.S.;Scahill S.;Curley,L. E.	Glycemic control through pharmaceutical care: a meta-analysis of randomized controlled trials.	Journal of Pharmaceutical Health Services Research		2019	2019-03-01		10	1	35	44		Objectives: To evaluate the effect of pharmaceutical care (PC) on glycemic control in patients with type 2 diabetes mellitus.						Blackwell Publishing Ltd								(Babar, Hasan) Department of Pharmacy, University of Huddersfield, Queensgate, United Kingdom (Kousar) Department of Pharmacy, COMSATS Information Technology Center - CITC, Abbottabad, Pakistan (Scahill, Curley) School of Pharmacy, University of Auckland, Auckland, New Zealand	626038993	Unknown(0)					https://ovidsp.ovid.com/ovidweb.cgi?T=JS&CSC=Y&NEWS=N&PAGE=fulltext&D=emed20&AN=626038993							OVID
Journal Article	21332	Babber R.;Bhakta,D.	Barriers in adherence to dietary salt intake recommendations in participants with type 2 diabetes and co-morbid hypertension.	Proceedings of the Nutrition Society	Proc.Nutr.Soc.	2020	Society Live		Conference		Nutrton			Hypertension is present in up to two-thirds of the patients living with type 2 diabetes (1). Management of high blood pressure plays a vital role in reducing the risk of macrovascular and microvascular complications in patients with type 2 diabetes (2). A meta-analysis of randomized controlled trials in diabetes patients, concluded that reducing salt intake lowers blood pressure in type 2 diabete…						Cambridge University Press	Online. 79 (OCE3) (no pagination), 2020. Date of Publication: 2020							(Babber, Bhakta) Public Health Nutrition Research Group, London Metropolitan University, London N7 8DB, United Kingdom	634416730	Unknown(0)					https://ovidsp.ovid.com/ovidweb.cgi?T=JS&CSC=Y&NEWS=N&PAGE=fulltext&D=emexb&AN=634416730							OVID
Journal Article	21607	Babu R.N.;Pravallika M.Y.L.;Kumar N.D.P.;Bhargavi,M. B.	Continuous glucose monitoring devices: A systematic review.	Journal of Global Trends in Pharmaceutical Sciences		2020	2020-04-01		11	2	7562	7568		Continuous glucose monitoring (CGM) is an increasingly adopted technology for insulin-requiring patients that provides insights into glycemic fluctuations. CGM can assist patients in managing their diabetes with lifestyle and medication adjustments. This article provides an overview of the technical and clinical features of CGM based on recently approved devices, i.e., from June 2018. A detailed …						Annamacharya College of Pharmacy (E-mail: editorjgtps@gmail.com)								(Babu, Pravallika, Kumar, Bhargavi) Nirmala College of Pharmacy, Atmakuru, Andhra Pradesh 522503, India	2007016813	Unknown(0)					https://ovidsp.ovid.com/ovidweb.cgi?T=JS&CSC=Y&NEWS=N&PAGE=fulltext&D=emexa&AN=2007016813							OVID
Journal Article	21293	Bacigalupo A.;Metafuni E.;Amato V.;Marquez Algaba E.;Pagano,L.	Reducing infectious complications after allogeneic stem cell transplant.	Expert Review of Hematology		2020	2020		13	11	1235	1251		Introduction: Infections remain a significant problem, in patients undergoing an allogeneic hematopoietic stem-cell transplant (HSCT) and efforts have been made over the years, to reduce the incidence, morbidity and mortality of infectious complications. Areas covered: This manuscript is focused on the epidemiology, risk factors and prevention of infections after allogeneic HSCT. A systematic lit…						Taylor and Francis Ltd.								(Bacigalupo, Metafuni, Amato, Pagano) Dipartimento di Diagnostica per Immagini, Radioterapia Oncologica ed Ematologia, Fondazione Policlinico Universitario Agostino Gemelli- IRCCS, Rome, Italy (Marquez Algaba) Infectious Diseases Department, Hospital Universitari Vall d'Hebron, Universitat Autonoma de Barcelona, Barcelona, Spain (Pagano) Sezione di Ematologia, Dipartimento di Scienze Radiologiche…	2007232971	Unknown(0)					https://ovidsp.ovid.com/ovidweb.cgi?T=JS&CSC=Y&NEWS=N&PAGE=fulltext&D=emexb&AN=2007232971							OVID
Journal Article	21956	Bahtiar;Nursasi,A. Y.	Utilization of interactive educational media in improving self efficacy of lung tuberculosis patients: Systematic literature review.	Enfermeria clinica		2019			29	Supplement 2) (pp 101-105	ate of Pubaton: 01 Se 2019			OBJECTIVE: This article aims to identify and assess the utilization of interactive educational media in improving self-efficacy of pulmonary tuberculosis patients.						NLM (Medline)								(Bahtiar) Faculty of Nursing Universitas Indonesia, Depok, West Java, Indonesia (Nursasi) Faculty of Nursing Universitas Indonesia, Depok, West Java, Indonesia	628625602	Unknown(0)					https://ovidsp.ovid.com/ovidweb.cgi?T=JS&CSC=Y&NEWS=N&PAGE=fulltext&D=emexb&AN=628625602							OVID
Journal Article	21330	Bai M.F.;Wang,X.	Risk factors associated with coronary heart disease in women: a systematic review.	Herz	Herz	2020			45	Supplement 1) (pp 52-57	ate of Pubaton: eember 2020			In the context of global aging, cardiovascular disease has become the number one cause of death among Chinese women. Lifestyle factors play an important role in the development of coronary heart disease, and as awareness of the pathophysiology of coronary atherosclerosis has increased, lifestyle interventions play an important role in reducing the risk of coronary heart disease. However, there is…						Springer Medizin								(Bai, Wang) Department of Women and Children Health, School of Public Health, Shandong University, Lixia District, Jinan City, Shandong Province 250000, China	2002294657	Unknown(0)				Risikofaktoren im Zusammenhang mit koronarer Herzkrankheit bei Frauen: eine systematische Ubersicht.	https://ovidsp.ovid.com/ovidweb.cgi?T=JS&CSC=Y&NEWS=N&PAGE=fulltext&D=emexb&AN=2002294657							OVID
Journal Article	22458	Bakshi C.;Sugiyama G.;Choy C.;Coppa G.;Alfonso A.;Chung,P.	Laparoscopic cholecystectomy: A review of operative timing and complications.	Surgical endoscopy	Surg.Endosc.	2019	33 (Supplement 1) (pp S213)		Conference: 2019 Scientific Session of the Society of American Gastrointestinal and Endoscopic Surgeons, SAGES. Baltimore, MD United States		ate of Pubaton: Ar 2019			Background: Laparoscopic cholecystectomy is one of the most common operations performed in general surgery in the United States. It has been suggested that increased operative time (OT) is correlated with increased risk of complications in laparoscopic surgeries across various surgical fields1,2,3.						Springer New York LLC								(Bakshi, Sugiyama, Choy, Coppa, Alfonso, Chung) Zucker School of Medicine at Hofstra/ Northwell	627143861	Unknown(0)					https://ovidsp.ovid.com/ovidweb.cgi?T=JS&CSC=Y&NEWS=N&PAGE=fulltext&D=emed20&AN=627143861							OVID
Journal Article	21788	Baldacchino I.;Pace N.P.;Vassallo,J.	Screening for monogenic diabetes in primary care.	Primary Care Diabetes		2020	2020-02-01		14	1	1	11		Aims: Updates on the latest diagnostic methods and features of MODY (Maturity Onset Diabetes of the Young) and promotion of education and awareness on the subject are discussed.						Elsevier Ltd								(Baldacchino) Specialist Training Programme in Family Medicine, Birkirkara Health Centre, Birkirkara, Malta (Pace) Faculty of Medicine & Surgery, Biomedical Sciences Building, University of Malta, Msida, Malta (Vassallo) Division of Diabetes and Endocrinology, University of Malta Medical School, Mater Dei Hospital, Msida, Malta	2002168863	Unknown(0)					https://ovidsp.ovid.com/ovidweb.cgi?T=JS&CSC=Y&NEWS=N&PAGE=fulltext&D=emexa&AN=2002168863							OVID
Journal Article	21572	Baldassarre A.;Giorgi G.;Alessio F.;Lulli L.G.;Arcangeli G.;Mucci,N.	Stigma and discrimination (Sad) at the time of the sars-cov-2 pandemic.	International Journal of Environmental Research and Public Health		2020			17	17) (pp 1-29	Arte Number: 6341. ate of Pubaton: 2020			Infectious disease control is a crucial public health issue. Although it is important to urgently perform public health measures in order to reduce the risk of spread, it could end up stigmatizing entire groups of people rather than offering control measures based on sound scientific principles. This "us" versus "them" dynamic is common in stigmatization, in general, and indicates a way in which …						MDPI AG (E-mail: diversity@mdpi.com)								(Baldassarre) Doctoral School in Clinical Sciences, University of Florence, Florence 50134, Italy (Baldassarre) Occupational Medicine Unit, Careggi University Hospital, Florence 50134, Italy (Giorgi, Alessio) Department of Human Sciences, European University of Rome, Rome 00136, Italy (Lulli, Arcangeli, Mucci) Department of Experimental and Clinical Medicine, University of Florence, Florence 5013…	2004998314	Unknown(0)					https://ovidsp.ovid.com/ovidweb.cgi?T=JS&CSC=Y&NEWS=N&PAGE=fulltext&D=emexa&AN=2004998314							OVID
Journal Article	21636	Balducci,S.	Prevention of type 2 diabetes by physical activity: What has history taught us?.	Diabetes/metabolism research and reviews	Diabetes.Metab.Res.	2020			36	5) (pagination	Arte Number: e3308. ate of Pubaton: 01 Ju 2020									John Wiley and Sons Ltd (Southern Gate, Chichester, West Sussex PO19 8SQ, United Kingdom. E-mail: vgorayska@wiley.com)								(Balducci) Department of Clinical and Molecular Medicine, "La Sapienza" University, and Diabetes Unit, Sant'Andrea Hospital, Rome, Italy	2004517443	Unknown(0)					https://ovidsp.ovid.com/ovidweb.cgi?T=JS&CSC=Y&NEWS=N&PAGE=fulltext&D=emexa&AN=2004517443							OVID
Journal Article	21725	Ballester M.;Orrego C.;Heijmans M.;AlonsoCoello P.;Versteegh M.M.;Mavridis D.;Groene O.;Immonen K.;Wagner C.;CaneloAybar C.;Sunol,R.	Comparing the effectiveness and cost-effectiveness of self-management interventions in four high-priority chronic conditions in Europe (COMPAR-EU): a research protocol.	BMJ Open		2020			10	1) (pagination	Arte Number: 034680. ate of Pubaton: 19 Jan 2020			Introduction Population ageing and increasing chronic illness burden have sparked interest in innovative care models. While self-management interventions (SMIs) are drawing increasing attention, evidence of their efficacy is mostly based on pairwise meta-analysis, generally derived from randomised controlled trials comparing interventions versus a control or no intervention. As such, relevant eff…						BMJ Publishing Group (E-mail: subscriptions@bmjgroup.com)								(Ballester, Orrego, Sunol) Avedis Donabedian Research Institute (FAD), Barcelona, Spain (Ballester, Orrego, Sunol) Universitat Autonoma de Barcelona (UAB), Barcelona, Spain (Ballester, Orrego, Sunol) Red de investigacion en servicios de salud en enfermedades cronicas (REDISSEC), Barcelona, Spain (Heijmans, Wagner) Netherlands Institute for Health Services Research (NIVEL), Utrecht, Netherlands (A…	630664584	Unknown(0)					https://ovidsp.ovid.com/ovidweb.cgi?T=JS&CSC=Y&NEWS=N&PAGE=fulltext&D=emexa&AN=630664584							OVID
Journal Article	21547	Balzarini F.;Frascella B.;OradiniAlacreu A.;Gaetti G.;Lopalco P.L.;Edelstein M.;AzzopardiMuscat N.;Signorelli C.;Odone,A.	Does the use of personal electronic health records increase vaccine uptake? A systematic review.	Vaccine	Vaccine	2020	2020-08-27		38	38	5966	5978		Background: Although Personal Electronic Health Records (PEHR) have been identified as innovative tools enabling the provision of patient-centered care and prevention, evidence on the impact of their use is scant. With PEHRs being more and more marketed as easily implementable and cost-effective instruments to provide people with direct control on their health, the question on whether their use m…						Elsevier Ltd								(Balzarini, Frascella, Oradini-Alacreu, Gaetti, Signorelli, Odone) School of Medicine, Vita-Salute San Raffaele University, Milan, Italy (Lopalco) Department of Translational Research, New Technologies in Medicine & Surgery, University of Pisa, Pisa, Italy (Edelstein) Immunisation and Countermeasures Division, National Infection Service, Public Health England, London, United Kingdom (Azzopardi-Mu…	2006915524	Unknown(0)					https://ovidsp.ovid.com/ovidweb.cgi?T=JS&CSC=Y&NEWS=N&PAGE=fulltext&D=emexa&AN=2006915524							OVID
Journal Article	22395	Banca R.O.L.;Rebustini F.;De Andrade Alvarenga W.;De Carvalho E.C.;Lopes M.;Nascimento,L. C.	Validity evidences of insulin injection checklists for health literacy assessment of children with type 1 diabetes (T1D).	Diabetology and Metabolic Syndrome		2019	11 (Supplement 1) (no pagination)		Conference: 22nd Brazilian Diabetes Society Congress. Natal Brazil		ate of Pubaton: Otober 2019			Introduction: The multiple insulin injections regimen is challenging for children with type 1 diabetes (T1D). The health care team must provide young people with T1D with abilities to safe self-injection. A child's operational ability to perform an invasive procedure such as the subcutaneous injection is part of the expression of his/her health literacy (HL). However, despite the widespread discu…						BioMed Central Ltd.								(Banca) Joslin Diabetes Center, Harvard Medical School, Boston, United States (De Carvalho, Nascimento) Escola De Enfermagem De Ribeirao Preto-USP, Ribeirao Preto, Brazil (Rebustini) Faculdade De Artes, Ciencia E Humanidades-USP, SP, Sao Paulo, Brazil (De Andrade Alvarenga) Universite Du Quebec EnOutaouais, Quebec, Canada (Lopes) Escola Paulista De Enfermagem-UNIFESP, Sao Paulo, Brazil	629761395	Unknown(0)					https://ovidsp.ovid.com/ovidweb.cgi?T=JS&CSC=Y&NEWS=N&PAGE=fulltext&D=emed20&AN=629761395							OVID
Journal Article	21453	Banerjee M.;Chakraborty S.;Pal,R.	Diabetes self-management amid COVID-19 pandemic.	Diabetes and Metabolic Syndrome: Clinical Research and Reviews		2020	July - August 2020		14	4	351	354		Background and aims: COVID-19 pandemic has challenged the physician-centered approach of diabetes care in India that is primarily based on routine clinic visits. We aim to review the various aspects of patient-centered care via diabetes self-management education based on available literature.						Elsevier Ltd								(Banerjee) Department of Endocrinology, Institute of Post Graduate Medical Education and Research, Kolkata 700007, India (Chakraborty) Ministry of Health and Family Welfare, Government of India, Central Government Health Scheme, Kolkata 700029, India (Pal) Department of Endocrinology, Post Graduate Institute of Medical Education and Research, Chandigarh 160012, India	2005591904	Unknown(0)					https://ovidsp.ovid.com/ovidweb.cgi?T=JS&CSC=Y&NEWS=N&PAGE=fulltext&D=emexa&AN=2005591904							OVID
Journal Article	22464	Bannister M.;Brake J.;Bodman S.;Milne N.;Rogers,H.	How effective is the 'at the 4-front' conference in educating nurse leaders? a retrospective survey review.	Diabetic Medicine.Conference: Diabetes UK Professional Conference.Liverpool United Kingdom		2019			36	Supplement 1) (pp 118	ate of Pubaton: Marh 2019			Aims: Our aim was to evaluate the effectiveness and clinical relevance of the 'At the 4-Front' meeting, which is an annual UK-based educational conference for leaders in diabetes nursing.						Wiley Blackwell								(Bannister) School of Nursing and Healthcare Leadership, University of Bradford, Bradford, United Kingdom (Brake) Royal Liverpool and Broadgreen University Hospital NHS Trust, Liverpool, United Kingdom (Bodman) Diabetes Nurse Office, Aneurin Bevan University Health Board, Pontypool, United Kingdom (Milne) Manchester Diabetes Centre, Manchester, United Kingdom (Rogers) King's College Hospital NHS …	627142000	Unknown(0)					https://ovidsp.ovid.com/ovidweb.cgi?T=JS&CSC=Y&NEWS=N&PAGE=fulltext&D=emed20&AN=627142000							OVID
Journal Article	21039	Bansal H.;Veeresh V.;Jarolia M.;Khare,G. N.	Non-subungual presentation of osteochondroma in toes-A case report with review of literature.	Foot		2021			47	pagination	Arte Number: 101783. ate of Pubaton: June 2021			A 23-year-old male presented with long-standing swelling in the middle of the third toe right side with difficulty in wearing footwear. Clinical examination revealed it as bony hard fixed swelling moving with interphalangeal joint movements. Clinical diagnosis of benign bony swelling was made and radiological investigation demonstrated features suggestive of osteochondroma. En-mass excision of th…						Churchill Livingstone								(Bansal, Veeresh, Jarolia) Department of Orthopedics, JPNATC, AIIMS, New Delhi, India (Khare) Department of Orthopedics, Institute of Medical Sciences (IMS), BHU, Varanasi, India	2011904587	Unknown(0)					https://ovidsp.ovid.com/ovidweb.cgi?T=JS&CSC=Y&NEWS=N&PAGE=fulltext&D=emexb&AN=2011904587							OVID
Journal Article	22137	Bardin A.;Dalla Zuanna T.;Favarato S.;Simonato L.;Zanier L.;Comoretto R.I.;Canova,C.	The Role of Maternal Citizenship on Pediatric Avoidable Hospitalization: A Birth Cohort Study in North-East Italy.	Indian journal of pediatrics	Indian J.Pediatr.	2019			86	Supplement 1) (pp 3-9	ate of Pubaton: 21 Jan 2019			Objective: Avoidable hospitalization (AH) has been widely studied as a possible measure of primary health care performance. Since studies evaluating AH in migrant children, particularly in Europe, are lacking, the aim of this study was to investigate the role of maternal citizenship on the risk of AH in children.						Springer								(Bardin, Dalla Zuanna, Favarato, Simonato, Comoretto, Canova) Unit of Biostatistics, Epidemiology and Public Health, Department of Cardiac, Thoracic, Vascular Sciences and Public Health, University of Padua, Padua, Italy (Zanier) Epidemiological Service, Health Directorate, Friuli Venezia-Giulia Region, Udine, Italy	626013533	Unknown(0)					https://ovidsp.ovid.com/ovidweb.cgi?T=JS&CSC=Y&NEWS=N&PAGE=fulltext&D=emed20&AN=626013533							OVID
Journal Article	21918	Barker K.;Eickmeyer,S.	Therapeutic Exercise.	Medical Clinics of North America	Med.Clin.North Am.	2020	2020-03-01		104	2	189	198		Physicians often overlook exercise as a treatment or prophylactic measure for many common diseases and ailments. It can be used to treat comorbidities including obesity, cardiovascular disease, chronic obstructive pulmonary disease, diabetes mellitus, osteoporosis, osteoarthritis, cancer, and low back pain. Education on the general physical activity guidelines as well as easy exercise prescriptio…						W.B. Saunders								(Barker) Department of Physical Medicine and Rehabilitation, UT Southwestern Medical Center, 5161 Harry Hines Boulevard, Dallas, TX 75390, United States (Eickmeyer) Department of Physical Medicine and Rehabilitation, University of Kansas Medical Center, 3901 Rainbow Boulevard, Kansas City, KS 66160, United States	2004253409	Unknown(0)					https://ovidsp.ovid.com/ovidweb.cgi?T=JS&CSC=Y&NEWS=N&PAGE=fulltext&D=emed20&AN=2004253409							OVID
Journal Article	21118	Barone M.T.U.;Ngongo B.;Harnik S.B.;Oliveira L.X.D.;Vegh D.;de Luca P.V.;Pedrosa H.C.;Giraudo F.;CardonaHernandez R.;Chaudhury N.;MennaBarreto,L.	COVID-19 associated with diabetes and other noncommunicable diseases led to a global health crisis.	Diabetes research and clinical practice	Diabetes Res.Clin.Pract.	2021			171	pagination	Arte Number: 108587. ate of Pubaton: January 2021			COVID-19 has gravely threatened high-risk populations, such as people with diabetes and other noncommunicable diseases, leading to disproportionate hospitalizations and deaths worldwide. It is well documented from previous outbreaks that diabetes increases the risk for poor outcomes due to SARS infection. In the present review, we bring evidence that the country and global level health crisis cau…						Elsevier Ireland Ltd								(Barone, Oliveira, Vegh) International Diabetes Federation (IDF), 166 Chaussee de La Hulpe, Brussels B-1170, Belgium (Barone, Oliveira) ADJ Diabetes Brasil (ADJ), Rua Padre Antonio Tomas, 213, Zip Code 05003-010, Agua Branca, Sao Paulo, SP, Brazil (Barone, de Luca) Forum Intersetorial para Combate as DCNTs no Brasil (ForumDCNTs), Rua Padre Antonio Tomas, 213, Zip Code 05003-010, Agua Branca, Sao …	2010405128	Unknown(0)					https://ovidsp.ovid.com/ovidweb.cgi?T=JS&CSC=Y&NEWS=N&PAGE=fulltext&D=emexb&AN=2010405128							OVID
Journal Article	21926	Barry A.R.;Babadagli H.E.;Chen J.W.;May T.A.;McMillan C.L.;Omar M.A.;Pollmann D.M.;Zhou J.S.;Ackman,M. L.	Review of the top 5 cardiology studies of 2017-18.	Canadian Pharmacists Journal		2020	2020-01-01		153	1	32	36								SAGE Publications Ltd (E-mail: info@sagepub.co.uk)								(Barry) Lower Mainland Pharmacy Services, Chilliwack General Hospital, Chilliwack, Canada (Barry) Faculty of Pharmaceutical Sciences, University of British Columbia, Vancouver, BC, Canada (Babadagli, Chen, May, McMillan, Omar, Pollmann, Zhou, Ackman) Pharmacy Services, Alberta Health Services, Mazankowski Alberta Heart Institute, Edmonton, AB, Canada	2003576587	Unknown(0)					https://ovidsp.ovid.com/ovidweb.cgi?T=JS&CSC=Y&NEWS=N&PAGE=fulltext&D=emed20&AN=2003576587							OVID
Journal Article	21731	BarryMenkhaus S.A.;Wagner D.V.;Riley,A. R.	Small Interventions for Big Change: Brief Strategies for Distress and Self-Management Amongst Youth with Type 1 Diabetes.	Current Diabetes Reports		2020			20	1) (pagination	Arte Number: 3. ate of Pubaton: 01 Jan 2020			Purpose of Review: Diabetes self-management and diabetes distress are complex processes implicated in glycemic control and other health outcomes for youth with type 1 diabetes. Growing integration of medical and behavioral care provides opportunities for brief psychosocial interventions during routine diabetes care. This review focuses on interventions for self-management and diabetes distress th…						Springer								(Barry-Menkhaus) The Madison Clinic for Pediatric Diabetes and Benioff Children's Hospital, University of California, San Francisco, San Francisco, CA, United States (Wagner, Riley) Institute on Development & Disability, Department of Pediatrics, Oregon Health & Science University, 707 SW Gaines St., Portland, OR 97239, United States	2004170518	Unknown(0)					https://ovidsp.ovid.com/ovidweb.cgi?T=JS&CSC=Y&NEWS=N&PAGE=fulltext&D=emexa&AN=2004170518							OVID
Journal Article	21496	Barss L.;MoayediNia S.;Campbell J.R.;Oxlade O.;Menzies,D.	Interventions to reduce losses in the cascade of care for latent tuberculosis: A systematic review and meta-analysis.	International Journal of Tuberculosis and Lung Disease		2020	2020-01-01		24	1	100	109		BACKGROUND: Losses can occur throughout the latent tuberculosis infection (LTBI) cascade of care. This can result in suboptimal rates of effective treatment for LTBI. We conducted a systematic review and meta-analysis to estimate the effect of different interventions to reduce losses in the LTBI cascade before treatment completion. M E T H O D S: We searched several databases for articles reporti…						International Union Against Tuberculosis and Lung Disease (The Union)								(Barss, Moayedi-Nia, Campbell, Oxlade, Menzies) McGill International TB Centre, Montreal, QC, Canada	2007151044	Unknown(0)					https://ovidsp.ovid.com/ovidweb.cgi?T=JS&CSC=Y&NEWS=N&PAGE=fulltext&D=emexa&AN=2007151044							OVID
Journal Article	21603	Bartash R.;Cowman K.;Szymczak W.;Guo Y.;Ostrowsky B.;Binder A.;Sheridan C.;Levi M.;Gialanella P.;Nori,P.	Multidisciplinary tool kit for febrile neutropenia: Stewardship guidelines, staphylococcus aureus epidemiology, and antibiotic use ratios.	JCO Oncology Practice		2020	2020-07-01		16	7	E563	E572		PURPOSE Inappropriate vancomycin for febrile neutropenia (FN) is an ideal antimicrobial stewardship target. To improve vancomycin prescribing, we instituted a multifaceted intervention, including an educational guideline with audit for compliance; an antibiotic use audit; and an assessment of local burden of methicillin-resistant Staphylococcus aureus (MRSA) colonization and infection. MATERIALS …						American Society of Clinical Oncology (E-mail: jcoservice@asco.org)								(Bartash, Cowman, Ostrowsky, Nori) Department of Medicine, Division of Infectious Diseases, Montefiore Medical Center, Albert Einstein College of Medicine, 3411 Wayne Ave #4H, Bronx, NY 10467, United States (Szymczak, Levi, Gialanella) Department of Pathology, Montefiore Medical Center, Albert Einstein College of Medicine, Bronx, NY, United States (Guo) Department of Pharmacy, Montefiore Medical …	2007350058	Unknown(0)					https://ovidsp.ovid.com/ovidweb.cgi?T=JS&CSC=Y&NEWS=N&PAGE=fulltext&D=emexa&AN=2007350058							OVID
Journal Article	21947	Barve S.S.;Joshi,S.	A literature review of measurement of health literacy in india.	Indian Journal of Public Health Research and Development		2019	2019-05-01		10	5	724	729		Introduction: WHO defined Health Literacy (HL) as 'the cognitive and social skills which determine the motivation and ability of individuals to gain access to understand and use information in ways which promote and maintain good health'. There is lack of related research in Low and Middle Income Countries.						Institute of Medico-Legal Publications								(Barve) Medical Officer-Research (Community Events), Symbiosis Community Outreach Programme and Extension (SCOPE), Symbiosis International (Deemed University), India (Joshi) Community Health, Symbiosis College of Nursing (SCON), Symbiosis International (Deemed University), India	2002137769	Unknown(0)					https://ovidsp.ovid.com/ovidweb.cgi?T=JS&CSC=Y&NEWS=N&PAGE=fulltext&D=emexb&AN=2002137769							OVID
Journal Article	21256	Bascaran C.;Mwangi N.;D'Esposito F.;Gordon I.;Ulloa J.A.L.;Mdala S.;Ramke J.;Evans J.R.;Burton,M.	Effectiveness of task-shifting for the detection of diabetic retinopathy in low- and middle-income countries: a rapid review protocol.	Systematic Reviews		2021			10	1) (pagination	Arte Number: 4. ate of Pubaton: eember 2021			Background: Diabetic retinopathy is the most common ocular complication of diabetes and a cause of vision loss in adults. Diabetic retinopathy screening leading to early identification of the disease followed by timely treatment, can prevent vision loss in people living with diabetes. A key barrier to the implementation of screening services in low- and middle-income countries is the low number o…						BioMed Central Ltd								(Bascaran, Mwangi, Gordon, Ramke, Evans, Burton) London School of Hygiene & Tropical Medicine, Keppel Street, London WC1E 7HT, United Kingdom (Mwangi) Kenya Medical Training College, Nairobi, Kenya (D'Esposito) The Fred Hollows Foundation, Melbourne, Australia (Ulloa) Centro Mexicano de Salud Visual Preventiva, Mexico, DF, Mexico (Mdala) Queen Elizabeth Central Hospital, Blantyre, Malawi (Ramke) …	2007725686	Unknown(0)					https://ovidsp.ovid.com/ovidweb.cgi?T=JS&CSC=Y&NEWS=N&PAGE=fulltext&D=emexb&AN=2007725686							OVID
Journal Article	21649	Basit A.;Fawwad A.;Abdul Basit K.;Waris N.;Tahir B.;Siddiqui,I. A.	Glycated hemoglobin (HbA1c) as diagnostic criteria for diabetes: The optimal cut-off points values for the Pakistani population; A study from second National Diabetes Survey of Pakistan (NDSP) 2016-2017.	BMJ Open Diabetes Research and Care		2020			8	1) (pagination	Arte Number: e001058. ate of Pubaton: 17 May 2020			Aim Glycated hemoglobin (HbA1c) cut-off values as diagnostic tool in diabetes and prediabetes with its concordance to oral glucose tolerance test (OGTT) in Pakistani population. Methodology Data for this substudy was obtained from second National Diabetes Survey of Pakistan (NDSP) 2016-2017. With this survey, 10 834 individuals were recruited and after excluding known subjects with diabetes, 6836…						BMJ Publishing Group (E-mail: subscriptions@bmjgroup.com)								(Basit) Department of Medicine, Baqai Institute of Diabetology and Endocrinology, Baqai Medical University, Karachi, Pakistan (Fawwad, Siddiqui) Department of Biochemistry, Baqai Medical University, Karachi, Pakistan (Fawwad, Abdul Basit, Waris, Tahir) Department of Research, Baqai Institute of Diabetology and Endocrinology, Baqai Medical University, Karachi, Pakistan (Abdul Basit) Department of …	631797812	Unknown(0)					https://ovidsp.ovid.com/ovidweb.cgi?T=JS&CSC=Y&NEWS=N&PAGE=fulltext&D=emexa&AN=631797812							OVID
Journal Article	22234	Basta N.E.;Halloran,M. E.	Evaluating the Effectiveness of Vaccines Using a Regression Discontinuity Design.	American Journal of Epidemiology	Am.J.Epidemiol.	2019	2019-06-01		188	6	987	990		The regression discontinuity design (RDD), first proposed in the educational psychology literature and popularized in econometrics in the 1960s, has only recently been applied to epidemiologic research. A critical aim of infectious disease epidemiologists and global health researchers is to evaluate disease prevention and control strategies, including the impact of vaccines and vaccination progra…						Oxford University Press								(Basta) Division of Epidemiology and Community Health, School of Public Health, University of Minnesota, 1300 Second Street S., Minneapolis, MN, United States (Halloran) Department of Biostatistics, University of Washington, Seattle, WA, United States	628473901	Unknown(0)					https://ovidsp.ovid.com/ovidweb.cgi?T=JS&CSC=Y&NEWS=N&PAGE=fulltext&D=emed20&AN=628473901							OVID
Journal Article	22033	Bastos S.H.;Taminato M.;Fernandes H.;Figueiredo T.M.R.M.;Nichiata L.Y.I.;Hino,P.	Sociodemographic and health profile of TB/HIV co-infection in Brazil: a systematic review.	Revista brasileira de enfermagem	Rev.Bras.Enferm.	2019	2019-09-16		72	5	1389	1396		OBJECTIVE: to ascertain the epidemiological profile of TB/HIV co-infection in Brazilian scenarios.						NLM (Medline)								(Bastos, Taminato, Fernandes, Hino) Universidade Federal de Sao Paulo. Sao Paulo, Sao Paulo, Brazil (Figueiredo) Universidade Estadual da Paraiba. Campina Grande, Paraiba, Brazil (Nichiata) Universidade de Sao Paulo. Sao Paulo, Sao Paulo, Brazil	629353062	Unknown(0)					https://ovidsp.ovid.com/ovidweb.cgi?T=JS&CSC=Y&NEWS=N&PAGE=fulltext&D=emed20&AN=629353062							OVID
Journal Article	22305	Basu S.;Garg S.;Sharma N.;Meghachandra Singh,M.	Improving the assessment of medication adherence: Challenges and considerations with a focus on low-resource settings.	Tzu Chi Medical Journal		2019	2019-04-01		31	2	73	80		Improving patient survival and quality of life in chronic diseases requires prolonged and often lifelong medication intake. Less than half of patients with chronic diseases globally are adherent to their prescribed medications which preclude the full benefit of treatment, worsens therapeutic outcomes, accelerates disease progression, and causes enormous economic losses. The accurate assessment of…						Wolters Kluwer Medknow Publications (B9, Kanara Business Centre, off Link Road, Ghatkopar (E), Mumbai 400 075, India)								(Basu, Garg, Sharma, Meghachandra Singh) Department of Community Medicine, Maulana Azad Medical College, 2, Bahadur Shah Zafar Marg, New Delhi, India	626961628	Unknown(0)					https://ovidsp.ovid.com/ovidweb.cgi?T=JS&CSC=Y&NEWS=N&PAGE=fulltext&D=emed20&AN=626961628							OVID
Journal Article	21955	Bateman J.R.;Hurley R.A.;Taber,K. H.	Neurodegenerative dementias: Improving brain health to decrease risk.	Journal of Neuropsychiatry and Clinical Neurosciences.Conference: 30th Annual Meeting of the American Neuropsychiatric Association, ANPA 2019.Chicago, IL United States		2019	2019-07-01		31	3	e4			Background: The incidence of dementia is expected to increase in the coming decades. Alzheimer's disease is the most common etiology of neurodegenerative dementias, and current understanding places onset of neuropathologic changes up to 30 years prior to the onset of clinical symptoms. Newly discovered mechanisms of brain waste removal (e.g., the glymphatic system), including proteins associated …						American Psychiatric Association									633873977	Unknown(0)					https://ovidsp.ovid.com/ovidweb.cgi?T=JS&CSC=Y&NEWS=N&PAGE=fulltext&D=emexb&AN=633873977							OVID
Journal Article	22311	Bath P.M.;Scutt P.;Appleton J.P.;Dixon M.;Woodhouse L.J.;Wardlaw J.M.;Sprigg,N.	Baseline characteristics of the 1149 patients recruited into the Rapid Intervention with Glyceryl trinitrate in Hypertensive stroke Trial-2 (RIGHT-2) randomized controlled trial.	International Journal of Stroke		2019	2019-04-01		14	3	298	305		Background: High blood pressure is common in acute stroke and associated with a worse functional outcome. Glyceryl trinitrate, a nitric oxide donor, lowers blood pressure in acute stroke and may improve outcome.						SAGE Publications Inc. (E-mail: claims@sagepub.com)								(Bath, Scutt, Appleton, Dixon, Woodhouse, Sprigg) Stroke Division of Clinical Neuroscience, University of Nottingham, Nottingham, United Kingdom (Bath, Appleton, Sprigg) Stroke Nottingham University Hospitals NHS Trust, Nottingham, United Kingdom (Dixon) Clinical Governance, Audit & Research, East Midlands Ambulance Service NHS Trust, Lincoln, United Kingdom (Wardlaw) Brain Research Imaging Centr…	625833017	Unknown(0)					https://ovidsp.ovid.com/ovidweb.cgi?T=JS&CSC=Y&NEWS=N&PAGE=fulltext&D=emed20&AN=625833017							OVID
Journal Article	21507	Batista A.D.;Rodrigues D.A.;Figueiras A.;ZapataCachafeiro M.;Roque F.;Herdeiro,M. T.	Antibiotic dispensation without a prescription worldwide: A systematic review.	Antibiotics		2020			9	11) (pp 1-49	Arte Number: 786. ate of Pubaton: Noember 2020			Antibiotic resistance still remains a major global public health problem and the dispensing of antibiotics without a prescription at community pharmacies is an important driver of this. MEDLINE, Pubmed and EMBASE databases were used to search and identify studies reporting the dispensing of non-prescribed antibiotics in community pharmacies or drugstores that sell drugs for human use, by applying…						MDPI AG								(Batista) Department of Medical Sciences, University of Aveiro, Aveiro 3810-193, Portugal (Rodrigues, Roque) Research Unit for Inland Development, Polytechnic Institute of Guarda (UDI/IPG), Guarda 6300-559, Portugal (Figueiras, Zapata-Cachafeiro) Department of Preventive Medicine and Public Health, University of Santiago de Compostela, Santiago de Compostela 15702, Spain (Figueiras, Zapata-Cachaf…	2005428774	Unknown(0)					https://ovidsp.ovid.com/ovidweb.cgi?T=JS&CSC=Y&NEWS=N&PAGE=fulltext&D=emexa&AN=2005428774							OVID
Journal Article	21210	Beak E.M.;Kim,Y. H.	Factors included in t1dm continuing education for Korean school nurses: A systematic review.	International Journal of Environmental Research and Public Health		2021			18	4) (pp 1-13	Arte Number: 1620. ate of Pubaton: 02 Feb 2021			(1) Background: The aim of this systematic review was to identify key factors for inclusion in continuing education for Korean school nurses to improve their competence in managing students with type 1 diabetes mellitus (T1DM). (2) Methods: This systematic review was conducted according to the Preferred Reporting Items for Systematic Reviews and Meta-Analyses guidelines. (3) Results: Twelve studi…						MDPI AG								(Beak) Department of Preventive Medicine, College of Medicine, Catholic University of Korea, Seoul 06591, South Korea (Kim) Department of Nursing, Korea National University of Transportation, Chungbuk 27909, South Korea	2005968485	Unknown(0)					https://ovidsp.ovid.com/ovidweb.cgi?T=JS&CSC=Y&NEWS=N&PAGE=fulltext&D=emexb&AN=2005968485							OVID
Journal Article	21706	Beal J.L.;Kadakia N.N.;Reed J.B.;Illingworth Plake,K. S.	Pharmacists' impact on older adults' access to vaccines in the United States.	Vaccine	Vaccine	2020	2020-03-04		38	11	2456	2465		Objective: The purpose of this systematic review was to explore pharmacists' impact on older adults' access to vaccines in terms of realized accessibility, financial accessibility, and vaccine availability.						Elsevier Ltd								(Beal, Kadakia, Illingworth Plake) College of Pharmacy, Purdue University, West Lafayette, IN, United States (Reed) Libraries and School of Information Studies, Purdue University, West Lafayette, IN, United States	2004882001	Unknown(0)					https://ovidsp.ovid.com/ovidweb.cgi?T=JS&CSC=Y&NEWS=N&PAGE=fulltext&D=emexa&AN=2004882001							OVID
Journal Article	21313	Bednarek A.;Klepacz,R.	Vaccinology education of nurses and the current immunoprophylaxis recommendations for children with juvenile idiopathic arthritis.	Journal of Clinical Medicine		2020			9	11) (pp 1-12	Arte Number: 3736. ate of Pubaton: Noember 2020			Introduction: The immunosuppressive effect of the disease and the applied treatment in children with juvenile idiopathic arthritis increases the risk of infections. It is therefore essential that vaccinations be properly implemented and that a proper serological response is provoked after the vaccination. A competent nurse acting in compliance with the current recommendations constitutes one of t…						MDPI AG								(Bednarek) Department of Paediatric Nursing, Faculty of Health Sciences, Medical University of Lublin, Lublin 20059, Poland (Klepacz) Department of Clinical Pathomorphology, Medical University of Lublin, Lublin 20059, Poland	2005472900	Unknown(0)					https://ovidsp.ovid.com/ovidweb.cgi?T=JS&CSC=Y&NEWS=N&PAGE=fulltext&D=emexb&AN=2005472900							OVID
Journal Article	21266	Bekele B.B.;Negash S.;Bogale B.;Tesfaye M.;Getachew D.;Weldekidan F.;Balcha,B.	Effect of diabetes self-management education (DSME) on glycated hemoglobin (HbA1c) level among patients with T2DM: Systematic review and meta-analysis of randomized controlled trials.	Diabetes and Metabolic Syndrome: Clinical Research and Reviews		2021	2021-01-01		15	1	177	185		Background and aims: Type 2 Diabetes mellitus (T2DM) has been a global public health issue causing in physical, financial and psychosocial crises. The aim of this systematic review and meta-analysis (SRMA) was to evaluate the Diabetes Self-Management Education or Support (DSME/S) on glycosylated hemoglobin (HbA1c) among T2DM patients.						Elsevier Ltd								(Bekele, Negash, Bogale, Tesfaye, Getachew, Weldekidan) Department of Public Health, College of Health Sciences, Mizan Tepi University, Mizan Aman Street, 260, Mizan Aman, Ethiopia (Bekele) Department of Public Health and Epidemiology, Faculty of Medicine, University of Debrecen, Debrecen 4028, Hungary (Balcha) School of Public Health, College of Medicine and Health Sciences, Woliata Sodo Univers…	2010441242	Unknown(0)					https://ovidsp.ovid.com/ovidweb.cgi?T=JS&CSC=Y&NEWS=N&PAGE=fulltext&D=emexb&AN=2010441242							OVID
Journal Article	21385	Bekele B.B.;Negash S.;Bogale B.;Tesfaye M.;Getachew D.;Weldekidan F.;Balcha,B.	The effectiveness of diabetes self-management education (DSME) on glycemic control among T2DM patients randomized control trial: systematic review and meta-analysis protocol.	Journal of Diabetes and Metabolic Disorders		2020	2020-12-01		19	2	1631	1637		Background: Type 2 Diabetes mellitus (T2DM) has been a global pandemic resulting in physical, financial and psychosocial crises. Thus, it is important to investigate pooled effectiveness of Diabetes Self-Management Education (DSME) on glycemic control among T2DM patients.						Springer Science and Business Media Deutschland GmbH								(Bekele, Negash, Bogale, Tesfaye, Getachew, Weldekidan) Department of Public Health, College of Health Sciences, Mizan Tepi University, Mizan Aman Street, 260, Mizan Aman, Ethiopia (Bekele) Doctoral School of Health Sciences, University of Debrecen, Debrecen 4028, Hungary (Balcha) School of Public Health, College of Medicine and Health Sciences, Woliata Sodo University, Sodo, Ethiopia	2005543514	Unknown(0)					https://ovidsp.ovid.com/ovidweb.cgi?T=JS&CSC=Y&NEWS=N&PAGE=fulltext&D=emexb&AN=2005543514							OVID
Journal Article	21541	Bekele H.;Asefa A.;Getachew B.;Belete,A. M.	Barriers and Strategies to Lifestyle and Dietary Pattern Interventions for Prevention and Management of TYPE-2 Diabetes in Africa, Systematic Review.	Journal of Diabetes Research		2020			2020	pagination	Arte Number: 7948712. ate of Pubaton: 2020			Background. Diabetes mellitus is a major chronic illness in Africa that requires lifelong lifestyle interventions and pharmacological therapy. Lifestyle change is the most important aspect of diabetes care and includes diabetes self-management education and support, medical nutrition therapy, physical activity, smoking cessation counseling, and psychosocial care. Purpose. The purpose of this proj…						Hindawi Limited (410 Park Avenue, 15th Floor, 287 pmb, New York NY 10022, United States)								(Bekele) Department of Nursing, Institute of Health Sciences, Bethel University Bethel, United States (Getachew, Belete) Department of Pre-clinical, Institute of Medicine and Health Sciences, Debreberhan University, Ethiopia (Asefa) Department of Biomedical Science, Institute of Health Sciences, Jimma University, Ethiopia	2007350548	Unknown(0)					https://ovidsp.ovid.com/ovidweb.cgi?T=JS&CSC=Y&NEWS=N&PAGE=fulltext&D=emexa&AN=2007350548							OVID
Journal Article	21434	Belligoli A.;Bettini S.;Segato G.;Busetto,L.	Predicting Responses to Bariatric and Metabolic Surgery.	Current Obesity Reports		2020	2020-09-01		9	3	373	379		Purpose of Review: Bariatric surgery is today the most effective therapy for weight loss and reduction of comorbidity burden in patients with severe obesity. However, bariatric surgery does not benefit equally all the patients. A consistent variability in outcomes has been observed. Predicting responses to bariatric surgery could be an important tool in clinical practice, by improving patients' s…						Springer								(Belligoli, Bettini, Busetto) Center for the Study and the Integrated Treatment of Obesity, Padova University Hospital, Padova, Italy (Segato) Department of Surgery, "San Bortolo" Hospital, Vicenza, Italy	2005233797	Unknown(0)					https://ovidsp.ovid.com/ovidweb.cgi?T=JS&CSC=Y&NEWS=N&PAGE=fulltext&D=emexa&AN=2005233797							OVID
Journal Article	22208	Bellis M.A.;Hughes K.;Ford K.;Ramos Rodriguez G.;Sethi D.;Passmore,J.	Life course health consequences and associated annual costs of adverse childhood experiences across Europe and North America: a systematic review and meta-analysis.	The Lancet Public Health		2019	2019-10-01		4	10	e517	e528		Background: An increasing number of studies are identifying associations between adverse childhood experiences (ACEs) and ill health throughout the life course. We aimed to calculate the proportions of major risk factors for and causes of ill health that are attributable to one or multiple types of ACE and the associated financial costs.						Elsevier Ltd								(Bellis, Hughes, Ramos Rodriguez) Policy and International Health Directorate, World Health Organization Collaborating Centre on Investment for Health and Wellbeing, Public Health Wales, Wrexham, United Kingdom (Bellis, Hughes, Ford) College of Human Sciences, Bangor University, Wrexham, United Kingdom (Sethi, Passmore) Violence and Injury Prevention, World Health Organization Regional Office for…	2003123977	Unknown(0)					https://ovidsp.ovid.com/ovidweb.cgi?T=JS&CSC=Y&NEWS=N&PAGE=fulltext&D=emed20&AN=2003123977							OVID
Journal Article	21634	Benajiba N.;Mahrous L.;Janah K.;Alqabbani S.F.;Chavarria E.A.;AboulEnein,B. H.	Physical activity interventions promoted in the Arabic-speaking region: A review of the current literature.	Obesity Reviews		2020			21	8) (pagination	Arte Number: e13032. ate of Pubaton: 01 Aug 2020			The Arabic-speaking region suffers from insufficient levels of physical activity (PA). Assessing the effectiveness of PA interventions presents a scientifically evaluated method to reduce and prevent the current high burden of noncommunicable diseases affecting this region. This review examined implemented PA interventions and corresponding measured health outcomes in this region. The review was …						Blackwell Publishing Ltd								(Benajiba, Mahrous) Department of Health Sciences/Clinical Nutrition Program, College of Health and Rehabilitation, Princess Nourah Bint Abdulrahman University, Riyadh, Saudi Arabia (Janah) Faculty of Health Sciences, Department of Nutrition and Dietetics, International University of Casablanca, Casablanca, Morocco (Alqabbani) Department of Rehabilitation Sciences, College of Health and Rehabilit…	2004662138	Unknown(0)					https://ovidsp.ovid.com/ovidweb.cgi?T=JS&CSC=Y&NEWS=N&PAGE=fulltext&D=emexa&AN=2004662138							OVID
Journal Article	21139	Benet D.;PellicerValero,O. J.	Artificial Intelligence: the unstoppable revolution in ophthalmology.	Survey of ophthalmology	Surv.Ophthalmol.	2021				pagination	ate of Pubaton: 16 Mar 2021			Artificial Intelligence (AI) is an unstoppable force that is starting to permeate all aspects of our society as part of the revolution being brought into our lives (and into medicine) by the digital era, and accelerated by the current COVID-19 pandemic. As the population ages and developing countries move forward, AI-based systems may be a key asset in streamlining the screening, staging, and tre…						NLM (Medline)								(Benet) Independent Researcher, Spain (Pellicer-Valero) Intelligent Data Analysis Laboratory, Department of Electronic Engineering, ETSE (Engineering School), Universitat de Valencia (UV), Valencia, Spain	634622249	Unknown(0)					https://ovidsp.ovid.com/ovidweb.cgi?T=JS&CSC=Y&NEWS=N&PAGE=fulltext&D=emexb&AN=634622249							OVID
Journal Article	21892	Benhalima K.;Minschart C.;Van Crombrugge P.;Calewaert P.;Verhaeghe J.;Vandamme S.;Theetaert K.;Devlieger R.;Pierssens L.;Ryckeghem H.;Dufraimont E.;Vercammen C.;Debie A.;De Block C.;Vandenberghe G.;Van Imschoot S.;Verstraete S.;Buyse L.;Wens J.;Muyldermans J.;Meskal A.;De Spiegeleer S.;Mathieu,C.	The 2019 Flemish consensus on screening for overt diabetes in early pregnancy and screening for gestational diabetes mellitus.	Acta Clinica Belgica: International Journal of Clinical and Laboratory Medicine		2020	2020-09-02		75	5	340	347		Screening for gestational diabetes mellitus (GDM) is important to improve pregnancy outcomes and to prevent type 2 diabetes after pregnancy. The 'International Association of Diabetes and Pregnancy Study Groups' (IADPSG) recommends a universal one-step approach with the 75 g oral glucose tolerance test (OGTT) for screening of GDM. The IADPSG recommendation remains controversial due to the importa…						Taylor and Francis Ltd. (E-mail: michael.wagreich@univie.ac.at)								(Benhalima, Minschart, Calewaert, Mathieu) Department of Endocrinology, University hospital Gasthuisberg, KU Leuven, Leuven, Belgium (Van Crombrugge, Ryckeghem) Department of Endocrinology, Aalst, Belgium (Verhaeghe, Vandamme, Theetaert, Devlieger) Department of Obstetrics Gynecology, University hospital Gasthuisberg, KU Leuven, Leuven, Belgium (Pierssens) Department of clinical Biology, Aalst, B…	628431375	Unknown(0)					https://ovidsp.ovid.com/ovidweb.cgi?T=JS&CSC=Y&NEWS=N&PAGE=fulltext&D=emed20&AN=628431375							OVID
Journal Article	21254	Beran D.;Aebischer Perone S.;Castellsague Perolini M.;Chappuis F.;Chopard P.;Haller D.M.;Jacquerioz Bausch F.;Maisonneuve H.;Perone N.;Gastaldi,G.	Beyond the virus: Ensuring continuity of care for people with diabetes during COVID-19.	Primary Care Diabetes		2021	2021-02-01		15	1	16	17		The current COVID-19 pandemic is a major concern for the diabetes community. A meta-analysis in China found that the proportions of people with COVID-19 and diabetes was 9.7% and that having diabetes resulted in a two-fold increased risk of having a severe case. Global guidance on confinement measures for the prevention of COVID-19 have a particular emphasis on vulnerable populations which includ…						Elsevier Ltd								(Beran) Division of Tropical and Humanitarian Medicine, University of Geneva and Geneva University Hospitals, Switzerland (Aebischer Perone, Castellsague Perolini, Chappuis, Jacquerioz Bausch) Division of Tropical and Humanitarian Medicine, Geneva University Hospitals, Switzerland (Chopard) Division of Quality of Care, Geneva University Hospitals, Switzerland (Haller, Maisonneuve, Perone) Primary…	2006171934	Unknown(0)					https://ovidsp.ovid.com/ovidweb.cgi?T=JS&CSC=Y&NEWS=N&PAGE=fulltext&D=emexb&AN=2006171934							OVID
Journal Article	21371	Berger S.;Harada,C.	Innovative interactive educational approach to teach social determinants of health to first year medical students.	Journal of General Internal Medicine.Conference: Annual Meeting of the Society of General Internal Medicine, SGIM 2020.Birmingham, AL United States		2020	2020-07-01		35	SUPPL 1	S740			NEEDS AND OBJECTIVES: To address health disparities, future physicians must understand the role of social determinants of health (SDOH), but teaching SDOH can be challenging. We created a curriculum on SDOH using an authentic experience with four real myocardial infarction (MI) patients. SETTING AND PARTICIPANTS: Participants are first year medical students enrolled in Patient, Doctor, and Societ…						Springer New York LLC								(Berger, Harada) Pediatrics, UAB, Birmingham, AL, United States	633956070	Unknown(0)					https://ovidsp.ovid.com/ovidweb.cgi?T=JS&CSC=Y&NEWS=N&PAGE=fulltext&D=emexb&AN=633956070							OVID
Journal Article	21543	Bersoux S.;Mi L.;Aqel B.A.;Dickson,R. C.	Hepatitis C Testing and Liver Fibrosis Predictors in the Birth Cohort of a Primary Care Practice.	Mayo Clinic Proceedings: Innovations, Quality and Outcomes		2020	2020-08-01		4	4	384	390		Objective: To determine the prevalence of and risk factors for advanced fibrosis in patients born from 1945 through 1965 (birth cohort) who underwent testing for hepatitis C virus (HCV).						Elsevier B.V. (Netherlands)								(Bersoux) Division of Community Internal Medicine, Mayo Clinic, Scottsdale, AZ, United States (Mi) Division of Biomedical Statistics and Informatics, Mayo Clinic, Scottsdale, AZ, United States (Aqel, Dickson) Division of Gastroenterology and Hepatology, Mayo Clinic Hospital, Phoenix, AZ, United States	2007073987	Unknown(0)					https://ovidsp.ovid.com/ovidweb.cgi?T=JS&CSC=Y&NEWS=N&PAGE=fulltext&D=emexa&AN=2007073987							OVID
Journal Article	21998	Bhagavathula A.S.;Shehab,A.	Ambient air pollution: A major modifiable cardiovascular risk factor in the UAE?.	Journal of Cardiovascular Disease Research		2019	2019		10	3	99			With rapid urbanization in UAE, results in higher air pollution from fossil fuel-powered electricity and increases the risk of heart diseases. It is clear that regular exposure to ambient air pollutants contributes to increased odds of cardiovascular diseases (CVD) and cardiometabolic disease. Air pollution from particulate matters size 2.5 Mm (PM2.5) increases the risk of premature death from st…						EManuscript Technologies (E-mail: journals@emanuscript.in)								(Bhagavathula, Shehab) Department of Internal Medicine, College of Medicine and Health Sciences, United Arab Emirates University, Al Ain, United Arab Emirates	2005444321	Unknown(0)					https://ovidsp.ovid.com/ovidweb.cgi?T=JS&CSC=Y&NEWS=N&PAGE=fulltext&D=emed20&AN=2005444321							OVID
Journal Article	21968	Bhatty U.N.;Khan S.H.;Zubairy,A. I.	Managing the patient with heel pain.	British journal of hospital medicine (London, England : 2005)		2019	2019-04-02		80	4	196	200		Heel pain presents frequently to primary care, commonly affecting athletic and elderly patients. Its presentation can be a common source of confusion for clinicians given the wide variety of differential diagnoses and the similarities in presenting symptoms and signs. This review classifies heel pain according to site of pain and explores the common pathologies clinicians may encounter. A brief s…						NLM (Medline)								(Bhatty) ST6 Registrar in Trauma and Orthopaedic Surgery, Department of Orthopaedics, East Lancashire Hospitals NHS Trust, Blackburn BB2 3HH (Khan) Consultant Musculoskeletal Radiologist, Department of Radiology, East Lancashire Teaching Hospitals NHS Trust, Blackburn and Honorary Senior Lecturer, University of Central Lancashire, Preston (Zubairy) Consultant Trauma and Orthopaedic Surgeon, Depar…	627265812	Unknown(0)					https://ovidsp.ovid.com/ovidweb.cgi?T=JS&CSC=Y&NEWS=N&PAGE=fulltext&D=emexa&AN=627265812							OVID
Journal Article	22011	Bibi N.;Morrissey H.;Ball,P.	A service improvement opportunity for pharmacist independent prescribers? A literature review examining the relationship between poor diabetes control and the co-existence of mental health issues.	International Journal of Current Pharmaceutical Research		2019	2019		11	4	6	10		Diabetes and mental illness are clinically managed by diverse pathways. However, an association between the two has been observed and evidence is growing that when poorly addressed, therapy adherence is low and outcomes are poor. To date, no intervention has been shown to provide sustained improvements in adherence, outcome, quality of life or provider cost savings. This literature review was und…						Innovare Academics Sciences Pvt. Ltd (E-mail: info@innovareacademics.in)								(Bibi, Morrissey, Ball) School of Pharmacy, University of Wolverhampton, Wulfruna Street, Wolverhampton WV1 1LY, United Kingdom	630351819	Unknown(0)					https://ovidsp.ovid.com/ovidweb.cgi?T=JS&CSC=Y&NEWS=N&PAGE=fulltext&D=emed20&AN=630351819							OVID
Journal Article	21425	Bickton F.;Fombe C.;Chisati E.;Rylance,J.	Evidence for pulmonary rehabilitation in chronic respiratory diseases in sub-Saharan Africa: a systematic review.	European Respiratory Journal		2020	Respiratory Society International Congress, ERS		Conference		Euroean			Background: Pulmonary rehabilitation is a highly effective non-pharmacological treatment for patients with chronic respiratory diseases.						European Respiratory Society	Virtual. 56 (Supplement 64) (no pagination), 2020. Date of Publication: September 2020							(Bickton) Malawi-Liverpool-Wellcome Trust Clinical Research Programme, Blantyre, Malawi (Fombe) Physiotherapy Department, Queen Elizabeth Central Hospital, Blantyre, Malawi (Chisati) Physiotherapy Department, College of Medicine, University of Malawi, Blantyre, Malawi (Rylance) Department of Clinical Sciences, Liverpool School of Tropical Medicine, Liverpool, United Kingdom	633802615	Unknown(0)					https://ovidsp.ovid.com/ovidweb.cgi?T=JS&CSC=Y&NEWS=N&PAGE=fulltext&D=emexb&AN=633802615							OVID
Journal Article	21349	Bickton F.M.;Fombe C.;Chisati E.;Rylance,J.	Evidence for pulmonary rehabilitation in chronic respiratory diseases in sub-Saharan Africa: A systematic review.	International Journal of Tuberculosis and Lung Disease		2020	2020-10-01		24	10	991	999		BACKGROUND: Pulmonary rehabilitation (PR) is a highly effective non-pharmacological treatment for patients with chronic respiratory diseases.						International Union Against Tuberculosis and Lung Disease (The Union)								(Bickton, Rylance) Malawi-Liverpool-Wellcome Trust Clinical Research Programme, Blantyre, Malawi (Fombe) Physiotherapy Department, Queen Elizabeth Central Hospital, Blantyre, Malawi (Chisati) Physiotherapy Department, College of Medicine, Blantyre, Malawi (Rylance) Department of Clinical Sciences, Liverpool School of Tropical Medicine, Liverpool, United Kingdom	2010105806	Unknown(0)					https://ovidsp.ovid.com/ovidweb.cgi?T=JS&CSC=Y&NEWS=N&PAGE=fulltext&D=emexb&AN=2010105806							OVID
Journal Article	22123	Biermann O.;Lonnroth K.;Caws M.;Viney,K.	Factors influencing active tuberculosis case-finding policy development and implementation: A scoping review.	BMJ Open		2019			9	12) (pagination	Arte Number: e031284. ate of Pubaton: 11 e 2019			Objective To explore antecedents, components and influencing factors on active case-finding (ACF) policy development and implementation. Design Scoping review, searching MEDLINE, Web of Science, the Cochrane Database of Systematic Reviews and the World Health Organization (WHO) Library from January 1968 to January 2018. We excluded studies focusing on latent tuberculosis (TB) infection, passive c…						BMJ Publishing Group (E-mail: subscriptions@bmjgroup.com)								(Biermann, Lonnroth, Viney) Department of Global Public Health, Karolinska Institutet, Stockholm, Sweden (Caws) Department of Clinical Sciences, Liverpool School of Tropical Medicine, Liverpool, United Kingdom (Caws) Birat Nepal Medical Trust, Kathmandu Lazimpat, Nepal (Viney) Research School of Population Health, College of Health and Medicine, Australian National University, Canberra, ACT, Aust…	630188730	Unknown(0)					https://ovidsp.ovid.com/ovidweb.cgi?T=JS&CSC=Y&NEWS=N&PAGE=fulltext&D=emed20&AN=630188730							OVID
Journal Article	21146	Bingham J.M.;Black M.;Anderson E.J.;Li Y.;Toselli N.;Fox S.;Martin J.R.;Axon D.R.;SilvaAlmodovar,A.	Impact of Telehealth Interventions on Medication Adherence for Patients With Type 2 Diabetes, Hypertension, and/or Dyslipidemia: A Systematic Review.	Annals of Pharmacotherapy	Ann.Pharmacother.	2021	2021-05-01		55	5	637	649		Objective: To describe telehealth interventions and determine their effect on medication adherence for patients with type 2 diabetes, hypertension, and/or dyslipidemia.						SAGE Publications Inc.								(Bingham) Tabula Rasa HealthCare Group, Tucson, AZ, United States (Black) SinfoniaRx, Tucson, AZ, United States (Anderson, Martin, Axon) University of Arizona College of Pharmacy, Tucson, AZ, United States (Li, Toselli, Fox) University of Florida College of Pharmacy, Gainesville, FL, United States (Silva-Almodovar) Ohio State University College of Pharmacy, Columbus, OH, United States	2005928801	Unknown(0)					https://ovidsp.ovid.com/ovidweb.cgi?T=JS&CSC=Y&NEWS=N&PAGE=fulltext&D=emexb&AN=2005928801							OVID
Journal Article	22254	Binning J.;Woodburn J.;Bus S.A.;Barn,R.	Motivational interviewing to improve adherence behaviours for the prevention of diabetic foot ulceration.	Diabetes/metabolism research and reviews	Diabetes.Metab.Res.	2019			35	2) (pagination	Arte Number: e3105. ate of Pubaton: Februaryy 2019			Diabetic foot ulceration is a major complication associated with high morbidity. Little evidence exists on which interventions are effective at preventing ulceration. Participants who are adherent to self-care behaviours have significantly better outcomes. Motivational interviewing is an intervention that has been used successfully for conditions where adherence is important, such as reduction of…						John Wiley and Sons Ltd (Southern Gate, Chichester, West Sussex PO19 8SQ, United Kingdom. E-mail: vgorayska@wiley.com)								(Binning, Woodburn, Barn) School of Health and Life Sciences, Glasgow Caledonian University, Glasgow, United Kingdom (Bus) Department of Rehabilitation, Academic Medical Center, Amsterdam Movement Sciences, University of Amsterdam, Netherlands	625590357	Unknown(0)					https://ovidsp.ovid.com/ovidweb.cgi?T=JS&CSC=Y&NEWS=N&PAGE=fulltext&D=emed20&AN=625590357							OVID
Journal Article	21635	Biz C.;Maso G.;Malgarini E.;Tagliapietra J.;Ruggieri,P.	Hypermobility of the first ray: The cinderella of the measurements conventionally assessed for correction of hallux valgus.	Acta Biomedica		2020			91	Supplement 4) (pp 47-59	ate of Pubaton: 16 Jun 2020			Background and aim of the work: hypermobility of the first ray (FRH) began to be considered as a pathological entity from Morton's studies and was associated as a primary cause of hallux valgus (HV). Cur-rently, this relationship is in discussion, and various authors consider FRH as a consequence of the deform-ity. The purpose of this narrative review is to summarise the most influential publicat…						Mattioli 1885 (E-mail: edit@mattioli1885.com)								(Biz, Maso, Malgarini, Tagliapietra, Ruggieri) Orthopaedic, Traumatological and Oncological Clinic, Department of Surgical, Oncological and Gastroenterological Sciences, DiSCOG, University of Padova, Italy	2004559652	Unknown(0)					https://ovidsp.ovid.com/ovidweb.cgi?T=JS&CSC=Y&NEWS=N&PAGE=fulltext&D=emexa&AN=2004559652							OVID
Journal Article	21440	Bjerregaard L.G.;Wasenius N.;Nedelec R.;Gjaerde L.K.;Angquist L.;Herzig K.H.;Jensen G.B.;Mortensen E.L.;Osler M.;Overvad K.;Skaaby T.;Tjonneland A.;Sorensen T.I.A.;Jarvelin M.R.;Eriksson J.G.;Sebert S.;Baker,J. L.	Possible modifiers of the association between change in weight status from child through adult ages and later risk of type 2 diabetes.	Diabetes care	Diabetes Care	2020	2020-05-01		43	5	1000	1007		We investigated the association between changes in weight status from childhood through adulthood and subsequent type 2 diabetes risks and whether educational attainment, smoking, and leisure time physical activity (LTPA) modify this association. RESEARCH DESIGN AND METHODS Using data from 10 Danish and Finnish cohorts including 25,283 individuals, childhood BMI at 7 and 12 years was categorized …						American Diabetes Association Inc. (E-mail: membership@diabetes.org)								(Bjerregaard, Gjaerde, Angquist, Osler, Skaaby, Baker) Center for Clinical Research and Prevention, Bispebjerg and Frederiksberg Hospital, Frederiksberg, Denmark (Wasenius, Eriksson) Department of General Practice and Primary Health Care, University of Helsinki, Helsinki University Hospital, Helsinki, Finland (Wasenius, Eriksson) Folkhalsan Research Center, Helsinki, Finland (Nedelec, Jarvelin, S…	2005685253	Unknown(0)					https://ovidsp.ovid.com/ovidweb.cgi?T=JS&CSC=Y&NEWS=N&PAGE=fulltext&D=emexa&AN=2005685253							OVID
Journal Article	22439	Bjerregaard L.G.;Wasenius N.;Nedelec R.;Gjaerde L.K.;Angquist L.;Jensen G.B.;Mortensen E.L.;Osler M.;Overvad K.;Skaaby T.;Tjonneland A.;Sorensen T.I.;Jarvelin M.;Eriksson J.G.;Sebert S.;Baker,J. L.	Does educational attainment and life style factors influence the association between change in BMI from childhood to adulthood and type 2 diabetes? - A meta-analysis of Danish and Finnish cohorts.	Obesity Facts		2019	12 (Supplement 1) (pp 115-116)		Conference: 26th European Congress on Obesity. Glasgow United Kingdom		ate of Pubaton: 2019			Introduction: It is plausible, yet largely unexplored, that associations between changes in body mass index (BMI) and type 2 diabetes (T2D) vary by socioeconomic and lifestyle factors. We investigated the relationship between change in weight status from childhood to adulthood and development of T2D and whether these associations are independent of or modified by sex, educational attainment, smok…						S. Karger AG								(Bjerregaard, Gjaerde, Angquist, Osler, Skaaby, Baker) Center for Clinical Research and Prevention, Bispebjerg and Frederiksberg Hospital, Capital Region, Denmark (Wasenius, Eriksson) Department of General Practice and Primary Health Care, University of Helsinki, Folkhalsan Research Center, Helsinki, Finland (Nedelec, Jarvelin, Sebert) Centre for Life Course Health Research, Faculty of Medicine a…	628194616	Unknown(0)					https://ovidsp.ovid.com/ovidweb.cgi?T=JS&CSC=Y&NEWS=N&PAGE=fulltext&D=emed20&AN=628194616							OVID
Journal Article	22242	Black D.M.;Abrahamsen B.;Bouxsein M.L.;Einhorn T.;Napoli,N.	Atypical femur fractures: Review of epidemiology, relationship to bisphosphonates, prevention, and clinical management.	Endocrine reviews	Endocr.Rev.	2019	2019		40	2	333	368		Bisphosphonates (BPs) are highly effective in treating osteoporosis and reducing hip, vertebral, and other fractures by as much as 50% to 70%. However, since 2006, atypical femur fractures (AFFs) emerged as potential side effects of BPs and other treatments. These fractures have unusual radiologic features and occur with little trauma. Public concern has led to a >50% decrease in BP usage. AFFs a…						Oxford University Press								(Black) Department of Epidemiology and Biostatistics, University of California, San Francisco, 550 16th Street, Mission Hall, 2nd Floor, Box 0560, San Francisco, CA 94158, United States (Abrahamsen) University of Southern Denmark, Odense 5230, Denmark (Bouxsein) Harvard Medical School, Boston, MA 02115, United States (Einhorn) NYU Langone Health, New York, NY 10016, United States (Napoli) Univers…	627837092	Unknown(0)					https://ovidsp.ovid.com/ovidweb.cgi?T=JS&CSC=Y&NEWS=N&PAGE=fulltext&D=emed20&AN=627837092							OVID
Journal Article	21317	Blanchette V.;BrousseauFoley M.;Cloutier,L.	Effect of contact with podiatry in a team approach context on diabetic foot ulcer and lower extremity amputation: systematic review and meta-analysis.	Journal of foot and ankle research		2020	2020-03-20		13	1	15			Multidisciplinary team (MDT) approach has been shown to reduce diabetic foot ulcerations (DFUs) and lower extremity amputations (LEAs), but there is heterogeneity between team members and interventions. Podiatrists have been suggested as "gatekeepers" for the prevention and management of DFUs. The purpose of our study is to review the effect of podiatric interventions in MDTs on DFUs and LEAs. We…						NLM (Medline)								(Blanchette, Brousseau-Foley) Department of Human Kinetic and Podiatric Medicine, Universite du Quebec a Trois-Rivieres, 3351, boul. des Forges, C.P. 500, Trois-Rivieres, Quebec, G9A 5H7, Canada (Brousseau-Foley) Centre integre universitaire de sante et de services sociaux de la Mauricie-et-du-Centre-du-Quebec (CIUSSS-MCQ) affiliated to Universite de Montreal, Faculty of Medicine, Family Medicine…	631298012	Unknown(0)					https://ovidsp.ovid.com/ovidweb.cgi?T=JS&CSC=Y&NEWS=N&PAGE=fulltext&D=emexb&AN=631298012							OVID
Journal Article	21794	Blanchette V.;BrousseauFoley M.;Cloutier,L.	Evaluation and perspectives of podiatric interventions performed in multidisciplinary context on lower extremity amputations.	Journal of Diabetes Science and Technology.Conference: 2019 Diabetic Foot Conference.Los Angeles, CA United States		2020	2020		14	3	676			Multidisciplinary team (MDT) has been shown to reduce diabetic foot ulcerations (DFUs) and amputations, but there is heterogeneity between team members and interventions. Podiatrists have been suggested as "gatekeepers" for the management of DFUs. The purpose of our study is to review the effect of podiatric interventions in MDTs on DFUs and amputations. We conducted a systematic review of litera…						SAGE Publications Inc.								(Blanchette, Brousseau-Foley, Cloutier) Universite du Quebec A Trois-Rivieres, Quebec, Canada	633761445	Unknown(0)					https://ovidsp.ovid.com/ovidweb.cgi?T=JS&CSC=Y&NEWS=N&PAGE=fulltext&D=emexa&AN=633761445							OVID
Journal Article	21311	Bobbink P.;Pugliese M.T.;Larkin P.;Probst,S.	Nurse-led patient education for persons suffering from a venous leg ulcer in outpatient's clinics and homecare settings: A scoping review.	Journal of tissue viability	J.Tissue Viability	2020	2020-11-01		29	4	297	309		Aim of this study: To provide an overview of the available nurse-led individualized educational interventions, for persons with Venous Leg Ulcer (VLUs) in an outpatient or homecare settings.						Tissue Viability Society								(Bobbink, Pugliese, Probst) HES-SO, University of Applied Sciences and Arts Western Switzerland, Geneva School of Health Sciences, Geneva, Switzerland (Bobbink) University Institute of Higher Education and Research in Healthcare, Faculty of Biology and Medicine, University of Lausanne, Lausanne, Switzerland (Larkin) Department of Palliative and Supportive Care and Academic Director, Institute of …	2007726726	Unknown(0)					https://ovidsp.ovid.com/ovidweb.cgi?T=JS&CSC=Y&NEWS=N&PAGE=fulltext&D=emexb&AN=2007726726							OVID
Journal Article	21302	Bochkareva E.V.;Butina E.K.;Kim I.V.;Kontsevaya A.V.;Drapkina,O. M.	Adherence to antihypertensive therapy: A systematic review of Russian prospective studies from 2000 to 2019.	Rational Pharmacotherapy in Cardiology		2020	2020		16	5	770	779		Russia belongs to countries with a high prevalence of arterial hypertension (AH), which is the main cause of premature death in the Russian population. The level of blood pressure (BP) is controlled in less than a third of patients, which may be due to poor adherence to medical recommendations and irregular medication. The manuscript provides a review of studies evaluating the effectiveness of me…						Stolichnaya Izdatelskaya Kompaniya								(Bochkareva, Butina, Kim, Kontsevaya, Drapkina) National Medical Research Center for Therapy and Preventive Medicine, Petroverigsky per. 10, Moscow 101990, Russian Federation	2010134660	Unknown(0)				PpBepeHHocTb k aHTepTeH3BHo Tepa: ccTeMaTeck ob3op poccckx pocekTBHblx ccedoBaH c 2000 o 2019 .	https://ovidsp.ovid.com/ovidweb.cgi?T=JS&CSC=Y&NEWS=N&PAGE=fulltext&D=emexb&AN=2010134660							OVID
Journal Article	22105	Bodolica V.;Spraggon,M.	Toward patient-centered care and inclusive health-care governance: a review of patient empowerment in the UAE.	Public health	Public Health	2019	2019-04-01		169		114	124		Objectives: The purpose of this article was twofold. We aimed to both clarify the multidimensional notion of patient empowerment (PE) and conduct a comprehensive survey of PE-related literature in the specific context of the United Arab Emirates (UAE). Study design: The study objectives were achieved by means of a two-phased systematic review of the literature on PE and associated dimensions.						Elsevier B.V.								(Bodolica) American University of Sharjah, School of Business Administration, Sharjah 26666, United Arab Emirates (Spraggon) Mohammed Bin Rashid School of Government (MBRSG), Convention Tower, Level 7, Dubai 72229, United Arab Emirates	2001687952	Unknown(0)					https://ovidsp.ovid.com/ovidweb.cgi?T=JS&CSC=Y&NEWS=N&PAGE=fulltext&D=emed20&AN=2001687952							OVID
Journal Article	22466	Boer C.G.;Nguyen L.;Szilagyi I.;BiermaZeinstra S.;van Meurs,J. B.	Vitamin K inhibitor usage is associated with increased incidence and progression of knee and hip osteoarthritis.	Osteoarthritis and Cartilage		2019	27 (Supplement 1) (pp S510)		Conference: 2019 OARSI World Congress on Osteoarthritis. Toronto Canada		ate of Pubaton: Ar 2019			Purpose: Several lines of evidence implicate vitamin K (vitK) in osteoarthritis. A number of observational studies reported an association between Vitamin K status and prevalence and incidence of osteoarthritis. Furthermore, vitK dependent proteins, with the most prominent one being Matrix Gla protein (MGP), are abundantly found in cartilage and bone. MGP is an essential regulator of chondrogenes…						W.B. Saunders Ltd								(Boer, Nguyen, Szilagyi, Bierma-Zeinstra, van Meurs) Erasmus Med. Ctr., Rotterdam, Netherlands	2001665544	Unknown(0)					https://ovidsp.ovid.com/ovidweb.cgi?T=JS&CSC=Y&NEWS=N&PAGE=fulltext&D=emed20&AN=2001665544							OVID
Journal Article	22148	Boey K.;Shiokawa K.;Rajeev,S.	Leptospira infection in rats: A literature review of global prevalence and distribution.	PLoS Neglected Tropical Diseases		2019			13	8) (pagination	Arte Number: e0007499. ate of Pubaton: 2019			Background The role of rodents in Leptospira epidemiology and transmission is well known worldwide. Rats are known to carry different pathogenic serovars of Leptospira spp. capable of causing disease in humans and animals. Wild rats (Rattus spp.), especially the Norway/brown rat (Rattus norvegicus) and the black rat (R. rattus), are the most important sources of Leptospira infection, as they are …						Public Library of Science (E-mail: plos@plos.org)								(Boey, Shiokawa, Rajeev) Ross University, School of Veterinary Medicine, Basseterre, Saint Kitts and Nevis (Rajeev) College of Veterinary Medicine, University of Florida, Gainesville, FL, United States	2003458809	Unknown(0)					https://ovidsp.ovid.com/ovidweb.cgi?T=JS&CSC=Y&NEWS=N&PAGE=fulltext&D=emed20&AN=2003458809							OVID
Journal Article	21127	Boocock R.C.;Lake A.A.;Haste A.;Moore,H. J.	Clinicians' perceived barriers and enablers to the dietary management of adults with type 2 diabetes in primary care: A systematic review.	Journal of human nutrition and dietetics : the official journal of the British Dietetic Association		2021				pagination	ate of Pubaton: 24 Mar 2021			BACKGROUND: Dietary management of type 2 diabetes is considered as a key remission and management strategy. This review explored clinicians' perceived barriers and enablers to the dietary management of adults with type 2 diabetes in primary care.						NLM (Medline)								(Boocock, Lake) Centre for Public Health Research, School of Health & Life Sciences, Teesside University, Middlesbrough, United Kingdom (Boocock, Lake, Haste, Moore) Fuse, Centre for Translational Research in Public Health, Newcastle, United Kingdom (Haste, Moore) School of Social Sciences, Humanities & Law, Teesside University, Middlesbrough, United Kingdom	634660224	Unknown(0)					https://ovidsp.ovid.com/ovidweb.cgi?T=JS&CSC=Y&NEWS=N&PAGE=fulltext&D=emexb&AN=634660224							OVID
Journal Article	21659	Boskabadi H.;Rakhshanizadeh F.;Zakerihamidi,M.	Evaluation of maternal risk factors in neonatal hyperbilirubinemia.	Archives of Iranian Medicine		2020	2020-02-01		23	2	128	140		Background: Diagnosis and timely treatment of neonatal jaundice and prevention of dangerous side effects of pathologic neonatal jaundice remain a serious debate. The first step in prevention of jaundice is the identification of predisposing factors. The present study aims to systematically review the maternal risk factors of neonatal hyperbilirubinemia.						Academy of Medical Sciences of I.R. Iran								(Boskabadi, Rakhshanizadeh) Department of Pediatrics, Faculty of Medicine, Mashhad University of Medical Sciences, Mashhad, Iran, Islamic Republic of (Zakerihamidi) Department of Midwifery, School of Medical Scienses, Tonekabon Branch, Islamic Azad University, Tonekabon, Iran, Islamic Republic of	2006067256	Unknown(0)					https://ovidsp.ovid.com/ovidweb.cgi?T=JS&CSC=Y&NEWS=N&PAGE=fulltext&D=emexa&AN=2006067256							OVID
Journal Article	21800	Bowers M.F.;Lopez A.M.;Thota J.;Baechle J.;Offodile,R.	Peer-to-Peer Basic Surgical Skills Training may be as Effective as Faculty.	Journal of the National Medical Association	J.Natl.Med.Assoc.	2020	112 (5 Supplement) (pp S18)		Conference: 2020 NMA Annual Meeting. irtual, Online		ate of Pubaton: Otober 2020			Introduction: Medical students need to acquire a basic understanding and proficiency in suturing as this skill translates across multiple specialties. Simulation sessions are an ideal environment to teach students proper suturing techniques in a safe and friendly learning environment before their surgical clerkship. However, a constraint to conducting these sessions is faculty involvement due to …						National Medical Association								(Bowers, Lopez, Thota, Baechle, Offodile) School of Medicine, Meharry Medical College, Nashville, TN, United States	2010302037	Unknown(0)					https://ovidsp.ovid.com/ovidweb.cgi?T=JS&CSC=Y&NEWS=N&PAGE=fulltext&D=emexa&AN=2010302037							OVID
Journal Article	22096	Boyce,J. M.	Best products for skin antisepsis.	American Journal of Infection Control	Am.J.Infect.Control	2019			47	Supplement) (pp A17-A22	ate of Pubaton: June 2019			Application of antiseptic products to the skin plays an important role in prevention of a variety of health care-associated infections. Preoperative bathing or showering is widely recommended to reduce the risk of surgical site infections. Evidence of the impact of this measure on surgical site infection rates is mixed, and further prospective trials comparing standardized protocols for showering…						Mosby Inc. (E-mail: customerservice@mosby.com)								(Boyce) J.M. Boyce Consulting, LLC, Middletown, CT, United States	2001804237	Unknown(0)					https://ovidsp.ovid.com/ovidweb.cgi?T=JS&CSC=Y&NEWS=N&PAGE=fulltext&D=emed20&AN=2001804237							OVID
Journal Article	21331	Boyle R.J.;Prescott L.;Scott H.;Axon E.;Williams H.;Cleach L.L.;Sanclemente G.;Dellavalle,R. P.	Cochrane skin: Prioritising high-impact, practice-changing systematic reviews.											Background: Over 8000 systematic reviews are published each year, of which around 40% have misleading conclusions and 67% have at least one overlapping review published within 3 years. Cochrane is an independent source of systematic reviews which has led the development of this methodology within healthcare. Cochrane systematic reviews are of higher methodological quality than non-Cochrane system…	Journal of the Dermatology Nurses' Association. Conference: 24th World Congress of Dermatology. Milan Italy. 12 (2) (no pagination), 2020. Date of Publication: March-April 2020					Lippincott Williams and Wilkins								(Boyle, Prescott, Scott, Axon) Cochrane Skin, University of Nottingham, Centre of Evidence Based Dermatology, Nottingham, United Kingdom (Williams) University of Nottingham, Centre of Evidence Based Dermatology, Nottingham, United Kingdom (Cleach) French Satellite Cochrane Skin, Hopital Henri Mondor, Department of Dermatology, Creteil, France (Sanclemente) Spanish-speaking Satellite Cochrane Skin…	634427764	Unknown(0)					https://ovidsp.ovid.com/ovidweb.cgi?T=JS&CSC=Y&NEWS=N&PAGE=fulltext&D=emexb&AN=634427764							OVID
Journal Article	21243	Brauer P.;Royall D.;Rodrigues,A.	Use of the Healthy Eating Index in Intervention Studies for Cardiometabolic Risk Conditions: A Systematic Review.	Advances in nutrition (Bethesda, Md.)		2021				pagination	ate of Pubaton: 18 Jan 2021			Researchers and counselors need diet-assessment tools that characterize diet at baseline and over time in diet counseling and coaching interventions. Among possible tools, the Healthy Eating Index (HEI) is of interest in cardiometabolic treatment as it has undergone significant validation and development. The objective of this study was to systematically review relevant intervention studies using…						NLM (Medline)								(Brauer, Royall, Rodrigues) Department of Family Relations and Applied Nutrition, University of Guelph, Guelph, ON, Canada	634055497	Unknown(0)					https://ovidsp.ovid.com/ovidweb.cgi?T=JS&CSC=Y&NEWS=N&PAGE=fulltext&D=emexb&AN=634055497							OVID
Journal Article	21224	Brennan M.C.;Brown J.A.;Ntoumanis N.;Leslie,G. D.	Barriers and facilitators of physical activity participation in adults living with type 1 diabetes: a systematic scoping review.	Applied physiology, nutrition, and metabolism = Physiologie appliquee, nutrition et metabolisme		2021	2021-02-01		46	2	95	107		To identify and map barriers and facilitators of physical activity (PA) in adults living with type 1 diabetes (T1D) in any care setting or environment. A scoping review was conducted in accordance with the PRISMA-ScR guidelines to address the aim of this review. Exclusion/inclusion criteria were determined a priori. Articles captured in the search were subject to title and abstract screening befo…						NLM (Medline)								(Brennan, Brown, Leslie) School of Nursing, Midwifery and Paramedicine/Faculty of Health Sciences, Curtin University, Perth, WA 6845, Australia (Brennan) Health Services, Diabetes WA, Subiaco, Australia (Brennan, Ntoumanis) Physical Activity and Well-being Research Group, Curtin University, Perth, WA 6845, Australia (Brown) St John of God Midland Public and Private Hospital, Midland, WA 6056, Aus…	632692116	Unknown(0)					https://ovidsp.ovid.com/ovidweb.cgi?T=JS&CSC=Y&NEWS=N&PAGE=fulltext&D=emexb&AN=632692116							OVID
Journal Article	21088	Bressi B.;Cagliari M.;Contesini M.;Mazzini E.;Bergamaschi F.A.M.;Moscato A.;Bassi M.C.;Costi,S.	Physical exercise for bone health in men with prostate cancer receiving androgen deprivation therapy: a systematic review.	Supportive Care in Cancer		2021	2021-04-01		29	4	1811	1824		Purpose: Androgen deprivation therapy (ADT) is a treatment used in men with prostate cancer (PCa); however it is responsible for many adverse effects, with negative impact on quality of life. ADT causes loss of bone mineral density (BMD) and skeletal muscle mass, alteration of body composition, and cognitive function, which altogether lead to increased risk of accidental falls and fractures. This…						Springer Science and Business Media Deutschland GmbH								(Bressi) PhD Program in Clinical and Experimental Medicine, Department of Biomedical, Metabolic and Neural Sciences, University of Modena and Reggio Emilia, Reggio Emilia, Italy (Bressi) Physical Medicine and Rehabilitation Unit, Azienda USL-IRCCS di Reggio Emilia, Reggio Emilia, Italy (Cagliari, Costi) Department of Surgery, Medicine, Dentistry and Morphological Sciences, University of Modena an…	2007109346	Unknown(0)					https://ovidsp.ovid.com/ovidweb.cgi?T=JS&CSC=Y&NEWS=N&PAGE=fulltext&D=emexb&AN=2007109346							OVID
Journal Article	21959	Brett L.;Noblet T.;Jorgensen M.;Georgiou,A.	The use of physiotherapy in nursing homes internationally: A systematic review.	PLoS ONE		2019			14	7) (pagination	Arte Number: e0219488. ate of Pubaton: 2019			Background Physiotherapy can improve functional ability, prevent falls and reduce pain for older adults in nursing homes. However, there are no legislations or guidelines that specify the parameters of physiotherapy required in nursing homes. With the increasing healthcare demands of ageing populations worldwide, it is important to understand the current use of physiotherapy services to ensure th…						Public Library of Science (E-mail: plos@plos.org)								(Brett, Noblet) Department of Health Professions, Macquarie University, Sydney, NSW, Australia (Brett, Jorgensen, Georgiou) Australian Institute of Health Innovation, Macquarie University, Sydney, NSW, Australia (Noblet) Department of Sports and Rehabilitation Sciences, University of Birmingham, Birmingham, United Kingdom (Noblet) St George's University Hospitals NHS Foundation Trust, London, Uni…	2002381272	Unknown(0)					https://ovidsp.ovid.com/ovidweb.cgi?T=JS&CSC=Y&NEWS=N&PAGE=fulltext&D=emexa&AN=2002381272							OVID
Journal Article	22088	Breuing J.;Graf C.;Neuhaus A.L.;Hess S.;Lutkemeier L.;Haas F.;Spiller M.;Pieper,D.	Communication strategies in the prevention of type 2 and gestational diabetes in vulnerable groups: Protocol for a scoping review.	Systematic Reviews		2019			8	1) (pagination	Arte Number: 98. ate of Pubaton: 18 Ar 2019			Background: The global prevalence of diabetes mellitus is nearly 9%, with an upward trend in type 2 and gestational diabetes mellitus (T2DM/GDM). Evidence shows that vulnerable groups are affected disproportionally. Therefore, there is an increasing need to implement policies to prevent risk factors for T2DM/GDM and to promote a healthy lifestyle. However, up to now, no gold standard in terms of …						BioMed Central Ltd. (E-mail: info@biomedcentral.com)								(Breuing, Neuhaus, Hes, Pieper) Institute for Research in Operative Medicine (IFOM), Faculty of Health, Department of Medicine, Witten/Herdecke University, Ostmerheimer Str. 200, Cologne 51109, Germany (Graf, Lutkemeier, Haas, Spiller) Institute of Movement and Neurosciences, German Sport University Cologne, Am Sportpark Mungersdorf 6, Cologne 50933, Germany	627236915	Unknown(0)					https://ovidsp.ovid.com/ovidweb.cgi?T=JS&CSC=Y&NEWS=N&PAGE=fulltext&D=emed20&AN=627236915							OVID
Journal Article	22183	Brewer S.E.;Campagna E.J.;Morrato,E. H.	Advancing regulatory science and assessment of FDA REMS programs: A mixed-methods evaluation examining physician survey response.	Journal of Clinical and Translational Science		2019	2019-08-01		3	4	199	209		Purpose: Food and Drug Administration's (FDA) Draft Guidance for Industry on pharmaceutical REMS (Risk Evaluation and Mitigation Strategies) assessment and survey methodology highlights physician knowledge-attitudes-behaviors (KAB) surveys as regulatory science tools. This mixed-methods evaluation advances regulatory science and the assessment of FDA REMS programs when using physician surveys. We…						Cambridge University Press (E-mail: Journals_subscriptions@cup.cam.ac.uk)								(Brewer, Campagna, Morrato) Adult and Child Consortium for Health Outcomes Research and Delivery Science (ACCORDS), University of Colorado, Anschutz Medical Campus, 13199 E. Montview Blvd, Aurora, CO 80045, United States (Brewer) Department of Family Medicine, School of Medicine, University of Colorado, Anschutz Medical Campus, Aurora, CO, United States (Brewer) Health and Behavioral Sciences, Un…	629385369	Unknown(0)					https://ovidsp.ovid.com/ovidweb.cgi?T=JS&CSC=Y&NEWS=N&PAGE=fulltext&D=emed20&AN=629385369							OVID
Journal Article	21640	Brewster S.;Bartholomew J.;Holt R.I.G.;Price,H.	Non-attendance at diabetes outpatient appointments: a systematic review.	Diabetic Medicine	Diabetic Med.	2020	2020-09-01		37	9	1427	1442		Background: Non-attendance at diabetes outpatient appointments is a sizeable problem worldwide and has been associated with suboptimal health outcomes. We aimed to describe the characteristics, health outcomes and reasons given for non-attendance at doctor- or nurse-led diabetes appointments, and interventions to improve attendance.						Blackwell Publishing Ltd								(Brewster, Price) Research and Development Tom Rudd Unit, Moorgreen Hospital, Southern Health NHS Foundation Trust, Southampton, United Kingdom (Bartholomew) CRN Wessex, NIHR Clinical Research Network (CRN), University Hospital Southampton NHS Foundation Trust, Southampton, United Kingdom (Holt) Human Development and Health, Faculty of Medicine, University of Southampton, Southampton, United King…	2004211951	Unknown(0)					https://ovidsp.ovid.com/ovidweb.cgi?T=JS&CSC=Y&NEWS=N&PAGE=fulltext&D=emexa&AN=2004211951							OVID
Journal Article	21532	Brewster S.;Holt R.;Portlock J.;Price,H.	The role of community pharmacists and their position in the delivery of diabetes care: An update for medical professionals.	Postgraduate medical journal	Postgrad.Med.J.	2020	2020-08-01		96	1138	473	479		Pharmacists are the third largest group of healthcare professionals worldwide, but are underused in the delivery of diabetes care. The aim of this narrative was to describe how integration of community pharmacy services into existing healthcare models may improve diabetes care. Relevant literature exploring pharmacy-led interventions for diabetes were identified from a search of Medline, Embase a…						BMJ Publishing Group (E-mail: support@bmj.com)								(Brewster, Price) Research and Development, Southern Health Nhs Foundation Trust, Southampton, United Kingdom (Holt) Division of Human Development and Health, University of Southampton, Southampton, United Kingdom (Portlock) School of Life Sciences, University of Sussex, Brighton, United Kingdom	631395753	Unknown(0)					https://ovidsp.ovid.com/ovidweb.cgi?T=JS&CSC=Y&NEWS=N&PAGE=fulltext&D=emexa&AN=631395753							OVID
Journal Article	21642	Bridgwood B.M.;Nickinson A.T.O.;Houghton J.S.M.;Pepper C.J.;Sayers,R. D.	Knowledge of peripheral artery disease: What do the public, healthcare practitioners, and trainees know?.	Vascular Medicine (United Kingdom)		2020	2020-06-01		25	3	263	273		This systematic review evaluated the knowledge and awareness of peripheral artery disease (PAD) within the general public (including patients with peripheral vascular disease), nonspecialist healthcare professionals (nsHCP), and trainees (medical students and trainee doctors). Relevant articles were identified from electronic databases using key search terms: 'peripheral artery disease'; 'limb is…						SAGE Publications Ltd (E-mail: info@sagepub.co.uk)								(Bridgwood, Nickinson, Houghton, Sayers) Department of Cardiovascular Sciences, University of Leicester, Leicester, United Kingdom (Pepper) Library and Information Services, University Hospitals of Leicester NHS Foundation Trust, Leicester, United Kingdom	2004183204	Unknown(0)					https://ovidsp.ovid.com/ovidweb.cgi?T=JS&CSC=Y&NEWS=N&PAGE=fulltext&D=emexa&AN=2004183204							OVID
Journal Article	21369	Brigida M.;Perricelli A.;Sposato F.;Spadafora M.G.;Pomillo A.;Sisto,M.	Management of immunotherapy adverse events in oncological patients: Anti-ctla-4, anti-pd-1/pd-l1.	Reviews on Recent Clinical Trials		2020	2020		15	4	339	346		Background: The widespread use of immunotherapy drugs in the oncological field has led to the spread of new toxicities compared to the more common chemotherapy treatments. This is because immunotherapy with anti-CTLA-4 (Cytotoxic T Lymphocytes-Associated Antigen 4), an-ti-PD-1 and anti-PD-L1 monoclonal antibodies has become the standard-of-care in a growing number of indications. Any organ or tis…						Bentham Science Publishers								(Brigida) Emergency Medicine Department, Universita Cattolica del Sacro Cuore, Rome, Italy (Perricelli, Sposato, Pomillo, Sisto) Medical Oncology Depart-ment, Azienda Sanitaria Provinciale, Cosenza, Italy (Spadafora) Faculty of Medicine and Surgery, Universita Magna Graecia, Catanzaro, Italy	2005922077	Unknown(0)					https://ovidsp.ovid.com/ovidweb.cgi?T=JS&CSC=Y&NEWS=N&PAGE=fulltext&D=emexb&AN=2005922077							OVID
Journal Article	22459	Brown R.J.;Pearce G.;Bollard M.;Thake D.;McGregor,G.	Very brief interventions for risk reducing behaviour in type 2 diabetes: A scoping review.	Diabetic Medicine.Conference: Diabetes UK Professional Conference.Liverpool United Kingdom		2019			36	Supplement 1) (pp 97-98	ate of Pubaton: Marh 2019			Aims: The review aimed to investigate and summarise the breadth, scope and nature of current research for the use of risk reducing behaviour-based very brief interventions (VBIs) for adults with Type 2 diabetes.						Wiley Blackwell								(Brown, Pearce, Bollard, Thake, McGregor) Faculty of Health and Life Sciences, Coventry University, Coventry, United Kingdom (Brown, Pearce, Bollard, Thake) Centre for Innovation Research Across the Life Course, Coventry University, Coventry, United Kingdom (McGregor) Centre for Exercise and Health, University Hospitals Coventry and Warwickshire NHS Trusts, Coventry, United Kingdom	627142375	Unknown(0)					https://ovidsp.ovid.com/ovidweb.cgi?T=JS&CSC=Y&NEWS=N&PAGE=fulltext&D=emed20&AN=627142375							OVID
Journal Article	21227	Brown W.A.;de Leon Ballesteros G.P.;Ooi G.;Higa K.;Himpens J.;Torres A.;Shikora S.;Kow L.;Herrera,M. F.	Single Anastomosis Duodenal-Ileal Bypass with Sleeve Gastrectomy/One Anastomosis Duodenal Switch (SADI-S/OADS) IFSO Position Statement-Update 2020.	Obesity Surgery	Obesity Surg.	2021	2021-01-01		31	1	3	25		Preamble The International Federation for the Surgery of Obesity and Metabolic Disorders (IFSO) has played an integral role in educating both the metabolic surgical and the medical communities at large about the role of innovative and new surgical and or endoscopic interventions in treating adiposity-based chronic diseases. The single anastomosis duodenal-ileal bypass with sleeve gastrectomy/one …						Springer								(Brown, de Leon Ballesteros, Ooi, Higa, Himpens, Torres, Shikora, Kow, Herrera) International Federation for Surgery of Obesity and Metabolic Disorders, Rione Sirignano, 5, Naples 80121, Italy	2010124457	Unknown(0)					https://ovidsp.ovid.com/ovidweb.cgi?T=JS&CSC=Y&NEWS=N&PAGE=fulltext&D=emexb&AN=2010124457							OVID
Journal Article	22202	Browne S.;Minozzi S.;Bellisario C.;Sweeney M.R.;Susta,D.	Effectiveness of interventions aimed at improving dietary behaviours among people at higher risk of or with chronic non-communicable diseases: an overview of systematic reviews.	European journal of clinical nutrition	Eur.J.Clin.Nutr.	2019	2019-01-01		73	1	9	23		Programmes that promote dietary behaviour change for the prevention of chronic disease must include components that are rooted in best practice and associated with effectiveness. The purpose of this overview of systematic reviews was to examine the characteristics and dietary behaviour change outcomes of nutrition interventions among populations with or at risk of non-communicable chronic disease…						Nature Publishing Group (Houndmills, Basingstoke, Hampshire RG21 6XS, United Kingdom)								(Browne, Susta) School Health & Human Performance, Dublin City University, Dublin, Ireland (Minozzi, Bellisario) Universita' del Piemonte Orientale, Dipartimento di Medicina Traslazionale, Novara, Italy (Sweeney) School Nursing & Human Sciences, Dublin City University, Dublin, Ireland	624573560	Unknown(0)					https://ovidsp.ovid.com/ovidweb.cgi?T=JS&CSC=Y&NEWS=N&PAGE=fulltext&D=emed20&AN=624573560							OVID
Journal Article	22454	Bruns M.P.;Reich H.;Chau,T.	Fall prevention visit in a residency primary care clinic.	Journal of the American Geriatrics Society	J.Am.Geriatr.Soc.	2019	Annual Scientific Meeting of the American Geriatrics Society, AGS		Conference		2019			Background: Falls are a leading cause of morbidity and mortality among elders. The CDC developed the Older Adult Fall Prevention Program-Stopping Elderly Accidents, Deaths and Injuries (STEADI) which screens patients with a standardized questionnaire and suggests interventions for high risk patients (STEADI score >= 4). Recent US Preventive Services Task Force Evidence Report and Systematic Revie…						Blackwell Publishing Inc.	Portland, OR United States. 67 (Supplement 1) (pp S135), 2019. Date of Publication: April 2019							(Bruns) Geriatrics, University of Wisconsin, Madison, WI, United States (Bruns, Reich, Chau) Internal Medicine, Providence St Vincent Medical Center, Portland, OR, United States	627352831	Unknown(0)					https://ovidsp.ovid.com/ovidweb.cgi?T=JS&CSC=Y&NEWS=N&PAGE=fulltext&D=emed20&AN=627352831							OVID
Journal Article	21751	Brunton S.A.;Wysham,C. H.	GLP-1 receptor agonists in the treatment of type 2 diabetes: role and clinical experience to date.	Postgraduate medicine	Postgrad.Med.	2020			132	sup2) (pp 3-14	ate of Pubaton: 16 Ot 2020			Glucagon-like peptide-1 (GLP-1) is a hormone of the incretin system responsible for a variety of glucoregulatory effects, including glucose-dependent secretion of insulin and inhibition of glucagon release, the effects of which are impaired in people with type 2 diabetes (T2D). Targeting this deficiency using GLP-1 receptor agonists (GLP-1RAs) is a well-established approach in T2D, with over a de…						Bellwether Publishing, Ltd. (E-mail: customerservice@taylorandfrancis.com)								(Brunton) Touro University California, Vallejo, CA, United States (Wysham) MultiCare Rockwood Clinic, Spokane, WA, United States	2006109666	Unknown(0)					https://ovidsp.ovid.com/ovidweb.cgi?T=JS&CSC=Y&NEWS=N&PAGE=fulltext&D=emexa&AN=2006109666							OVID
Journal Article	22294	Buelo A.K.;Kirk A.;Lindsay R.S.;Jepson,R. G.	Exploring the effectiveness of physical activity interventions in women with previous gestational diabetes: A systematic review of quantitative and qualitative studies.	Preventive Medicine Reports		2019			14	pagination	Arte Number: 100877. ate of Pubaton: June 2019			Women with previous Gestational Diabetes Mellitus (GDM)have seven times the risk of Type 2 diabetes later in life compared to women without GDM. Physical activity can reduce this risk and most women with previous GDM are not physically active.						Elsevier Inc. (E-mail: usjcs@elsevier.com)								(Buelo, Jepson) Scottish Collaboration for Public Health Research and Policy, School of Health in Social Science, University of Edinburgh, Ireland (Kirk) Physical Activity for Health group, School of Psychological Sciences and Health, University of Strathclyde, Ireland (Lindsay) Institute of Cardiovascular and Medical Sciences, British Heart Foundation Glasgow Cardiovascular Research Centre, Univ…	2001931054	Unknown(0)					https://ovidsp.ovid.com/ovidweb.cgi?T=JS&CSC=Y&NEWS=N&PAGE=fulltext&D=emed20&AN=2001931054							OVID
Journal Article	22179	Buetti N.;Timsit,J. F.	Management and Prevention of Central Venous Catheter-Related Infections in the ICU.	Seminars in Respiratory and Critical Care Medicine		2019	2019		40	4	508	523		Central venous catheter-related bloodstream infections (CR-BSI) are a frequent event in the intensive care unit (ICU) setting. In contrast to other nosocomial infections, most risk factors for CR-BSI are linked to the device and can be prevented efficiently. Rates of CR-BSI higher than 1 per 1,000 catheter days are no longer acceptable. A continuous quality improvement program is effective to red…						Thieme Medical Publishers, Inc. (E-mail: custserv@thieme.com)								(Buetti, Timsit) IAME UMR1137-Team 5, Decision Sciences in Infectious Diseases Prevention, Control and Care, Paris Diderot University-Inserm, Sorbonne Paris Cite, France (Timsit) Medical and Infectious Diseases Intensive Care Unit, APHP, Bichat University Hospital, Paris, France	629508372	Unknown(0)					https://ovidsp.ovid.com/ovidweb.cgi?T=JS&CSC=Y&NEWS=N&PAGE=fulltext&D=emed20&AN=629508372							OVID
Journal Article	22126	Bui T.N.P.T.;Corap A.;Bygum,A.	Cutis marmorata telangiectatica congenita: A literature review.	Orphanet Journal of Rare Diseases		2019			14	1) (pagination	Arte Number: 283. ate of Pubaton: 04 e 2019			Background: Cutis marmorata telangiectatica congenita (CMTC) is a rare capillary malformation characterised by persistent reticulated marbled erythema. It tends to be associated with cutaneous atrophy, ulcerations and body asymmetry. CMTC is usually reported to be a benign condition; however, associated anomalies are not rare. Here, we have compiled information on published CMTC patients with the…						BioMed Central Ltd. (E-mail: info@biomedcentral.com)								(Bui, Corap, Bygum) Department of Dermatology and Allergy Centre, J.B. Winslows Vej 4, Entrance 142, Odense C 5000, Denmark (Bui, Corap, Bygum) Department of Clinical Genetics, J.B.Winslows Vej 4, Entrance 24, Odense C 5000, Denmark	630038702	Unknown(0)					https://ovidsp.ovid.com/ovidweb.cgi?T=JS&CSC=Y&NEWS=N&PAGE=fulltext&D=emed20&AN=630038702							OVID
Journal Article	22389	Builyte I.U.;Butkute E.;Baltrunas T.;Skrebunas A.;Misonis,N.	PAD Patients Less Aware of their Disease Compared to CAD Patients.	European Journal of Vascular and Endovascular Surgery		2017	European Society for Vascular Surgery 31st Annual Meeting		Conference		The			Introduction - In 2010 there were 202 million people worldwide affected by PAD (1). PAD patients have worse prognosis for a major cardiovascular event within 1 year compared to patients suffering from CAD or CVD (2-5). The overall mortality in this population is 30% within 5 years and 50% at 10 years mostly from stroke or heart attack (6,7). Despite high prevalence and poor prognosis, PAD is stil…						W.B. Saunders Ltd	Lyon France. 58 (6 Supplement 1) (pp e171-e172), 2019. Date of Publication: December 2019							(Builyte, Butkute, Baltrunas, Skrebunas) Faculty of Medicine, Vilnius University, Vilnius, Lithuania (Misonis) Center for Vascular and Endovascular Surgery, Vilnius University Hospital Santariskiu Klinikos, Vilnius, Lithuania	2003796850	Unknown(0)					https://ovidsp.ovid.com/ovidweb.cgi?T=JS&CSC=Y&NEWS=N&PAGE=fulltext&D=emed20&AN=2003796850							OVID
Journal Article	22266	Burdorf A.;Robroek,S.	Promoting work ability through exercise programmes.	The Lancet Public Health		2019	2019-07-01		4	7	e316	e317								Elsevier Ltd								(Burdorf, Robroek) Department of Public Health, Erasmus Medical Center Rotterdam, Rotterdam 3015GD, Netherlands	2002209116	Unknown(0)					https://ovidsp.ovid.com/ovidweb.cgi?T=JS&CSC=Y&NEWS=N&PAGE=fulltext&D=emed20&AN=2002209116							OVID
Journal Article	21708	Bus S.A.;Armstrong D.G.;Gooday C.;Jarl G.;Caravaggi C.;Viswanathan V.;Lazzarini,P. A.	Guidelines on offloading foot ulcers in persons with diabetes (IWGDF 2019 update).	Diabetes/metabolism research and reviews	Diabetes.Metab.Res.	2020			36	S1) (pagination	Arte Number: e3274. ate of Pubaton: 01 Mar 2020			The International Working Group on the Diabetic Foot (IWGDF) has published evidence-based guidelines on the prevention and management of diabetic foot disease since 1999. This guideline is on the use of offloading interventions to promote the healing of foot ulcers in people with diabetes and updates the previous IWGDF guideline. We followed the GRADE methodology to devise clinical questions and …						John Wiley and Sons Ltd (Southern Gate, Chichester, West Sussex PO19 8SQ, United Kingdom. E-mail: vgorayska@wiley.com)								(Bus) Amsterdam UMC, University of Amsterdam, Department of Rehabilitation Medicine, Amsterdam Movement Sciences, Amsterdam, Netherlands (Armstrong) Southwestern Academic Limb Salvage Alliance (SALSA), Department of Surgery, Keck School of Medicine of University of Southern California (USC), Los Angeles, CA, United States (Gooday) Elsie Bertram Diabetes Centre, Norfolk and Norwich University Hosp…	2004443281	Unknown(0)					https://ovidsp.ovid.com/ovidweb.cgi?T=JS&CSC=Y&NEWS=N&PAGE=fulltext&D=emexa&AN=2004443281							OVID
Journal Article	21709	Bus S.A.;Lavery L.A.;MonteiroSoares M.;Rasmussen A.;Raspovic A.;Sacco I.C.N.;van Netten,J. J.	Guidelines on the prevention of foot ulcers in persons with diabetes (IWGDF 2019 update).	Diabetes/metabolism research and reviews	Diabetes.Metab.Res.	2020			36	S1) (pagination	Arte Number: e3269. ate of Pubaton: 01 Mar 2020			The International Working Group on the Diabetic Foot (IWGDF) has published evidence-based guidelines on the prevention and management of diabetic foot disease since 1999. This guideline is on the prevention of foot ulceration in persons with diabetes and updates the 2015 IWGDF prevention guideline. We followed the GRADE methodology to devise clinical questions and critically important outcomes in…						John Wiley and Sons Ltd (Southern Gate, Chichester, West Sussex PO19 8SQ, United Kingdom. E-mail: vgorayska@wiley.com)								(Bus, van Netten) Amsterdam UMC, University of Amsterdam, Department of Rehabilitation Medicine, Amsterdam Movement Sciences, Amsterdam, Netherlands (Lavery) Department of Plastic Surgery, University of Texas Southwestern Medical Center, Dallas, TX, United States (Monteiro-Soares) MEDCIDES: Departamento de Medicina da Comunidade Informacao e Decisao em Saude and CINTESIS-Center for Health Technol…	2004443278	Unknown(0)					https://ovidsp.ovid.com/ovidweb.cgi?T=JS&CSC=Y&NEWS=N&PAGE=fulltext&D=emexa&AN=2004443278							OVID
Journal Article	21780	Bus S.A.;Van Netten J.J.;Hinchliffe R.J.;Apelqvist J.;Lipsky B.A.;Schaper,N. C.	Standards for the development and methodology of the 2019 International Working Group on the Diabetic Foot guidelines.	Diabetes/metabolism research and reviews	Diabetes.Metab.Res.	2020			36	S1) (pagination	Arte Number: e3267. ate of Pubaton: 01 Mar 2020			Diabetic foot disease is a source of major patient suffering and societal costs. Investing in evidence-based international guidelines on diabetic foot disease is likely among the most cost-effective forms of health care expenditure, provided the guidelines are outcome focused, evidence based, and properly implemented. The International Working Group on the Diabetic Foot (IWGDF) has published and …						John Wiley and Sons Ltd (Southern Gate, Chichester, West Sussex PO19 8SQ, United Kingdom. E-mail: vgorayska@wiley.com)								(Bus, Van Netten) Amsterdam UMC, University of Amsterdam, Department of Rehabilitation, Amsterdam Movement Sciences, Amsterdam, Netherlands (Van Netten) Diabetic Foot Clinic, Department of Surgery, Ziekenhuisgroep Twente, Almelo and Hengelo, Netherlands (Van Netten) School of Clinical Sciences, Queensland University of Technology, Brisbane, QLD, Australia (Hinchliffe) Bristol Centre for Surgical …	2004064299	Unknown(0)					https://ovidsp.ovid.com/ovidweb.cgi?T=JS&CSC=Y&NEWS=N&PAGE=fulltext&D=emexa&AN=2004064299							OVID
Journal Article	21710	Bus S.A.;van Netten J.J.;MonteiroSoares M.;Lipsky B.A.;Schaper,N. C.	Diabetic foot disease: "The Times They are A Changin' ".	Diabetes/metabolism research and reviews	Diabetes.Metab.Res.	2020			36	S1) (pagination	Arte Number: e3249. ate of Pubaton: 01 Mar 2020			Diabetic foot disease greatly impacts both affected patients and society, but remains the "Cinderella" of diabetes-related complications. However, recent progress in research and guideline development have led to increased awareness of the problem and improved clinical outcomes. Thus, it is time for a shift in global perception of this increasingly prevalent problem. In this special issue, we pre…						John Wiley and Sons Ltd (Southern Gate, Chichester, West Sussex PO19 8SQ, United Kingdom. E-mail: vgorayska@wiley.com)								(Bus, van Netten) Amsterdam UMC, University of Amsterdam, Rehabilitation Medicine, Amsterdam Movement Sciences, Amsterdam, Netherlands (Monteiro-Soares) MEDCIDS: Departamento de Medicina da Comunidade Informacao e Decisao em Saude & CINTESIS - Center for Health Technology and Services Research, Faculdade de Medicina da, Universidade do Porto, Porto, Portugal (Lipsky) Department of Medicine, Unive…	2004443274	Unknown(0)					https://ovidsp.ovid.com/ovidweb.cgi?T=JS&CSC=Y&NEWS=N&PAGE=fulltext&D=emexa&AN=2004443274							OVID
Journal Article	22465	Byrne E.;Major Depressive Disorder Working Group of the Psychiatric Genomics Consortium;Trzaskowski M.;Wray,N.	INVESTIGATING CAUSAL RELATIONSHIPS BETWEEN MAJOR DEPRESSIVE DISORDER AND GENETICALLY CORRELATED TRAITS USING MENDELIAN RANDOMISATION.	European Neuropsychopharmacology		2019	Orlando United States. 29 (Supplement 3) (pp S791)		Conference: XXth World Congress of Psychiatric Genetics	WCPG	ate of Pubaton: 2019			Background: Major Depressive Disorder is a common, complex, heterogeneous disorder that has been found to be associated with a wide array of traits and diseases such as coronary heart disease, type 2 diabetes and cancer. Due to the limitations of observational studies, it is not possible to establish whether such associations are causal, due to reverse causality or due to confounding. Mendelian R…						Elsevier B.V.								(Byrne, Major Depressive Disorder Working Group of the Psychiatric Genomics Consortium) Queensland Brain Institute, Australia (Major Depressive Disorder Working Group of the Psychiatric Genomics Consortium, Trzaskowski, Wray) University of Queensland, Australia	2001729102	Unknown(0)					https://ovidsp.ovid.com/ovidweb.cgi?T=JS&CSC=Y&NEWS=N&PAGE=fulltext&D=emed20&AN=2001729102							OVID
Journal Article	21716	Cai X.;Qiu S.;Luo D.;Wang L.;Lu Y.;Li,M.	Mobile Application Interventions and Weight Loss in Type 2 Diabetes: A Meta-Analysis.	Obesity		2020	2020-03-01		28	3	502	509		Objective: This meta-analysis aimed to assess the effect of mobile application (app) interventions on weight loss in patients with type 2 diabetes.						Blackwell Publishing Inc. (E-mail: subscrip@blackwellpub.com)								(Cai, Luo, Wang, Lu, Li) School of Nursing, Peking University, Beijing, China (Qiu) Department of Endocrinology, Zhongda Hospital, Institute of Diabetes, School of Medicine, Southeast University, Nanjing, China	2004154184	Unknown(0)					https://ovidsp.ovid.com/ovidweb.cgi?T=JS&CSC=Y&NEWS=N&PAGE=fulltext&D=emexa&AN=2004154184							OVID
Journal Article	22237	Caimari F.;Keddie S.;Lunn M.P.;D'Sa S.;Baldeweg,S. E.	Prevalence and course of endocrinopathy in POEMS syndrome.	Journal of Clinical Endocrinology and Metabolism	J.Clin.Endocrinol.Metab.	2019	2019-06-01		104	6	2140	2146		Context: POEMS syndrome is a rare multisystem disorder characterized by polyneuropathy, organomegaly, endocrinopathy, monoclonal plasma-proliferative disorder, and skin changes, among other features.						Oxford University Press (E-mail: mzendell@endo-society.org)								(Caimari, Baldeweg) Department of Endocrinology, University College London, Hospitals NHS Foundation Trust, London NW1 2PG, United Kingdom (Keddie, Lunn) Medical Research Council Centre for Neuromuscular Disease, National Hospital of Neurology and Neurosurgery, London WC1N 3BG, United Kingdom (Keddie, Lunn) Department of Molecular Neuroscience, University College London Institute of Neurology, Lo…	628195925	Unknown(0)					https://ovidsp.ovid.com/ovidweb.cgi?T=JS&CSC=Y&NEWS=N&PAGE=fulltext&D=emed20&AN=628195925							OVID
Journal Article	21844	Callaghan M.J.;Yeowell G.;Sanders,L.	The efficacy of non-surgical and non-pharmacological treatment options in the management of adults with osteoarthritis of the foot and ankle. a systematic review.	Osteoarthritis and Cartilage		2020	28 (Supplement 1) (pp S464-S465)		Conference: 2020 OARSI World Congress on Osteoarthritis. Messe Wien Exhibition & Congress Center, ienna Austria		ate of Pubaton: Ar 2020			Purpose: Osteoarthritis (OA) of the foot and ankle is associated with pain and reduced function. Research has historically been focused on the hip and knee, and there is less evidence and understanding of treatment options for patients with OA of the foot or ankle. Therefore, the purpose was to systematically review available evidence for the efficacy of non-surgical and non-pharmacological treat…						W.B. Saunders Ltd								(Callaghan, Yeowell) Manchester Metropolitan Univ., Manchester, United Kingdom (Sanders) Manchester Fndn. NHS Trust, Manchester, United Kingdom	2005478953	Unknown(0)					https://ovidsp.ovid.com/ovidweb.cgi?T=JS&CSC=Y&NEWS=N&PAGE=fulltext&D=emexa&AN=2005478953							OVID
Journal Article	21314	Camfield P.;Camfield,C.	What Do We Need to Know About Transition/Transfer Programs and What Sort of Research Will Answer the Questions?.	Seminars in pediatric neurology	Semin.Pediatr.Neurol.	2020			36	pagination	Arte Number: 100858. ate of Pubaton: eember 2020			Despite an increasing literature, there are many unanswered questions about transition to adult care for youth with chronic disorders. This paper questions the definition and components of optimal transition programs, their effectiveness and costs. Few transition programs have been comprehensively evaluated and effectiveness studies are usually based on a historical control group. Transition clin…						W.B. Saunders								(Camfield, Camfield) Department of Pediatrics, Dalhousie University and the IWK Health Centre, Halifax, NS, Canada	2008566551	Unknown(0)					https://ovidsp.ovid.com/ovidweb.cgi?T=JS&CSC=Y&NEWS=N&PAGE=fulltext&D=emexb&AN=2008566551							OVID
Journal Article	21960	Campbell D.J.T.;Campbell R.B.;Ziegler C.;McBrien K.A.;Hwang S.W.;Booth,G. L.	Interventions for improved diabetes control and self-management among those experiencing homelessness: protocol for a mixed methods scoping review.	Systematic Reviews		2019			8	1) (pagination	Arte Number: 100. ate of Pubaton: 22 Ar 2019			Background: Diabetes is a chronic medical condition that requires patients to be actively engaged in intensive self-management to achieve optimal clinical outcomes. Unfortunately, individuals who are experiencing homelessness often struggle to manage diabetes and consequently suffer numerous and severe complications - both acute and chronic. There are many barriers to optimal diabetes self-manage…						BioMed Central Ltd. (E-mail: info@biomedcentral.com)								(Campbell, Campbell, Ziegler, Hwang, Booth) Centre for Urban Health Solutions, Li Ka Shing Knowledge Institute, St. Michael's Hospital, 30 Bond Street, Toronto, ON M5B 1W8, Canada (Campbell, Campbell) Department of Medicine, University of Calgary, Calgary, AB, Canada (McBrien) Department of Family Medicine, University of Calgary, Calgary, AB, Canada (McBrien) Department of Community Health Scienc…	627269781	Unknown(0)					https://ovidsp.ovid.com/ovidweb.cgi?T=JS&CSC=Y&NEWS=N&PAGE=fulltext&D=emexa&AN=627269781							OVID
Journal Article	21934	Campbell J.A.;Egede,L. E.	Individual-, Community-, and Health System-Level Barriers to Optimal Type 2 Diabetes Care for Inner-City African Americans: An Integrative Review and Model Development.	The Diabetes educator	Diabetes Educ.	2020	2020-02-01		46	1	11	27		PURPOSE: The purpose of this integrative review is (1) to elucidate the unique barriers faced by inner-city African Americans for type 2 diabetes (T2DM) care; (2) to identify effective interventions/programs for optimal T2DM care at the individual, community, and health systems levels; and (3) to integrate 2 behavioral models and 1 social ecological model for framing interventions for inner-city …						NLM (Medline)								(Campbell, Egede) Medical College of Wisconsin, Department of Medicine, Division of General Internal Medicine, Center for Advancing Population Science, Milwaukee, WI, United States (Campbell, Egede) Joseph Zilber School of Public Health University of Wisconsin Milwaukee Community and Behavioral Health Promotion PhD Program, Milwaukee, WI, United States	630058788	Unknown(0)					https://ovidsp.ovid.com/ovidweb.cgi?T=JS&CSC=Y&NEWS=N&PAGE=fulltext&D=emed20&AN=630058788							OVID
Journal Article	21410	Campbell J.A.;Yan A.;Egede,L. E.	Community-Based Participatory Research Interventions to Improve Diabetes Outcomes: A Systematic Review.	The Diabetes educator	Diabetes Educ.	2020	2020-12-01		46	6	527	539		PURPOSE: The purpose of this study was to conduct a systematic evaluation of community-based participatory research (CBPR) interventions on diabetes outcomes. Understanding of effective CBPR interventions on diabetes outcomes is limited, and findings remain unclear.						NLM (Medline)								(Campbell, Egede) Division of General Internal Medicine, Department of Medicine, Medical College of Wisconsin, Milwaukee, WI, United States (Campbell, Egede) Center for Advancing Population Science, Medical College of Wisconsin, Milwaukee, WI, United States (Yan) Joseph Zilber School of Public Health, University of Wisconsin, Milwaukee, WI, United States	633876897	Unknown(0)					https://ovidsp.ovid.com/ovidweb.cgi?T=JS&CSC=Y&NEWS=N&PAGE=fulltext&D=emexb&AN=633876897							OVID
Journal Article	22442	Campbell M.;Reckner K.;Polly M.;Lee,J.	Evaluation of post tissue plasminogen activator (tpa) mobility guideline revisions: Focus on education process.	Stroke	Stroke	2019	Heart Association/American Stroke Association		Conference		Ameran			Background and Purpose: There is limited data regarding the safety of and nursing attitudes towards early mobilization of acute ischemic stroke (AIS) patients after thrombolysis. It is common to maintain patients on bedrest for 24 hours post-IV tPA infusion, delaying time to rehabilitation assessment, which may increase length of stay. There is considerable variability in protocols regarding mobi…						Lippincott Williams and Wilkins	International Stroke Conference and State-of-the-Science Stroke Nursing Symposium. Honolulu, HI United States. 50 (Supplement 1) (no pagination), 2019. Date of Publication: February 2019							(Campbell, Reckner, Polly, Lee) Stroke Dept, Univ of Kentucky Med Cent, Lexington, KY, United States	628147365	Unknown(0)					https://ovidsp.ovid.com/ovidweb.cgi?T=JS&CSC=Y&NEWS=N&PAGE=fulltext&D=emed20&AN=628147365							OVID
Journal Article	21160	Campos N.A.;Palacios,G. A.	Cardiac rehabilitation in patients with diabetes.	Panminerva medica	Panminerva Med.	2021				pagination	ate of Pubaton: 09 Mar 2021			INTRODUCTION: Cardiac rehabilitation is very important since diabetes is the set of metabolic diseases characterized by chronic hyperglycemia, with alterations in the metabolism of carbohydrates, fats and proteins as a consequence of defects in the secretion and action of insulin. When diabetes is related to cardiovascular complications, they are the main cause of death due to risk factors such a…						NLM (Medline)								(Campos) Department of Medical Sciences, Technical University of Manabi, Manabi, Ecuador (Palacios) Department of Anesthesiology, Verdy Cevallos Balda Hospital, Manabi, Ecuador	634537115	Unknown(0)					https://ovidsp.ovid.com/ovidweb.cgi?T=JS&CSC=Y&NEWS=N&PAGE=fulltext&D=emexb&AN=634537115							OVID
Journal Article	22331	Canter K.S.;Christofferson J.;Scialla M.A.;Kazak,A. E.	Technology-Focused Family Interventions in Pediatric Chronic Illness: A Systematic Review.	Journal of Clinical Psychology in Medical Settings		2019	2019-03-15		26	1	68	87		This systematic review provides a synthesis of randomized-controlled trials of technology-focused family interventions for children with chronic illnesses and their families, focused on describing the current state of the literature and generating recommendations for future family systems work in the field of eHealth/mHealth. Twenty-three studies met inclusion criteria and were included in the sy…						Springer New York LLC (E-mail: barbara.b.bertram@gsk.com)								(Canter, Christofferson, Scialla, Kazak) Nemours Center for Healthcare Delivery Science, Nemours Children's Health System, Wilmington, DE, United States (Canter, Kazak) Department of Pediatrics, Sidney Kimmel Medical College of Thomas Jefferson University, Philadelphia, PA, United States	621777264	Unknown(0)					https://ovidsp.ovid.com/ovidweb.cgi?T=JS&CSC=Y&NEWS=N&PAGE=fulltext&D=emed20&AN=621777264							OVID
Journal Article	21868	Cantu C.;Koch K.;Cancino,R. S.	Longitudinal, multidisciplinary, resident-driven intervention to increase immunisation rates for Medicaid, low-income and uninsured patients.	BMJ open quality		2020			9	4) (pagination	ate of Pubaton: 01 Ot 2020			INTRODUCTION: More payers are closely linking reimbursement to high-value care outcomes such as immunisation rates. Despite this, there remain high rates of pneumonia and influenza-related hospitalisations generating hospital expenditures as high as $11000 per hospitalisation. Vaccinating the public is an integral part of preventing poor health and utilisation outcomes and is particularly relevan…						NLM (Medline)								(Cantu, Koch) Department of Medicine, University of Texas Health San Antonio, San Antonio, TX, United States (Cancino) Department of Family and Community Medicine, University of Texas Health San Antonio, San Antonio, TX, United States	633137858	Unknown(0)					https://ovidsp.ovid.com/ovidweb.cgi?T=JS&CSC=Y&NEWS=N&PAGE=fulltext&D=emexa&AN=633137858							OVID
Journal Article	22456	Cao H.;Wang A.;Liu,J.	The clinical effects of health education of Chinese medicine on common non-communicable diseases: a systematic review of randomized controlled trials.	Advances in Integrative Medicine.Conference: International Congress on Complementary Medicine Research: Pathways and Partnerships.Brisbane Australia		2019			6	Supplement 1) (pp S87	ate of Pubaton: May 2019			Background: This systematic review evaluated the effects of health education of Chinese medicine (HECM) in patients with three types of common non-communicable diseases (hypertension, diabetes and coronary heart disease (CHD)).						Elsevier Australia								(Cao, Wang, Liu) Beijing University of Chinese Medicine, Beijing, China	2001763446	Unknown(0)					https://ovidsp.ovid.com/ovidweb.cgi?T=JS&CSC=Y&NEWS=N&PAGE=fulltext&D=emed20&AN=2001763446							OVID
Journal Article	22189	Cao K.;Hao J.;Zhang Y.;Hu A.L.;Yang X.H.;Li S.Z.;Wang B.S.;Zhang Q.;Hu J.P.;Lin C.X.;Yusufu M.;Wang,N. L.	Design, methodology, and preliminary results of the follow-up of a population-based cohort study in rural area of northern China: Handan Eye Study.	Chinese medical journal	Chin.Med.J.	2019	2019-09-20		132	18	2157	2167		Background:Handan Eye Study (HES), a large population-based cohort study in rural area of northern China, was one of the few studies focusing on the major eye diseases of rural Chinese population. The aim of this study was to introduce the design, methodology and to assess the data quality of the follow-up phase of HES.						Lippincott Williams and Wilkins (E-mail: kathiest.clai@apta.org)								(Cao, Hu, Yang, Wang, Zhang, Hu, Yusufu, Wang) Beijing Institute of Ophthalmology, Beijing Tongren Eye Center, Beijing Tongren Hospital, Capital Medical University, Beijing Key Laboratory of Ophthalmology and Visual Sciences, Beijing 100730, China (Hao) Clinical Research Center, Beijing Institute of Ophthalmology, Beijing Tongren Eye Center, Beijing Tongren Hospital, Capital Medical University, B…	629291143	Unknown(0)					https://ovidsp.ovid.com/ovidweb.cgi?T=JS&CSC=Y&NEWS=N&PAGE=fulltext&D=emed20&AN=629291143							OVID
Journal Article	21538	Carcel C.;Woodward M.;Wang X.;Bushnell C.;Sandset,E. C.	Sex matters in stroke: A review of recent evidence on the differences between women and men.	Frontiers in neuroendocrinology	Front.Neuroendocrinol.	2020			59	pagination	Arte Number: 100870. ate of Pubaton: Otober 2020			For the most part, stroke is a disease of old age. With the predicted increase in the aged population and longer life expectancies, the number and proportion of people living with stroke is expected to increase, especially among women and the elderly. For those who suffer stroke, there is a high likelihood of experiencing death and severe disability. Therefore, the issue of stroke amongst women (…						Academic Press Inc. (E-mail: apjcs@harcourtbrace.com)								(Carcel, Woodward, Wang) The George Institute for Global Health, University of New South Wales, Sydney, New South Wales, Australia (Carcel) The University of Sydney, Sydney School of Public Health, Sydney Medical School, New South Wales, Australia (Woodward) The George Institute for Global Health, University of Oxford, Oxford, United Kingdom (Woodward) Department of Epidemiology, Johns Hopkins Un…	2007715385	Unknown(0)					https://ovidsp.ovid.com/ovidweb.cgi?T=JS&CSC=Y&NEWS=N&PAGE=fulltext&D=emexa&AN=2007715385							OVID
Journal Article	21859	Cardoso A.F.;Cardoso D.;Felizardo H.;Apostolo,J.	Effectiveness of educational programs using Diabetes Conversation MapTM tools on the health outcomes of people with type 2 diabetes: a systematic review protocol.	JBI evidence synthesis		2020				pagination	ate of Pubaton: 21 No 2020			OBJECTIVE: To determine the effectiveness of educational programs using Diabetes Conversation MapTM on health outcomes of people with type 2 diabetes. INTRODUCTION: Diabetes Conversation MapTM has been used in the context of diabetes self-management education as a resource for managing type 2 diabetes. There is a need to determine the effectiveness of this non-pharmacological intervention on heal…						NLM (Medline)								(Cardoso, Cardoso, Felizardo, Apostolo) Health Sciences Research Unit: Nursing (UICISA: E), Nursing School of Coimbra (ESEnfC), Coimbra, Portugal (Cardoso, Cardoso, Felizardo, Apostolo) Nursing School of Coimbra (ESEnfC), Coimbra, Portugal (Cardoso, Cardoso, Felizardo, Apostolo) Portugal Centre for Evidence-Based Practice: A JBI Centre of Excellence, Coimbra, Portugal	633522909	Unknown(0)					https://ovidsp.ovid.com/ovidweb.cgi?T=JS&CSC=Y&NEWS=N&PAGE=fulltext&D=emexa&AN=633522909							OVID
Journal Article	21702	Carey T.S.;Bekemeier B.;CamposOutcalt D.;KochWeser S.;MillonUnderwood S.;Teutsch,S.	National Institutes of Health pathways to prevention workshop: Achieving health equity in preventive services.	Annals of Internal Medicine	Ann.Intern.Med.	2020	2020-02-18		172	4	272	278		Expert groups, including the U.S. Preventive Services Task Force (USPSTF), recommend a range of clinical preventive services for persons at average risk for disease. Use of these services often is substantially lower among racial and ethnic minority groups, rural residents, and persons of lower socioeconomic status. On 19 and 20 June 2019, the National Institutes of Health (NIH) convened the Path…						American College of Physicians (190 N. Indenpence Mall West, Philadelphia PA 19106-1572, United States)								(Carey) University of North Carolina at Chapel Hill, Chapel Hill, NC, United States (Bekemeier) University of Washington School of Nursing, Seattle, WA, United States (Campos-Outcalt) University of Arizona, Phoenix, AZ, United States (Koch-Weser) Tufts University School of Medicine, Boston, MA, United States (Millon-Underwood) University of Wisconsin-Milwaukee, Milwaukee, WI, United States (Teuts…	2005368044	Unknown(0)					https://ovidsp.ovid.com/ovidweb.cgi?T=JS&CSC=Y&NEWS=N&PAGE=fulltext&D=emexa&AN=2005368044							OVID
Journal Article	22084	Carlton D.A.;Beahm D.D.;Chiu,A. G.	Topical antibiotic therapy in chronic rhinosinusitis: an update.	International Forum of Allergy and Rhinology		2019			9	S1) (pp S27-S31	ate of Pubaton: May 2019			Background: Topical antibiotic therapies have been investigated for their use in chronic rhinosinusitis (CRS). However, society guidelines and evidence-based medicine reviews have recommended against the use of topical antibiotic therapy based on randomized controlled trials (RCTs). The purpose of this article is to review recent clinical research published since the aforementioned guidelines wer…						John Wiley and Sons Inc. (P.O.Box 18667, Newark NJ 07191-8667, United States)								(Carlton, Beahm, Chiu) Department of Otolaryngology-Head and Neck Surgery, University of Kansas Medical Center, Kansas City, KS, United States	627729833	Unknown(0)					https://ovidsp.ovid.com/ovidweb.cgi?T=JS&CSC=Y&NEWS=N&PAGE=fulltext&D=emed20&AN=627729833							OVID
Journal Article	22357	Carneiro S.;Galo,E.	Exercise in pediatric type 1 diabetes mellitus: Which, why and how.	European Journal of Pediatrics.Conference: European Academy of Paediatrics Congress and Master Course, EAP 2019.Porto Portugal		2019	2019		178	11	1660			Background: Regular exercise has important health and social benefits for children and adolescents with type 1 diabetes mellitus (T1DM). Different exercise types, intensity and duration have significantly different effects on blood glucose (BG) control, and on the endocrine response to exercise. There have been significant recent Improvements in the knowledge of what underlies these changes and i…						Springer								(Carneiro) Area da Mulher, Crianca e Adolescente, Centro Hospitalar Universitario de Lisboa Central-Hospital Dona Estefania, Portugal (Galo) Servico de Pediatria, Centro Hospitalar Do Oeste-Torres Vedras, Portugal	632811424	Unknown(0)					https://ovidsp.ovid.com/ovidweb.cgi?T=JS&CSC=Y&NEWS=N&PAGE=fulltext&D=emed20&AN=632811424							OVID
Journal Article	21766	CaroBautista J.;KaknaniUttumchandani S.;GarciaMayor S.;VillaEstrada F.;MorillaHerrera J.C.;LeonCampos A.;GomezGonzalez A.J.;MoralesAsencio,J. M.	Impact of self-care programmes in type 2 diabetes mellitus population in primary health care: Systematic review and meta-analysis.	Journal of Clinical Nursing	J.Clin.Nurs.	2020	2020-05-01		29	2022-10-09	1457	1476		AIMS AND OBJECTIVES: To evaluate the effectiveness of self-care programmes in type 2 diabetes mellitus (T2DM) population in primary health care. BACKGROUND: The impact of educational interventions on T2DM has been evaluated in various contexts, but there is uncertainty about their impact in that of primary care. DESIGN: Systematic review and meta-analysis.						NLM (Medline)								(Caro-Bautista, Villa-Estrada, Morilla-Herrera) Servicio Andaluz de Salud, Malaga, Spain (Caro-Bautista, Kaknani-Uttumchandani, Garcia-Mayor, Villa-Estrada, Morilla-Herrera, Leon-Campos, Gomez-Gonzalez, Morales-Asencio) Instituto de Investigacion Biomedica de Malaga-IBIMA, Malaga, Spain (Kaknani-Uttumchandani, Garcia-Mayor, Morilla-Herrera, Morales-Asencio) Facultad de Ciencias de la Salud, Unive…	631511022	Unknown(0)					https://ovidsp.ovid.com/ovidweb.cgi?T=JS&CSC=Y&NEWS=N&PAGE=fulltext&D=emexa&AN=631511022							OVID
Journal Article	21186	CaroBautista J.;VillaEstrada F.;GomezGonzalez A.;LupianezPerez I.;MorillaHerrera J.C.;KaknaniUttumchandani S.;GarciaMayor S.;MoralesAsencio,J. M.	Effectiveness of a Diabetes Education Program based on Tailored interventions and Theory of Planned Behaviour: Cluster randomized controlled trial protocol.	Journal of advanced nursing	J.Adv.Nurs.	2021	2021-01-01		77	1	427	438		AIM: To measure the Effectiveness of a Diabetes Education Program for people with T2DM, based on Tailored interventions and the Theory of Planned Behaviour. DESIGN: Cluster randomized controlled clinical trial.						NLM (Medline)								(Caro-Bautista, Villa-Estrada, Lupianez-Perez, Morilla-Herrera) Malaga-Valle del Guadalhorce Primary Healthcare District, alusian Public Health System, Malaga, Spain (Caro-Bautista, Villa-Estrada, Gomez-Gonzalez, Lupianez-Perez, Morilla-Herrera, Kaknani-Uttumchandani, Garcia-Mayor, Morales-Asencio) Instituto de Investigacion Biomedica de Malaga-IBIMA, Malaga, Spain (Gomez-Gonzalez, Lupianez-Perez…	633095990	Unknown(0)					https://ovidsp.ovid.com/ovidweb.cgi?T=JS&CSC=Y&NEWS=N&PAGE=fulltext&D=emexb&AN=633095990							OVID
Journal Article	22332	Carpenter R.;DiChiacchio T.;Barker,K.	Interventions for self-management of type 2 diabetes: An integrative review.	International Journal of Nursing Sciences		2019	2019-01-10		6	1	70	91		Background: Type 2 diabetes mellitus has been identified as one of the most challenging chronic illnesses to manage. Since the management of diabetes is mainly accomplished by patients and families, self-management has become the mainstay of diabetes care. However, a significant proportion of patients fail to engage in adequate self-management. A priority research question is how do interventions…						Chinese Nursing Association (E-mail: mahongying@hotmail.com)								(Carpenter, Barker) West Virginia University School of Nursing, Morgantown, WV 26506, United States (DiChiacchio) Faculty Practice & Community Engagement, West Virginia University, Morgantown, WV 26506, United States	2001534340	Unknown(0)					https://ovidsp.ovid.com/ovidweb.cgi?T=JS&CSC=Y&NEWS=N&PAGE=fulltext&D=emed20&AN=2001534340							OVID
Journal Article	22065	Carreira H.;Williams R.;Strongman H.;Bhaskaran,K.	Identification of mental health and quality of life outcomes in primary care databases in the UK: A systematic review.	BMJ Open		2019			9	7) (pagination	Arte Number: e029227. ate of Pubaton: 01 Ju 2019			Objectives To summarise the definitions and combinations of codes used to identify outcomes of anxiety, depression, fatigue, cognitive dysfunction (including mild cognitive dysfunction and dementia), sexual dysfunction, pain, sleep disorders, and fatal and non-fatal self-harm in studies using electronic health records from primary care databases in the UK. Design Systematic review. Data sources M…						BMJ Publishing Group (E-mail: subscriptions@bmjgroup.com)								(Carreira, Strongman, Bhaskaran) Department of Noncommunicable Disease Epidemiology, London School of Hygiene and Tropical Medicine Faculty of Epidemiology and Population Health, London, United Kingdom (Williams) Clinical Practice Research Datalink, Medicines and Healthcare Products Regulatory Agency, London, United Kingdom	628450994	Unknown(0)					https://ovidsp.ovid.com/ovidweb.cgi?T=JS&CSC=Y&NEWS=N&PAGE=fulltext&D=emed20&AN=628450994							OVID
Journal Article	21841	Carriel J.F.;Camacho A.M.N.;Nunez D.G.;Garcia J.A.M.;Carvajal P.G.;Gurvits,G. E.	Non-operative management of black perforated esophagus: Survival case report and critical review.	Digestive Endoscopy		2020	World Congress of GI Endoscopy, ENDO		Conference		2n			AIMS: Acute esophageal necrosis (AEN), black esophagus, or Gurvits syndrome is a rare medical condition with less than 200 cases described in the literature. Manifested by a striking appearance of circumferential black discoloration of the esophageal mucosa that stops at the gastroesophageal (GE) junction. Risk factors may include older age, male gender, debilitation, cardiovascular disease, seps…						Blackwell Publishing	Rio de Janeiro Brazil. 32 (Supplement 1) (pp 253-254), 2020. Date of Publication: February 2020							(Carriel) Fundacion Universitaria Sanitas, Division of Gastroenterology, Department of Medicine, Bogota, Colombia (Camacho) Fundacion Universitaria Sanitas, Division of Surgery, Bogota, Colombia (Nunez) Universidad Militar Nueva Granada, Surgery Resident, Bogota, Colombia (Garcia) Colsanitas, Division of Surgery, Bogota, Colombia (Carvajal) Fundacion Universitaria Sanitas, Division of Gastroenter…	631642103	Unknown(0)					https://ovidsp.ovid.com/ovidweb.cgi?T=JS&CSC=Y&NEWS=N&PAGE=fulltext&D=emexa&AN=631642103							OVID
Journal Article	21455	CarrilloBalam G.;Cantoral A.;RodriguezCarmona Y.;Christensen,D. L.	Health-care coverage and access to health care in the context of type 2 diabetes and hypertension in rural Mexico: a systematic literature review.	Public health	Public Health	2020	2020-04-01		181		8	15		Objective: We aimed to identify the coverage rates and use of health care and to explore barriers and facilitators of access in rural Mexico. Study design: Systematic review of the literature.						Elsevier B.V.								(Carrillo-Balam) The Usher Institute of Population Health Sciences and Informatics, University of Edinburgh, Edinburgh EH8 9AG, United Kingdom (Cantoral) CONACYT, Center for Nutrition and Health Research, National Institute of Public Health, Cuernavaca, Mexico (Rodriguez-Carmona) Department of Nutritional Sciences, University of Michigan School of Public Health, Ann Arbor, United States (Carrillo…	2004513420	Unknown(0)					https://ovidsp.ovid.com/ovidweb.cgi?T=JS&CSC=Y&NEWS=N&PAGE=fulltext&D=emexa&AN=2004513420							OVID
Journal Article	22086	Carter M.M.;Wei A.;Li,X.	An individualised, non-pharmacological treatment strategy associated with an improvement in neuropsychiatric symptoms in a man with dementia living at home.	BMJ Case Reports		2019			12	5) (pagination	Arte Number: e229048. ate of Pubaton: 01 May 2019			More than 90% of people with dementia experience neuropsychiatric symptoms which are often distressing and can result in early institutionalisation, diminished quality of life, increased frequency of emergency department visits along with stress and ill-health in caregivers. Non-pharmacological interventions are recommended as first-line treatment for neuropsychiatric symptoms, instead of medicat…						BMJ Publishing Group (E-mail: subscriptions@bmjgroup.com)								(Carter, Wei, Li) Dementia Services, Care Visions China, Beijing, China (Carter) Care Visions Dementia Care, Care Visions, Stirling, United Kingdom	627652012	Unknown(0)					https://ovidsp.ovid.com/ovidweb.cgi?T=JS&CSC=Y&NEWS=N&PAGE=fulltext&D=emed20&AN=627652012							OVID
Journal Article	21799	Carter,A. S.	Scoping Review of Outpatient Diabetic Retinopathy Screening.	Journal of the National Medical Association	J.Natl.Med.Assoc.	2020	112 (5 Supplement) (pp S17)		Conference: 2020 NMA Annual Meeting. irtual, Online		ate of Pubaton: Otober 2020			Objective: To perform a scoping literature review of the current evidence to identify practice models for improving outpatient screening of diabetic retinopathy in the community setting.						National Medical Association								(Carter) Kaweah Delta Health Care District, Family Medicine Residency Program, Visalia, CA, United States	2010302092	Unknown(0)					https://ovidsp.ovid.com/ovidweb.cgi?T=JS&CSC=Y&NEWS=N&PAGE=fulltext&D=emexa&AN=2010302092							OVID
Journal Article	22056	CarvalheiraDosSantos R.;Delgado R.M.;FerreiraDosSantos G.;VazCarneiro,A.	Analysis of the cochrane review: Exercise-based cardiac rehabilitation for coronary heart disease. cochrane database syst rev. 2016;1:cd001800.	Acta Medica Portuguesa	Acta Med.Port.	2019	July-August 2019		32	2022-08-07	483	487		Coronary heart disease is the single most common cause of death globally, accounting for one-third of all deaths. However, with falling coronary heart disease mortality rates, an increasing number of people live with the disease and may need support to manage their symptoms and prognosis. A complex intervention that may involve a variety of therapies, cardiac rehabilitation includes exercise, ris…						CELOM								(Carvalheira-Dos-Santos) Servico de Cardiologia, Hospital Distrital de Vila Franca de Xira, Vila Franca de Xira, Portugal (Delgado) Servico de Psiquiatria e Saude Mental da Infancia e da Adolescencia, Centro Hospitalar Universitario Lisboa Norte, Lisboa, Portugal (Delgado, Ferreira-Dos-Santos, Vaz-Carneiro) Centro de Estudos de Medicina Baseada na Evidencia, Faculdade de Medicina, Universidade de…	2002341440	Unknown(0)				Analise da revisao cochrane: Reabilitacao cardiaca baseada no exercicio na doenca arterial coronaria. cochrane database syst rev. 2016;1:cd001800.	https://ovidsp.ovid.com/ovidweb.cgi?T=JS&CSC=Y&NEWS=N&PAGE=fulltext&D=emed20&AN=2002341440							OVID
Journal Article	21769	Casciato D.J.;Ead J.K.;Rushing C.J.;Law R.W.Y.;Calaj P.M.;Mosseri A.V.;Singh,B. N.	Podiatric Medicine and Surgery Resident-Authored Publications in The Journal of Foot and Ankle Surgery: A Systematic Review.	Journal of Foot and Ankle Surgery		2020	May - June 2020		59	3	541	545		Since its introduction into the medical community, the Podiatric Medicine and Surgery residency has strived to graduate the most advanced and learned foot and ankle surgeons. From increasing length of training, to assuring didactics and education are sufficiently incorporated into the residency, the Council on Podiatric Medical Education has overseen this transition. One area of interest, podiatr…						Academic Press Inc. (E-mail: apjcs@harcourt.com)								(Casciato, Law) Resident, Medical Education Department, Grant Medical Center, Columbus, OH, United States (Ead) Resident, Graduate Medical Education, Westside Regional Medical Center, Plantation, FL, United States (Rushing) Fellow, Orthopedic Foot and Ankle Center, Worthington, OH, United States (Calaj, Mosseri) Student, Barry University School of Podiatric Medicine, Miami, FL, United States (Sin…	2005690929	Unknown(0)					https://ovidsp.ovid.com/ovidweb.cgi?T=JS&CSC=Y&NEWS=N&PAGE=fulltext&D=emexa&AN=2005690929							OVID
Journal Article	21399	Cashmore B.A.;Cooper T.E.;Evangelidis N.M.;Palmer S.C.;LopezVargas P.;Tunnicliffe,D. J.	Education programmes for people with co-existing diabetes and chronic kidney disease: An updated systematic review.	Nephrology.Conference: 55th Annual Scientific Meeting of the Australian and New Zealand Society of Nephrology, ANZSN 2020.Virtual		2020	2020-12-01		25	SUPPL 3	56			Aim: To evaluate the benefits and harms of education programs for people with co-existing diabetes (DM) and chronic kidney disease (CKD).						Blackwell Publishing								(Cashmore, Cooper, Evangelidis, Lopez-Vargas, Tunnicliffe) School of Public Health, University of Sydney (Cashmore, Cooper, Evangelidis, Lopez-Vargas, Tunnicliffe) Centre for Kidney Research, Children's Hospital at Westmead (Palmer) Department of Medicine, University of Otago	633927697	Unknown(0)					https://ovidsp.ovid.com/ovidweb.cgi?T=JS&CSC=Y&NEWS=N&PAGE=fulltext&D=emexb&AN=633927697							OVID
Journal Article	21593	Castellana M.;Procino F.;Sardone R.;Trimboli P.;Giannelli,G.	Efficacy and safety of patient-led versus physician-led titration of basal insulin in patients with uncontrolled type 2 diabetes: A meta-analysis of randomized controlled trials.	BMJ Open Diabetes Research and Care		2020			8	1) (pagination	Arte Number: e001477. ate of Pubaton: 06 Ju 2020			Introduction Insulin is the most effective antihyperglycemic treatment and basal insulin is the preferred initial formulation in patients with type 2 diabetes. However, its effects are dose-dependent, so adequate titration is necessary to reach targets. We performed a meta-analysis to compare the efficacy and safety of patient-led versus physician-led titration of basal insulin in patients with u…						BMJ Publishing Group (E-mail: subscriptions@bmjgroup.com)								(Castellana, Procino, Sardone) Population Health Unit, National Institute of Gastroenterology Saverio de Bellis, Research Hospital, Castellana Grotte, Italy (Trimboli) Clinic of Endocrinology and Diabetology, Lugano and Mendrisio Regional Hospital, Ente Ospedaliero Cantonale, Lugano, Switzerland (Trimboli) Faculty of Biomedical Sciences, Universita della Svizzera Italiana (USI), Lugano, Switzerla…	632274146	Unknown(0)					https://ovidsp.ovid.com/ovidweb.cgi?T=JS&CSC=Y&NEWS=N&PAGE=fulltext&D=emexa&AN=632274146							OVID
Journal Article	21711	Castera,L.	Non-invasive tests for liver fibrosis in NAFLD: Creating pathways between primary healthcare and liver clinics.	Liver International		2020			40	S1) (pp 77-81	ate of Pubaton: 01 Feb 2020			Despite affecting around one-fourth of the general population worldwide, non-alcoholic fatty liver disease (NAFLD) remains a largely under-recognized disease in primary healthcare, with not more than 10% of patients diagnosed with NAFLD referred to specialists. The main challenge in clinical practice is the identification of those with advanced liver fibrosis or cirrhosis, as they are at the grea…						Blackwell Publishing Ltd								(Castera) Department of Hepatology, Hopital Beaujon, Assistance Publique-Hopitaux de Paris, INSERM, UMR 1149-CRI, Universite de Paris, Clichy, France	2004314032	Unknown(0)					https://ovidsp.ovid.com/ovidweb.cgi?T=JS&CSC=Y&NEWS=N&PAGE=fulltext&D=emexa&AN=2004314032							OVID
Journal Article	21395	CastilloLopez I.Y.;GoveaCamacho L.H.;RodriguezTorres I.A.;RecioMacias D.A.;Alobid I.;Mullol,J.	Olfactory Dysfunction in a Mexican Population Outside of COVID-19 Pandemic: Prevalence and Associated Factors (the OLFAMEX Study).	Current Allergy and Asthma Reports		2020			20	12) (pagination	Arte Number: 78. ate of Pubaton: 01 e 2020			Purpose of Review: To study the prevalence of olfactory loss and its associated factors in a Mexican population a cross-sectional analytical study based on a population interviewed about health, epidemiologic aspects, and sense of smell (tested with four scents: rose, banana, perfume, and gas) was conducted to evaluate olfactory detection, memory, and identification. Levels of sense of smell perc…						Springer								(Castillo-Lopez, Govea-Camacho, Recio-Macias) Otolaryngology Department, Specialties Hospital of the National Medical Center of the West, Mexican Institute of Social Security, Independencia Oriente 1000, Guadalajara, Jalisco 44340, Mexico (Rodriguez-Torres) Area of Chronic Disease and Cancer Detection, Primary Comprehensive Healthcare Administration, IMSS, Mexico City, Mexico (Alobid, Mullol) Rhi…	2007173877	Unknown(0)					https://ovidsp.ovid.com/ovidweb.cgi?T=JS&CSC=Y&NEWS=N&PAGE=fulltext&D=emexb&AN=2007173877							OVID
Journal Article	21785	Cattamanchi A.;Berger C.A.;Shete P.B.;Turyahabwe S.;Joloba M.;Moore D.A.;Davis L.J.;Katamba,A.	Implementation science to improve the quality of tuberculosis diagnostic services in Uganda.	Journal of Clinical Tuberculosis and Other Mycobacterial Diseases		2020			18	pagination	Arte Number: 100136. ate of Pubaton: February 2020			Nucleic acid amplification tests such as Xpert MTB/RIF (Xpert) have the potential to revolutionize tuberculosis (TB) diagnostics and improve case finding in resource-poor settings. However, since its introduction over a decade ago in Uganda, there remain significant gaps along the cascade of care for patients undergoing TB diagnostic evaluation at peripheral health centers. We utilized a systemat…						Elsevier Ltd								(Cattamanchi, Berger, Shete) Division of Pulmonary and Critical Care Medicine and Center for Tuberculosis, University of California San Francisco, San Francisco, United States (Cattamanchi, Shete, Turyahabwe, Moore, Davis, Katamba) Uganda Tuberculosis Implementation Research Consortium, Kampala, Uganda (Turyahabwe) Uganda National Tuberculosis and Leprosy Program, Kampala, Uganda (Joloba) School …	2004220906	Unknown(0)					https://ovidsp.ovid.com/ovidweb.cgi?T=JS&CSC=Y&NEWS=N&PAGE=fulltext&D=emexa&AN=2004220906							OVID
Journal Article	22428	Cavique C.;Claudio A.P.;Carmo M.B.;Guerreiro M.P.;Cavaco A.;Mateus,E.	Developing a virtual assistant to promote education on osteoarthritis.	Annals of the Rheumatic Diseases	Ann.Rheum.Dis.	2019	European Congress of Rheumatology, EULAR		Conference		Annua			Background: Osteoarthritis (OA) is one of the most prevalent chronic rheumatic diseases (24% in Portugal, according to the Portuguese Society of Rheumatology) accounting for significant years of disability. Optimal management of OA requires active patient participation. A recent systematic review concluded that more effective information strategies are needed to respond to the needs of OA patient…						BMJ Publishing Group	Madrid Spain. 78 (Supplement 2) (pp 224-225), 2019. Date of Publication: June 2019							(Cavique, Claudio, Carmo) BioISI, Faculdade de Ciencias, Universidade de Lisboa, Lisboa, Portugal (Guerreiro) UIand DE, Escola Superior de Enfermagem de Lisboa and CiiEM, Instituto Universitario Egas Moniz, Lisboa, Portugal (Cavaco) IMed, Faculdade de Farmacia, Universidade de Lisboa, Lisboa, Portugal (Mateus) Liga Portuguesa Contra as Doencas Reumaticas, Lisboa, Portugal	628834974	Unknown(0)					https://ovidsp.ovid.com/ovidweb.cgi?T=JS&CSC=Y&NEWS=N&PAGE=fulltext&D=emed20&AN=628834974							OVID
Journal Article	21705	Cazabon D.;Pande T.;Sen P.;Daftary A.;Arsenault C.;Bhatnagar H.;O'Brien K.;Pai,M.	User experience and patient satisfaction with tuberculosis care in low- and middle-income countries: A systematic review.	Journal of Clinical Tuberculosis and Other Mycobacterial Diseases		2020			19	pagination	Arte Number: 100154. ate of Pubaton: May 2020			Background: Patient-centered care is at the forefront of the End TB strategy, yet little is known about user (patient's) experience and patient satisfaction with TB services. Our study aims to systematically review quantitative studies evaluating user experience and TB patient satisfaction within the health care system.						Elsevier Ltd								(Cazabon, Pande, Sen, Pai) McGill International TB Center, Montreal, Canada (Sen, Pai) Department of Epidemiology, Biostatistics and Occupational Health, McGill University, 1020 Pine Ave West, Montreal, Canada (Daftary) School of Health Policy and Management, York University, Toronto, Canada (Arsenault) Harvard T.H. Chan School of Public Health, Boston, United States (Bhatnagar) McMaster Universi…	2005054054	Unknown(0)					https://ovidsp.ovid.com/ovidweb.cgi?T=JS&CSC=Y&NEWS=N&PAGE=fulltext&D=emexa&AN=2005054054							OVID
Journal Article	21771	Celik A.;Forde R.;Sturt,J.	The impact of online self-management interventions on midlife adults with type 2 diabetes: a systematic review.	British journal of nursing (Mark Allen Publishing)	Br.J.Nurs.	2020	2020-03-12		29	5	266	272		BACKGROUND: Online self-management education programmes are now recommended for people with type 2 diabetes to improve self-management capacities. There is limited evidence to determine whether such programmes improve the health outcomes for midlife adults with diabetes. AIMS: The purpose of this systematic review was to assess the impact of online self-management interventions with digital consu…						NLM (Medline)								(Celik, Forde, Sturt) Florence Nightingale Faculty of Nursing, King's College London	631258366	Unknown(0)					https://ovidsp.ovid.com/ovidweb.cgi?T=JS&CSC=Y&NEWS=N&PAGE=fulltext&D=emexa&AN=631258366							OVID
Journal Article	22025	Charles G.;Chery M.;Channell,M. K.	Chronic abdominal pain: Tips for the primary care provider.	Osteopathic Family Physician		2019	January-February 2019		11	1	20	26		Chronic abdominal pain (CAP) has become a common diagnosis in the primary care setting. It is characterized by intermittent abdominal pain lasting for at least six months. The list of causes in the differential diagnosis is extensive. The costs associated with diagnostic workup is a expensive burden to healthcare. Management of CAP is determined by the etiology. This manuscript reviews the causes…						American College of Osteopathic Family Physicians (E-mail: belindab@acofp.org)								(Charles) Serenity Aesthetics & Wellness, Philadelphia, PA, United States (Chery, Channell) Rowan University School of Osteopathic Medicine, Stratford, NJ, United States	2002214823	Unknown(0)					https://ovidsp.ovid.com/ovidweb.cgi?T=JS&CSC=Y&NEWS=N&PAGE=fulltext&D=emed20&AN=2002214823							OVID
Journal Article	21893	Chatwin K.E.;Abbott C.A.;Boulton A.J.M.;Bowling F.L.;Reeves,N. D.	The role of foot pressure measurement in the prediction and prevention of diabetic foot ulceration-A comprehensive review.	Diabetes/metabolism research and reviews	Diabetes.Metab.Res.	2020			36	4) (pagination	Arte Number: e3258. ate of Pubaton: 01 May 2020			The predominant risk factor of diabetic foot ulcers (DFU), peripheral neuropathy, results in loss of protective sensation and is associated with abnormally high plantar pressures. DFU prevention strategies strive to reduce these high plantar pressures. Nevertheless, several constraints should be acknowledged regarding the research supporting the link between plantar pressure and DFUs, which may e…						John Wiley and Sons Ltd (E-mail: cs-journals@wiley.co.uk)								(Chatwin, Abbott, Reeves) Musculoskeletal Science & Sports Medicine Research Centre, Department of Life Sciences, Faculty of Science & Engineering, Manchester Metropolitan University, Manchester, United Kingdom (Boulton, Bowling) Faculty of Biology, Medicine and Health, University of Manchester, Manchester, United Kingdom (Boulton) Diabetes Research Institute, University of Miami, Miami, FL, Unit…	2003830804	Unknown(0)					https://ovidsp.ovid.com/ovidweb.cgi?T=JS&CSC=Y&NEWS=N&PAGE=fulltext&D=emed20&AN=2003830804							OVID
Journal Article	22359	Chee,S. P.	State of the art intraocular lens fixation synopsis.	Clinical and Experimental Ophthalmology		2019	47 (Supplement 1) (pp 18-19)		Conference: 51st Annual Scientific Congress of the Royal Australian and New Zealand College of Ophthalmologists. Sydney, NSW Australia		ate of Pubaton: Noember 2019			This talk will cover a variety of current and innovative approaches to fixation of the intraocular lens (IOL) in the absence of capsular support. The least invasive technique of iris fixation is shown with pearls on how to obtain a round pupil. When managing lens implant fixation in the elderly who are intolerant to a long surgical procedure, the retropupillary iris-clip IOL is a good option. How…						Blackwell Publishing								(Chee) National University of Singapore, Singapore	632007086	Unknown(0)					https://ovidsp.ovid.com/ovidweb.cgi?T=JS&CSC=Y&NEWS=N&PAGE=fulltext&D=emed20&AN=632007086							OVID
Journal Article	21591	Chen C.;Sun Z.;Xu W.;Tan J.;Li D.;Wu Y.;Zheng T.;Peng,D.	Associations between alcohol intake and diabetic retinopathy risk: A systematic review and meta-analysis.	BMC Endocrine Disorders		2020			20	1) (pagination	Arte Number: 106. ate of Pubaton: 17 Ju 2020			Background: Some previous studies have reported inconsistent results on the association between alcohol intake and diabetic retinopathy (DR) risk. This study aimed to evaluate the potential effects of alcohol intake on subsequent DR risk using a meta-analytic approach.						BioMed Central (E-mail: info@biomedcentral.com)								(Chen) Shanghai Jing 'An District Jiangning Road Community Health Service Center, Shanghai, China (Chen, Sun, Xu, Tan, Li, Wu, Zheng, Peng) Shanghai Jing 'An District Pengpuxincun Community Health Service Center, No.15 Pingshun Road, Jing 'an District, Shanghai 200435, China	632351631	Unknown(0)					https://ovidsp.ovid.com/ovidweb.cgi?T=JS&CSC=Y&NEWS=N&PAGE=fulltext&D=emexa&AN=632351631							OVID
Journal Article	21608	Chen C.;Wang L.;Chi H.L.;Chen W.;Park,M.	Comparative efficacy of social media delivered health education on glycemic control: A meta-analysis.	International Journal of Nursing Sciences		2020	2020-07-10		7	3	359	368		Objective: To compare outcomes associated with patient education about glycemic control via group chat versus patient education as usual among individuals with diabetes in China.						Chinese Nursing Association (E-mail: mahongying@hotmail.com)								(Chen) Department of Geriatrics, Xiangya Hospital, Central South University, Changsha, China (Wang) Department of Partners for Kids, Nationwide Children's Hospital, Columbus, OH, United States (Chi, Park) Department of Family Health Care Nursing, University of California San Francisco, San Francisco, CA, United States (Chen) Department of Oncology, Xiangya Hospital, Central South University, Chan…	2007016017	Unknown(0)					https://ovidsp.ovid.com/ovidweb.cgi?T=JS&CSC=Y&NEWS=N&PAGE=fulltext&D=emexa&AN=2007016017							OVID
Journal Article	22410	Chen J.;Friedberg J.;Culligan M.;Sachdeva A.;Pickering E.;Holden V.;Rolfo,C.	SPONTANEOUS SPLENIC RUPTURE IN A DIFFUSE MALIGNANT MESOTHELIOMA.	Chest	Chest	2019			Conference		HEST			SESSION TITLE: Tuesday Medical Student/Resident Case Report Posters SESSION TYPE: Med Student/Res Case Rep Postr PRESENTED ON: 10/22/2019 01:00 PM - 02:00 PM INTRODUCTION: Malignant mesothelioma (MM) is a rare and highly aggressive malignancy of the serosal membranes. Due to the nonspecific nature of its initial symptoms, many patients have an advanced disease burden at diagnosis. We present a ca…						Elsevier Inc.	Annual Meeting. New Orleans United States. 156 (4 Supplement) (pp A1327-A1328), 2019. Date of Publication: October 2019							(Chen) MedStar	2002982578	Unknown(0)					https://ovidsp.ovid.com/ovidweb.cgi?T=JS&CSC=Y&NEWS=N&PAGE=fulltext&D=emed20&AN=2002982578							OVID
Journal Article	21230	Chen J.;Lin X.;Huang R.;Luo M.;Cai Y.;Zou,W.	Effect of thrombolysis in a mobile stroke unit versus in hospital for patients with ischemic stroke: A protocol for systematic review and meta-analysis of randomized controlled trials.	Medicine	Medicine	2021	2021-01-08		100	1	e23676			INTRODUCTION: Ischemic stroke caused by arterial occlusion is the cause of most strokes. The focus of treatment is rapid reperfusion through intravenous thrombolysis and intravascular thrombectomy. Two acute stroke management including prehospital thrombolysis and in hospital have been widely used clinically to treat ischemic stroke with satisfied efficacy. However, there is no systematic review …						NLM (Medline)								(Chen, Lin, Huang, Cai) Department of Radiology, Quanzhou First Hospital Affiliated to Fujian Medical University, Quanzhou, Fujian, China (Luo) J. N. Medical Laboratory, Big Data Research Center, University of Electronic Science and Technology of China, Chengdu, China (Zou) Department of Neurology, Chongqing Armed Corps Police Hospital, Chongqing, China	634002725	Unknown(0)					https://ovidsp.ovid.com/ovidweb.cgi?T=JS&CSC=Y&NEWS=N&PAGE=fulltext&D=emexb&AN=634002725							OVID
Journal Article	21626	Chen K.;Pleasants K.A.;Pleasants R.A.;Beiko T.;Washburn R.G.;Yu Z.;Zhai S.;Drummond,M. B.	A Systematic Review and Meta-Analysis of Sputum Purulence to Predict Bacterial Infection in COPD Exacerbations.	COPD: Journal of Chronic Obstructive Pulmonary Disease		2020	2020-05-03		17	3	311	317		The 2020 Global Initiative for Obstructive Lung Disease (GOLD) Report highlights the importance of sputum purulence in the decision to prescribe antibiotics for acute exacerbations. The purpose of this systematic review and meta-analysis was to evaluate the strength of literature supporting inclusion of sputum purulence in criteria utilized to evaluate if antimicrobials are indicated in acute COP…						Taylor and Francis Ltd								(Chen, Yu, Zhai) Department of Pharmacy, Peking University Third Hospital, Beijing, China (Chen) College of Pharmacy, University of Nebraska Medical Center, Omaha, NE, United States (Pleasants, Washburn) Ralph H. Johnson Veterans Administration Medical Center, Charleston, SC, United States (Pleasants, Drummond) Division of Pulmonary Diseases and Critical Medicine, Department of Medicine, Universi…	2005180629	Unknown(0)					https://ovidsp.ovid.com/ovidweb.cgi?T=JS&CSC=Y&NEWS=N&PAGE=fulltext&D=emexa&AN=2005180629							OVID
Journal Article	22115	Chen W.;Xia C.;Zheng R.;Zhou M.;Lin C.;Zeng H.;Zhang S.;Wang L.;Yang Z.;Sun K.;Li H.;Brown M.D.;Islami F.;Bray F.;Jemal A.;He,J.	Disparities by province, age, and sex in site-specific cancer burden attributable to 23 potentially modifiable risk factors in China: a comparative risk assessment.	The Lancet Global Health		2019	2019-02-01		7	2	e257	e269		Background: Understanding disparities in the burden of cancer attributable to different risk factors is crucial to inform and improve cancer prevention and control. In this report, we estimate the site-specific population-attributable fractions (PAFs) for 23 potentially modifiable risk factors across all provinces in China.						Elsevier Ltd								(Chen, Xia, Zheng, Zeng, Zhang, Yang, Sun, Li, He) National Cancer Center/National Clinical Research Center for Cancer/Cancer Hospital, Chinese Academy of Medical Sciences and Peking Union Medical College, Beijing, China (Zhou, Wang) National Center for Chronic and Noncommunicable Disease Control and Prevention, Chinese Center for Disease Control and Prevention, Beijing, China (Bray) Cancer Surve…	2001482693	Unknown(0)					https://ovidsp.ovid.com/ovidweb.cgi?T=JS&CSC=Y&NEWS=N&PAGE=fulltext&D=emed20&AN=2001482693							OVID
Journal Article	22480	Chen Y.J.;Wu Y.C.;Tu Y.K.;Cheng J.W.;Tsai W.C.;Yu,T. Y.	Autologous Blood-Derived Products Compared With Corticosteroids for Treatment of Plantar Fasciopathy: A Systematic Review and Meta-Analysis.	American journal of physical medicine & rehabilitation		2019	2019-05-01		98	5	343	352		OBJECTIVE: This review article evaluated the efficacy of autologous blood-derived products, including whole blood and platelet-rich plasma, in reducing pain and improving function compared with corticosteroids for plantar fasciopathy patients. DESIGN: Literature comparing autologous blood-derived product and corticosteroids for the treatment of plantar fasciopathy was systematically reviewed. Twe…						NLM (Medline)								(Chen) From the Department of Physical Medicine and Rehabilitation, Chang Gung Memorial Hospital, Linkou, Taoyuan City, Taiwan (Y-JC, Y-CW, J-WC, W-CT, T-YY); Institute of Epidemiology & Preventive Medicine, College of Public Health, National Taiwan University, Taipei City, Taiwan (Y-KT); College of Medicine, Chang Gung University, Taoyuan City, Taiwan (J-WC, W-CT, T-YY); and Graduate Institute o…	627482985	Unknown(0)					https://ovidsp.ovid.com/ovidweb.cgi?T=JS&CSC=Y&NEWS=N&PAGE=fulltext&D=emed20&AN=627482985							OVID
Journal Article	22181	Chen Y.Y.;Xu P.;Wang Y.;Song T.J.;Luo N.;Zhao L.J.;Xie,W.	Prevalence of and risk factors for anxiety after coronary heart disease: Systematic review and meta-analysis.	Medicine (United States)		2019			98	38) (pagination	Arte Number: e16973. ate of Pubaton: 01 Se 2019			Background:As the most important component of cardiovascular disease, coronary heart disease (CHD) is closely related to psychological factors such as anxiety. Anxiety, whether present before or after the onset of illness, can lead to many serious consequences. The aim of this systematic review and meta-analysis was to assess the prevalence of and potential risk factors for anxiety after coronary…						Lippincott Williams and Wilkins (E-mail: kathiest.clai@apta.org)								(Chen, Xu, Wang, Song, Zhao) Department of Rehabilitation Nursing, School of Nursing, Jilin University, Changchun, Jilin, China (Luo) Department of Cardiology, Second Hospital, Jilin University, Changchun, Jilin, China	629498104	Unknown(0)					https://ovidsp.ovid.com/ovidweb.cgi?T=JS&CSC=Y&NEWS=N&PAGE=fulltext&D=emed20&AN=629498104							OVID
Journal Article	21070	Cheney N.;Sharpe B.D.;Lauf J.;Long,J.	Controversies in surgical treatment of recalcitrant plantar fasciitis.	Techniques in Foot and Ankle Surgery		2021				pagination	ate of Pubaton: 2021			Plantar fasciitis is a common cause of heel pain that is seen by both orthopedic surgeons and primary care providers. It is a condition that was previously thought to be because of inflammation of the plantar fascia but has more recently been linked an equinus contracture of the gastrocnemius muscle. The condition can be handled both conservatively and surgically, with the primary management bein…						Lippincott Williams and Wilkins								(Cheney) OrthoNeuro, Columbus, United States (Sharpe) OhioHealth Department of Orthopedic Surgery, Columbus, United States (Long) The Ohio State University College of Medicine, Columbus, United States (Lauf) Ohio University Heritage College of Osteopathic Medicine, Athens, OH, United States	634920756	Unknown(0)					https://ovidsp.ovid.com/ovidweb.cgi?T=JS&CSC=Y&NEWS=N&PAGE=fulltext&D=emexb&AN=634920756							OVID
Journal Article	21898	Cheng C.Y.;Wang N.;Wong T.Y.;Congdon N.;He M.;Wang Y.X.;Braithwaite T.;Casson R.J.;Cicinelli M.V.;Das A.;Flaxman S.R.;Jonas J.B.;Keeffe J.E.;Kempen J.H.;Leasher J.;Limburg H.;Naidoo K.;Pesudovs K.;Resnikoff S.;Silvester A.J.;Tahhan N.;Taylor H.R.;Bourne,R. R. A.	Prevalence and causes of vision loss in East Asia in 2015: Magnitude, temporal trends and projections.	British Journal of Ophthalmology	Br.J.Ophthalmol.	2020	2020-05-01		104	5	616	622		Background To determine the prevalence and causes of blindness and vision impairment (VI) in East Asia in 2015 and to forecast the trend to 2020. Methods Through a systematic literature review and meta-analysis, we estimated prevalence of blindness (presenting visual acuity <3/60 in the better eye), moderate-to-severe vision impairment (MSVI; 3/60<=presenting visual acuity <6/18), mild vision imp…						BMJ Publishing Group (E-mail: subscriptions@bmjgroup.com)								(Cheng, Wong) Singapore Eye Research Institute, Singapore National Eye Centre, Singapore (Cheng, Wong) Ophthalmology and Visual Sciences Academic Clinical Program (Eye ACP), Duke-NUS Medical School, Singapore (Wang) Beijing Tongren Eye Center, Beijing Tongren Hospital, Capital Medical University, Beijing Ophthalmology and Visual Science Key Lab, Beijing, China (Wang) Beijing Institute of Ophthalm…	629220165	Unknown(0)					https://ovidsp.ovid.com/ovidweb.cgi?T=JS&CSC=Y&NEWS=N&PAGE=fulltext&D=emed20&AN=629220165							OVID
Journal Article	21123	Cherabie J.N.;Liang S.Y.;Reno,H.	Diagnostics for Gonorrhea and Chlamydia in the Emergency Department: Fight Smarter Not Harder.	Annals of Emergency Medicine	Ann.Emerg.Med.	2021	2021-04-01		77	4	411	413								Mosby Inc.								(Cherabie, Reno) Division of Infectious Diseases, Washington University School of Medicine, St. Louis, MO, United States (Liang) Divisions of Emergency Medicine and Infectious Diseases, Washington University School of Medicine, St. Louis, MO, United States	2011415654	Unknown(0)					https://ovidsp.ovid.com/ovidweb.cgi?T=JS&CSC=Y&NEWS=N&PAGE=fulltext&D=emexb&AN=2011415654							OVID
Journal Article	22235	Cherubini V.;Rabbone I.;Lombardo F.;Mossetto G.;Orsini Federici M.;Nicolucci,A.	Incidence of severe hypoglycemia and possible associated factors in pediatric patients with type 1 diabetes in the real-life, post-Diabetes Control and Complications Trial setting: A systematic review.	Pediatric Diabetes		2019	2019		20	6	678	692		Background/Objective: In 1993, the Diabetes Control and Complications Trial (DCCT) found that intensive antihyperglycemic therapy was effective in the primary and secondary prevention of microvascular complications in patients with type 1 diabetes (T1D) but was associated with a 3-fold greater rate of severe hypoglycemia (SH) than conventional therapy. The aim of this analysis was to determine wh…						Blackwell Publishing Ltd								(Cherubini) "G. Salesi" Hospital, Department of Women's and Children's Health, Azienda Ospedaliero-Universitaria, Ancona, Italy (Rabbone) Department of Paediatrics, University of Turin, Turin, Italy (Lombardo) Department of Human Pathology, University of Messina, Messina, Italy (Mossetto, Orsini Federici) Diabetes Business Unit, Eli Lilly, Sesto Fiorentino, Italy (Nicolucci) Clinical Epidemiology…	628356486	Unknown(0)					https://ovidsp.ovid.com/ovidweb.cgi?T=JS&CSC=Y&NEWS=N&PAGE=fulltext&D=emed20&AN=628356486							OVID
Journal Article	21110	Chesterton L.S.;Thomas M.J.;Hendry G.;Chen Y.;Goddin D.;Halliday N.;Lawton S.A.;Lewis M.;Mallen C.D.;Menz H.B.;Foster N.E.;Roddy,E.	Self-management advice, exercise and foot orthoses for plantar heel pain: the TREADON pilot and feasibility randomised trial.	Pilot and Feasibility Studies		2021			7	1) (pagination	Arte Number: 92. ate of Pubaton: eember 2021			Background: Plantar heel pain (PHP) is common and impacts negatively on physical function and quality of life. Initial treatment usually comprises analgesia and self-management advice (SMA), with referral to a physiotherapist or podiatrist recommended only when symptoms persist. Systematic reviews highlight limitations of existing evidence for the effectiveness of exercises and orthoses. The obje…						BioMed Central Ltd								(Chesterton, Thomas, Chen, Lewis, Mallen, Menz, Foster, Roddy) Primary Care Centre Versus Arthritis, School of Medicine, Keele University, Keele, Staffordshire ST5 5BG, United Kingdom (Thomas, Roddy) Haywood Academic Rheumatology Centre, Midlands Partnership NHS Foundation Trust, Burslem, Staffordshire ST6 7AG, United Kingdom (Hendry) School of Health and Life Sciences, Glasgow Caledonian Univers…	2011041508	Unknown(0)					https://ovidsp.ovid.com/ovidweb.cgi?T=JS&CSC=Y&NEWS=N&PAGE=fulltext&D=emexb&AN=2011041508							OVID
Journal Article	21510	ChevalierCottin E.P.;Ashbaugh H.;Brooke N.;Gavazzi G.;Santillana M.;Burlet N.;Tin Tin Htar,M.	Communicating Benefits from Vaccines Beyond Preventing Infectious Diseases.	Infectious Diseases and Therapy		2020	2020-09-01		9	3	467	480		Despite immunisation being one of the greatest medical success stories of the twentieth century, there is a growing lack of confidence in some vaccines. Improving communication about the direct benefits of vaccination as well as its benefits beyond preventing infectious diseases may help regain this lost confidence. A conference was organised at the Fondation Merieux in France to discuss what ben…						Adis								(Chevalier-Cottin) Sanofi Pasteur, Lyon, France (Ashbaugh) Department of Epidemiology, UCLA Fielding School of Public Health, UCLA Fielding School of Public Health, South, Los Angeles, CA, United States (Brooke) The Synergist.org, Brussels, Belgium (Gavazzi) Geriatric Clinic, Grenoble-Alpes University Hospital, GREPI EA, Grenoble-Alpes University, Grenoble 7408, France (Santillana) Harvard Medica…	2005393045	Unknown(0)					https://ovidsp.ovid.com/ovidweb.cgi?T=JS&CSC=Y&NEWS=N&PAGE=fulltext&D=emexa&AN=2005393045							OVID
Journal Article	21768	Chiarito M.;SanzSanchez J.;Cannata F.;Cao D.;Sturla M.;Panico C.;Godino C.;Regazzoli D.;Reimers B.;De Caterina R.;Condorelli G.;Ferrante G.;Stefanini,G. G.	Monotherapy with a P2Y12 inhibitor or aspirin for secondary prevention in patients with established atherosclerosis: a systematic review and meta-analysis.	Lancet (London, England)		2020	2020-05-09		395	10235	1487	1495		BACKGROUND: Antiplatelet therapy is recommended among patients with established atherosclerosis. We compared monotherapy with a P2Y12 inhibitor versus aspirin for secondary prevention.						NLM (Medline)								(Chiarito, Cannata, Cao, Panico, Reimers, Condorelli, Ferrante, Stefanini) Department of Biomedical Sciences, Humanitas University, Pieve Emanuele, Milan, Italy; Cardio Center, Humanitas Clinical and Research Hospital IRCCS, Rozzano, Milan, Italy (Sanz-Sanchez, Sturla) Department of Biomedical Sciences, Humanitas University, Pieve Emanuele, Milan, Italy (Godino) Cardio-Thoracic-Vascular Departmen…	631719809	Unknown(0)					https://ovidsp.ovid.com/ovidweb.cgi?T=JS&CSC=Y&NEWS=N&PAGE=fulltext&D=emexa&AN=631719809							OVID
Journal Article	21870	Chico A.;Corcoy,R.	Intensive Insulin Therapy ( Basal-Bolus).	American Journal of Therapeutics	Am.J.Ther.	2020				pagination	ate of Pubaton: 06 Ot 2020			BACKGROUND: Intensive insulin therapy (IIT) aims at achieving near-normal glycemic control and usually uses a basal-bolus (BB) schema to mimic physiologic insulin secretion. AREAS OF UNCERTAINTY: The treatment burden of IIT should be outweighed by improved glycemic control and reduction of chronic complications, but reviews summarizing the effects of IIT in subjects with T1DM and T2DM in glycated…						NLM (Medline)								(Chico, Corcoy) Endocrinology and Nutrition Department, Hospital de la Santa Creu i Sant Pau, Barcelona, Spain (Chico, Corcoy) Department of Medicine, Universitat Autonoma de Barcelona, Bellaterra, Spain (Chico, Corcoy) CIBER-BBN, Madrid, Spain	633139886	Unknown(0)					https://ovidsp.ovid.com/ovidweb.cgi?T=JS&CSC=Y&NEWS=N&PAGE=fulltext&D=emexa&AN=633139886							OVID
Journal Article	21763	Chima C.C.;Abdelaziz A.;Asuzu C.;Beech,B. M.	Impact of Health Literacy on Medication Engagement Among Adults With Diabetes in the United States: A Systematic Review.	The Diabetes educator	Diabetes Educ.	2020	2020-08-01		46	4	335	349		PURPOSE: The purpose of this systematic review is to assess evidence of a relationship between health literacy and medication engagement (formerly referred to as medication adherence) among adults with diabetes mellitus in the United States.						NLM (Medline)								(Chima, Abdelaziz, Beech) Department of Population Health Science, John D. Bower School of Population Health, University of Mississippi Medical Center, Jackson, MS, United States (Asuzu) School of Graduate Studies, Rutgers University, New Brunswick, New Jersey	632585669	Unknown(0)					https://ovidsp.ovid.com/ovidweb.cgi?T=JS&CSC=Y&NEWS=N&PAGE=fulltext&D=emexa&AN=632585669							OVID
Journal Article	22094	Choi H.;Chung H.;Muntaner,C.	Social selection in historical time: The case of tuberculosis in South Korea after the East Asian financial crisis.	PLoS ONE		2019			14	5) (pagination	Arte Number: e0217055. ate of Pubaton: May 2019			The perspectives of social selection and causation have long been debated. Social selection theory is as "social" as social causation theory, since all diseases are social and no biological process occurs outside society. To identify the social selection pathway and historical juncture affected by socioeconomic and political changes, we investigated the reciprocal impact of suffering from tubercu…						Public Library of Science (E-mail: plos@plos.org)								(Choi) Department of Research and Development, Korean Institute of Tuberculosis, Korean National Tuberculosis Association, Cheongju, South Korea (Chung) BK21PLUS Program in Embodiment, Health-SocietyInteraction, Department of Public Health Sciences, Graduate School, Korea University, Seoul, South Korea (Chung) School of Health Policy and Management, College of Health Science, Korea University, Se…	2002002791	Unknown(0)					https://ovidsp.ovid.com/ovidweb.cgi?T=JS&CSC=Y&NEWS=N&PAGE=fulltext&D=emed20&AN=2002002791							OVID
Journal Article	21931	Choi J.Y.;Hong W.H.;Suh J.S.;Han J.H.;Lee D.J.;Lee,Y. J.	The long-term structural effect of orthoses for pediatric flexible flat foot: A systematic review.	Foot and Ankle Surgery		2020	2020-02-01		26	2	181	188		Background: We aimed to evaluate the structural effects of the long-term use of orthoses for pediatric flexible flat foot (PFFF) using an algorithmic approach and a structured critical framework to assess the methodological quality of reported studies.						Elsevier Ltd								(Choi, Suh, Lee, Lee) Department of Orthopedic Surgery, Inje University Ilsan Paik Hospital, Goyang-si, Gyeonggi-do, South Korea (Hong) College of Medicine, Medical Research Information Center, Chungbuk National University, Cheongju-si, Chungcheongbuk-do, South Korea (Han) Department of Orthopedic Surgery, Daegu Fatima Hospital, Daegu, Gyeongsangbuk-do, South Korea	2001562201	Unknown(0)					https://ovidsp.ovid.com/ovidweb.cgi?T=JS&CSC=Y&NEWS=N&PAGE=fulltext&D=emed20&AN=2001562201							OVID
Journal Article	22462	Chortis V.;Samani N.;Austin E.;Sarkar P.;Karanam S.;Stewart M.;Ghosh,S.	Old habits die hard: A quality improvement project on variable rate intravenous insulin infusions delivered and revisited.	Diabetic Medicine.Conference: Diabetes UK Professional Conference.Liverpool United Kingdom		2019			36	Supplement 1) (pp 158	ate of Pubaton: Marh 2019			Variable rate intravenous insulin infusions (VRIII) are frequently used in inpatient diabetes management and can be associated with adverse events if not managed appropriately. In 2016, we commenced a quality improvement project (QIP) at Queen Elizabeth Hospital, Birmingham, aiming to enhance adherence to JBDS guidelines and improve VRIII-related clinical outcomes. After a baseline 10 week period…						Wiley Blackwell								(Chortis, Samani, Austin, Sarkar, Karanam, Stewart, Ghosh) Department of Diabetes, University Hospitals Birmingham NHS Foundation Trust, Birmingham, United Kingdom (Chortis) Institute of Metabolism and Systems Research, University of Birmingham, Birmingham, United Kingdom	627142047	Unknown(0)					https://ovidsp.ovid.com/ovidweb.cgi?T=JS&CSC=Y&NEWS=N&PAGE=fulltext&D=emed20&AN=627142047							OVID
Journal Article	21688	Choukem S.P.;Tochie J.N.;Sibetcheu A.T.;Nansseu J.R.;HamiltonShield,J. P.	Overweight/obesity and associated cardiovascular risk factors in sub-Saharan African children and adolescents: A scoping review.	International Journal of Pediatric Endocrinology		2020			2020	1) (pagination	Arte Number: 6. ate of Pubaton: 24 Mar 2020			Introduction: Recently, childhood and adolescence overweight/obesity has increased disproportionately in developing countries, with estimates predicting a parallel increase in future cardiovascular disease (CVD) burden identifiable in childhood and adolescence. Identifying cardiovascular risk factors (CVRF) associated with childhood and adolescence overweight/obesity is pivotal in tailoring preve…						BioMed Central Ltd. (E-mail: info@biomedcentral.com)								(Choukem) Department of Clinical Sciences, Faculty of Medicine and Pharmaceutical Sciences, University of Dschang, Dschang, Cameroon (Choukem, Tochie, Sibetcheu, Nansseu) Health and Human Development (2HD) Research Network, Douala, Cameroon (Choukem) Diabetes and Endocrine Unit, Department of Internal Medicine, Douala General Hospital, Douala, Cameroon (Tochie) Department of Anesthesiology and Cr…	631269075	Unknown(0)					https://ovidsp.ovid.com/ovidweb.cgi?T=JS&CSC=Y&NEWS=N&PAGE=fulltext&D=emexa&AN=631269075							OVID
Journal Article	22045	Chow B.J.W.;Alenazy A.;Small G.;Crean A.;Yam Y.;Beanlands R.S.;Clarkin O.;Froeschl M.;Ruddy T.D.;Hossain,A.	Competency-Based Medical Education: Do the Cardiac Imaging Training Guidelines Have it Right?.	JACC: Cardiovascular Imaging		2019	2019-12-01		12	12	2505	2513		Objectives: This study sought to: 1) determine if the current training volume guidelines are reasonable for attaining competence for interpreting myocardial perfusion imaging (MPI); and if not, 2) identify potential thresholds for training volumes and competence.						Elsevier Inc. (E-mail: usjcs@elsevier.com)								(Chow, Alenazy, Small, Crean, Yam, Beanlands, Clarkin, Froeschl, Ruddy) Department of Medicine (Cardiology), University of Ottawa Heart Institute, Ottawa, Ontario, Canada (Chow, Beanlands, Ruddy) Department of Radiology University of Ottawa, Ottawa, Ontario, Canada (Hossain) Cardiovascular Research Methods Centre, University of Ottawa Heart Institute, School of Epidemiology and Public Health, Uni…	2003911141	Unknown(0)					https://ovidsp.ovid.com/ovidweb.cgi?T=JS&CSC=Y&NEWS=N&PAGE=fulltext&D=emed20&AN=2003911141							OVID
Journal Article	21054	Chung D.Y.;Abdalkader M.;Nguyen,T. N.	Aneurysmal Subarachnoid Hemorrhage.	Neurologic clinics	Neurol.Clin.	2021	2021-05-01		39	2	419	442								W.B. Saunders								(Chung) Division of Neurocritical Care, Department of Neurology, Boston Medical Center, Boston, MA, United States (Chung) Division of Neurocritical Care, Department of Neurology, Harvard Medical School, Massachusetts General Hospital, Boston, MA, United States (Chung) Neurovascular Research Unit, Department of Radiology, Harvard Medical School, Massachusetts General Hospital, Boston, MA, United S…	2011578573	Unknown(0)					https://ovidsp.ovid.com/ovidweb.cgi?T=JS&CSC=Y&NEWS=N&PAGE=fulltext&D=emexb&AN=2011578573							OVID
Journal Article	22022	ChuquiureValenzuela E.;FiscalLopez O.;GarciaRomero D.;ChuquiureGil M.J.;SilvaRuz C.;AguilarMoreno S.;OrdazValdes M.;MendezHernandez G.;HernandezIsidro N.;JacoboGarcia K.;CossioAranda,J.	Clinimetric analysis of heart failure in Mexican patients.	Archivos de Cardiologia de Mexico		2019	October-December 2019		89	4	339	347		Heart failure (HF) is a syndrome characterized basically by a circulatory deficit to cover the metabolic and energetic demands of the body. This condition has a broad spectrum in its clinical presentation, affects the quality of life significantly, impacts the family/social environment, and generates a great demand for health services. The purpose of this research is to report the situational dia…						Instituto Nacional de Cardiologia Ignazio Chavez (E-mail: archivos@cardiologia.org.mx)								(Chuquiure-Valenzuela, Fiscal-Lopez, Garcia-Romero, Silva-Ruz, Aguilar-Moreno, Hernandez-Isidro, Jacobo-Garcia, Cossio-Aranda) Clinica en Insuficiencia Cardiaca, Instituto Nacional de Cardiologia Ignacio Chavez, Ciudad de Mexico, Mexico (Chuquiure-Gil, Ordaz-Valdes) Escuela de Medicina, Instituto tecnologico y de estudios superiores de Monterrey, Monterrey, Mexico (Mendez-Hernandez) Unidad academ…	2003270752	Unknown(0)				Analisis clinimetrico de la insuficiencia cardiaca en pacientes Mexicanos.	https://ovidsp.ovid.com/ovidweb.cgi?T=JS&CSC=Y&NEWS=N&PAGE=fulltext&D=emed20&AN=2003270752							OVID
Journal Article	22040	Churchill K.J.;Sargeant J.M.;Farber J.M.;O'Connor,A. M.	Prevalence of Listeria monocytogenes in Select Ready-to-Eat Foods-Deli Meat, Soft Cheese, and Packaged Salad: A Systematic Review and Meta-Analysis.	Journal of food protection	J.Food Prot.	2019	2019-02-01		82	2	344	357		Listeria monocytogenes is the cause of listeriosis, an important foodborne disease. Contaminated ready-to-eat foods are common sources of L. monocytogenes, yet no global estimates exist for prevalence and levels in high-risk ready-to-eat foods. Our objective was to estimate the prevalence and levels of L. monocytogenes in deli meat, soft cheese, and packaged salad. We searched Medline, Web of Sci…						NLM (Medline)								(Churchill, Sargeant) Department of Population Medicine and Center for Public Health and Zoonoses, Canadian Research Institute for Food Safety, University of Guelph, Guelph, ON N1G 2W1, Canada (Sargeant, Farber) Canadian Research Institute for Food Safety, University of Guelph, Guelph, ON N1G 2W1, Canada (Farber) Department of Food Science, Canadian Research Institute for Food Safety, University …	626199252	Unknown(0)					https://ovidsp.ovid.com/ovidweb.cgi?T=JS&CSC=Y&NEWS=N&PAGE=fulltext&D=emed20&AN=626199252							OVID
Journal Article	21972	Chuter V.;West M.;Hawke F.;Searle,A.	Where do we stand? The availability and efficacy of diabetes related foot health programs for Aboriginal and Torres Strait Islander Australians: a systematic review.	Journal of foot and ankle research		2019	2019		12		17			Background: Aboriginal and Torres Islander Australians experience considerably higher rates of diabetes and diabetes related foot complications and amputations than non-Indigenous Australians. Therefore there is a need to identify aspects of Aboriginal and Torres Islander focussed foot health programs that have had successful outcomes in reducing diabetes related foot complications. Wider knowled…						NLM (Medline)								(Chuter, West, Hawke, Searle) 1Faculty of Health and Medicine, School of Health Sciences, University of Newcastle, PO Box 127, Ourimbah, Australia (Chuter) 2Priority Research Centre for Physical Activity and Nutrition, University of Newcastle, PO Box 127, Ourimbah, Australia	627119087	Unknown(0)					https://ovidsp.ovid.com/ovidweb.cgi?T=JS&CSC=Y&NEWS=N&PAGE=fulltext&D=emexa&AN=627119087							OVID
Journal Article	21817	Clark E.;Cardoso B.;Ryan D.;De Flokstra Blok B.;Angier E.;Kocks J.;Tanno L.K.;Demoly P.;Gawlik,R.	Supporting the optimization of healthcare pathways and reduction of the burden of urticaria to patients and society: a systematic review.	World Allergy Organization Journal		2019	Allergy Congress		Conference		Wor			Background: Urticaria is a prevalent skin disorder, which may indicate life-threatening conditions, such as anaphylaxis; more commonly, it presents acutely (AU) but becomes chronic and persists (CU). It may have a significant impact on the patient's quality of life (QoL). Most cases are first seen by general practitioners (GPs) or in emergency departments and eventually by allergists upon GP refe…						Elsevier Inc.	Lyon France. 13 (8) (no pagination), 2020. Article Number: 100367. Date of Publication: August 2020							(Clark, Tanno, Demoly, Gawlik) University Hospital of Montpellier, Montpellier, France, Montpellier, France (Cardoso) Department of Immunoallergology, Hospital de Sao Bernardo-Centro, Hospital de Setubal, Setubal, Portugal, Setubal, Portugal (Ryan) Observational and Pragmatic Research Institute, Singapore - Singapore, Singapore (De Flokstra Blok, Kocks) General Practitioners Research Institute, G…	2007896798	Unknown(0)					https://ovidsp.ovid.com/ovidweb.cgi?T=JS&CSC=Y&NEWS=N&PAGE=fulltext&D=emexa&AN=2007896798							OVID
Journal Article	22365	Clarke E.;Mehta,S.	Adherence to the institute of medicine gestational weight gain guidelines in an australian tertiary hospital.	Australian and New Zealand Journal of Obstetrics and Gynaecology		2019	Scientifi c Meeting of the Royal Australian and New Zealand College of Obstetricians and Gynaecologists, RANZCOG		Conference		Annua			Introduction: Excess gestational weight gain (GWG) is associated with adverse outcomes such as caesarean delivery, macroso-mia, post-partum haemorrhage and pre-eclampsia. We aimed to assess what proportion of women have gained weight in pregnancy in accordance with the 2009 Institute of Medicine (IOM) guidelines at an Australian tertiary hospital.						Blackwell Publishing	Melbourne, VIC Australia. 59 (Supplement 1) (pp 36), 2019. Date of Publication: October 2019							(Clarke, Mehta) Fiona Stanley Hospital (Clarke, Mehta) University of Notre Dame (Mehta) Telethon Kids Institute	631569038	Unknown(0)					https://ovidsp.ovid.com/ovidweb.cgi?T=JS&CSC=Y&NEWS=N&PAGE=fulltext&D=emed20&AN=631569038							OVID
Journal Article	22382	Clarke S.;Klowak M.A.;Bhasker S.;Egbewumi O.;Lecce C.;Stoianov A.;Asmer S.;Mishra S.;Boggild,A. K.	The treatment of multibacillary leprosy utilizing rifampin-ofloxacin-minocycline (ROM): A systematic review.	American Journal of Tropical Medicine and Hygiene	Am.J.Trop.Med.Hyg.	2019	Annual Meeting of the American Society of Tropical Medicine and Hygiene, ASTMH		Conference		68th			From a diagnostic and management perspective, leprosy is a complex tropical infection. Patients who are affected by leprosy are at risk of several complications associated with the disease itself and its treatment. Standard WHO multi-drug treatment (MDT) is comprised of medications that are potentially harmful and can induce a variety of adverse systemic effects. Alternative options for potential…						American Society of Tropical Medicine and Hygiene	National Harbor, MD United States. 101 (5 Supplement) (pp 144), 2019. Date of Publication: November 2019							(Clarke, Klowak, Bhasker, Egbewumi, Lecce, Stoianov, Asmer, Boggild) Tropical Disease Unit, Toronto General Hospital, University of Toronto, Toronto, ON, Canada (Mishra) Li Ka Shing Knowledge Institute, St. Michael's Hospital, Toronto, ON, Canada	630644582	Unknown(0)					https://ovidsp.ovid.com/ovidweb.cgi?T=JS&CSC=Y&NEWS=N&PAGE=fulltext&D=emed20&AN=630644582							OVID
Journal Article	21270	Cock I.E.;Ndlovu N.;Van Vuuren,S. F.	The use of South African botanical species for the control of blood sugar.	Journal of ethnopharmacology	J.Ethnopharmacol.	2021			264	pagination	Arte Number: 113234. ate of Pubaton: 10 January 2021			Ethnopharmacological relevance: Diabetes mellitus (DM) is one of the most prevalent diseases globally and is of considerable concern to global health. Approximately 425 million people are estimated to have DM globally and this is predicted to increase to >642 million by 2040. Whilst the prevalence of DM in South Africa is slightly lower than the global average, it is expected to rise rapidly in f…						Elsevier Ireland Ltd								(Cock) School of Environment and Science, Nathan Campus, Griffith University, 170 Kessels Rd, Nathan, Queensland 4111, Australia (Cock) Environmental Futures Research Institute, Nathan Campus, Griffith University, 170 Kessels Rd, Nathan, Queensland 4111, Australia (Ndlovu, Van Vuuren) Department of Pharmacy and Pharmacology, Faculty of Health Sciences, University of the Witwatersrand, Parktown, G…	2007822099	Unknown(0)					https://ovidsp.ovid.com/ovidweb.cgi?T=JS&CSC=Y&NEWS=N&PAGE=fulltext&D=emexb&AN=2007822099							OVID
Journal Article	21910	Cockcroft E.J.;Narendran P.;Andrews,R. C.	Exercise-induced hypoglycaemia in type 1 diabetes.	Experimental physiology	Exp.Physiol.	2020	2020-04-01		105	4	590	599		New Findings: What is the topic of this review? Hypoglycaemia is a commonly cited barrier to exercise in type 1 diabetes mellitus (T1D). Knowledge of approaches to prevent or manage exercise-induced hypoglycaemia can support patients to exercise and help clinicians to give advice. This review presents evidence-based strategies to prevent exercise-induced hypoglycaemia in T1D. What advances does i…						Blackwell Publishing Ltd								(Cockcroft, Andrews) University of Exeter Medical School, Exeter, United Kingdom (Narendran) Department of Diabetes, University Hospitals Birmingham NHS Foundation Trust, Birmingham, United Kingdom (Narendran) Institute of Immunology and Immunotherapy, University of Birmingham, Birmingham, United Kingdom (Andrews) Department of Diabetes, Taunton and Somerset NHS Foundation Trust, Taunton, United …	2004097976	Unknown(0)					https://ovidsp.ovid.com/ovidweb.cgi?T=JS&CSC=Y&NEWS=N&PAGE=fulltext&D=emed20&AN=2004097976							OVID
Journal Article	21050	CoderreBall A.M.;Robertson M.;Matzinger E.;Durando P.;Egan,R.	Training initiatives that enhance knowledge, attitudes, and practices regarding the prevention, diagnosis and treatment of Lyme disease: a systematic review.	International Journal of Health Promotion and Education		2021				pagination	ate of Pubaton: 2021			Lyme disease (LD) is the most commonly diagnosed tick-borne disease in North America and parts of Europe. Current mitigation strategies rely on personal protective behaviours, early diagnosis, and antibiotic treatment. This review updates on previous reviews on educational interventions for the prevention of LD and examines the impact of different interventions on the knowledge, attitudes and beh…						Institute of Health Promotion and Education								(Coderre-Ball, Robertson, Matzinger) School of Nursing, Queen's University, Kingston, Canada (Durando) Bracken Health Sciences Library, Queen's University, Kingston, Canada (Egan) Health Quality Programs, Queen's University, Kingston, Canada	2011426598	Unknown(0)					https://ovidsp.ovid.com/ovidweb.cgi?T=JS&CSC=Y&NEWS=N&PAGE=fulltext&D=emexb&AN=2011426598							OVID
Journal Article	21300	Colemeadow J.;Sahai A.;Malde,S.	Clinical management of bladder pain syndrome/ interstitial cystitis: A review on current recommendations and emerging treatment options.	Research and Reports in Urology		2020	2020		12		331	343		Bladder pain syndrome (BPS) is a chronic condition characterized by pelvic pain or pressure which is perceived to be originating from the bladder, accompanied by one or more urinary symptoms, including frequency, urgency and nocturia. The precise etiology of BPS is not fully understood. Chronic bacterial infection, defective glycosaminoglycan (GAG) layer of the bladder urothelium, inappropriate a…						Dove Medical Press Ltd								(Colemeadow, Sahai, Malde) Department of Urology, Guy's and St Thomas' NHS Foundation Trust, London, United Kingdom	2004911761	Unknown(0)					https://ovidsp.ovid.com/ovidweb.cgi?T=JS&CSC=Y&NEWS=N&PAGE=fulltext&D=emexb&AN=2004911761							OVID
Journal Article	22380	Collings H.;Wyn R.;Tavella,F.	PDB102 TARGETED LITERATURE REVIEW INTO METHODS OF DETERMINING PATIENTS' PREFERENCE FOR TREATMENT TYPE IN DIABETES.	Value in Health		2019	Europe		Conference		SPOR			Objectives: Type 2 diabetes mellitus (T2DM) is a chronic metabolic condition characterised by deficient secretion of insulin along with insulin resistance, and consequent poor glycaemic control. The variety of possible therapies available for T2DM requires payers and prescribers to consider the additional effects and requirements of treatment regimens, beyond simply their impact on glycaemic cont…						Elsevier Ltd	Copenhagen Denmark. 22 (Supplement 3) (pp S591), 2019. Date of Publication: November 2019							(Collings, Wyn, Tavella) Adelphi Values Ltd, Bollington, United Kingdom	2004268224	Unknown(0)					https://ovidsp.ovid.com/ovidweb.cgi?T=JS&CSC=Y&NEWS=N&PAGE=fulltext&D=emed20&AN=2004268224							OVID
Journal Article	21232	Collings R.;Freeman J.;Latour J.M.;Paton,J.	Footwear and insole design features for offloading the diabetic at risk foot-A systematic review and meta-analyses.	Endocrinology, Diabetes and Metabolism		2021			4	1) (pagination	Arte Number: e00132. ate of Pubaton: January 2021			The aim of this systematic review was to identify the best footwear and insole design features for offloading the plantar surface of the foot to prevent foot ulceration in people with diabetic peripheral neuropathy. We searched multiple databases for published and unpublished studies reporting offloading footwear and insoles for people with diabetic neuropathy and nonulcerated feet. Primary outco…						Blackwell Publishing Ltd								(Collings, Freeman, Paton) School of Health Professions, Faculty of Health: Medicine, Dentistry and Human Sciences, University of Plymouth, Plymouth, United Kingdom (Collings) Department of Podiatry, Torbay and South Devon, NHS Foundation Trust, Plymouth, United Kingdom (Latour) School of Nursing and Midwifery, Faculty of Health: Medicine, Dentistry and Human Sciences, University of Plymouth, Ply…	2004616856	Unknown(0)					https://ovidsp.ovid.com/ovidweb.cgi?T=JS&CSC=Y&NEWS=N&PAGE=fulltext&D=emexb&AN=2004616856							OVID
Journal Article	22276	Collins N.J.;Hart H.F.;Mills,K. A. G.	Osteoarthritis year in review 2018: rehabilitation and outcomes.	Osteoarthritis and Cartilage		2019	2019-03-01		27	3	378	391		Objective: Conduct a systematic review of systematic reviews and randomised controlled trials (RCTs) from the past year evaluating rehabilitation for people with osteoarthritis, and provide narrative synthesis of findings focused on core recommended treatments for osteoarthritis (exercise, education, biomechanical interventions, weight loss).						W.B. Saunders Ltd								(Collins) School of Health and Rehabilitation Sciences, The University of Queensland, Brisbane, Australia (Collins, Hart) La Trobe Sport and Exercise Medicine Research Centre, College of Science, Health and Engineering, La Trobe University, Melbourne, Australia (Hart) School of Physical Therapy and Bone and Joint Institute, The University of Western Ontario, London, Ontario, Canada (Mills) Facult…	2001420723	Unknown(0)					https://ovidsp.ovid.com/ovidweb.cgi?T=JS&CSC=Y&NEWS=N&PAGE=fulltext&D=emed20&AN=2001420723							OVID
Journal Article	21832	Collins S.;Jones A.;Woodward S.;Sturt,J.	Establishing face validity of the MAGIC programme for people with cystic fibrosis diabetes (CFD).	Journal of Cystic Fibrosis		2020	European Cystic Fibrosis Conference		Conference		43r			Background: The Managing Abnormal Glucose In Cystic fibrosis (MAGIC) programme is an on-line, evidence-based, self-management education programme for people with cystic fibrosis diabetes (CFD). It was developed, using the principles of co-design, by a stakeholder development group consisting of people with CFD and healthcare professionals. The MAGIC programme is grounded in evidence generated fro…						Elsevier B.V.	Lyon Convention Center, Lyon France. 19 (Supplement 2) (pp S127-S128), 2020. Date of Publication: June 2020							(Collins, Jones) Royal Brompton & Harefield NHS Foundation Trust, Cystic Fibrosis Department, London, United Kingdom (Collins, Woodward, Sturt) King's College London, London, United Kingdom	2006056787	Unknown(0)					https://ovidsp.ovid.com/ovidweb.cgi?T=JS&CSC=Y&NEWS=N&PAGE=fulltext&D=emexa&AN=2006056787							OVID
Journal Article	21400	Collins S.;Jones A.L.;Woodward S.;Sturt,J.	Establishing face validity of the magic programme for people with CF-related diabetes.	Pediatric Pulmonology.Conference: 34th Annual North American Cystic Fibrosis Conference.Phoenix, AZ United States		2020	2020-10-01		55	SUPPL 2	79			Background: The Managing Abnormal Glucose In Cystic fibrosis (MAGIC) programme is an on-line, evidence-based, self-management education programme for people with cystic fibrosis-related diabetes (CFD). It was developed, using the principles of co-design, by a stakeholder development group consisting of people with CFD and healthcare professionals. The MAGIC programme is grounded in evidence gener…						John Wiley and Sons Inc.								(Collins, Jones) Cystic Fibrosis, Royal Brompton Harefield NHS Foundation Trust, London, United Kingdom (Collins, Woodward, Sturt) Florence Nightingale Faculty of Nursing, Midwifery and Palliative Care, King's College London, London, United Kingdom	633655905	Unknown(0)					https://ovidsp.ovid.com/ovidweb.cgi?T=JS&CSC=Y&NEWS=N&PAGE=fulltext&D=emexb&AN=633655905							OVID
Journal Article	22203	Collister D.;Pyne L.;Cunningham J.;Donald M.;Molnar A.;Beaulieu M.;Levin A.;Brimble,K. S.	Multidisciplinary Chronic Kidney Disease Clinic Practices: A Scoping Review.	Canadian Journal of Kidney Health and Disease		2019			6	pagination	ate of Pubaton: 2019			Background: Multidisciplinary chronic kidney disease (CKD) clinics improve patient outcomes but their optimal design is unclear.						SAGE Publications Ltd (E-mail: info@sagepub.co.uk)								(Collister, Pyne, Molnar, Brimble) St. Joseph's Healthcare, Hamilton, ON, Canada (Collister, Cunningham, Molnar, Brimble) Ontario Renal Network, Toronto, Canada (Donald) University of Calgary, AB, Canada (Beaulieu, Levin) British Columbia Renal Agency, Vancouver, Canada (Beaulieu, Levin) The University of British Columbia, Vancouver, Canada	2003369492	Unknown(0)					https://ovidsp.ovid.com/ovidweb.cgi?T=JS&CSC=Y&NEWS=N&PAGE=fulltext&D=emed20&AN=2003369492							OVID
Journal Article	21361	Colo G.;Fusini F.;Samaila E.M.;Rava A.;Felli L.;AlessioMazzola M.;Magnan,B.	The efficacy of shoe modifications and foot orthoses in treating patients with hallux rigidus: A comprehensive review of literature.	Acta Biomedica		2020			91	Supplement 14) (pp 1-10	Arte Number: e2020016. ate of Pubaton: 2020			Summary. Hallux rigidus (HR) is a degenerative disease of the first metatarsophalangeal (MTP1) joint and affects about 2.5% of people older than 50 years. The real etiology of this condition remains under debate. Clinical symptoms, physical exam, and instrumental evidence are important in assessing and grading the dis-ease. The anatomy of the first metatarsal is unique and its configuration may p…						Mattioli 1885								(Colo) Department of Orthopaedics and Traumatology, Regional Center for Joint Arthroplasty, ASO Alessandria, Alessandria, Italy (Fusini) Department of Orthopaedics and Traumatology, Regina Montis Regalis Hospital, ASL CN1, Mondovi (CN), Italy (Samaila, Magnan) Department of Orthopedics and Trauma Surgery, University of Verona, Surgical Center "P. Confortini", Verona (VR), Italy (Rava) Department …	2005922112	Unknown(0)					https://ovidsp.ovid.com/ovidweb.cgi?T=JS&CSC=Y&NEWS=N&PAGE=fulltext&D=emexb&AN=2005922112							OVID
Journal Article	22378	Conn,D.	Global Innovations and strategies for dementia prevention.	International Psychogeriatrics		2019	International Congress of the International Psychogeriatric Association, IPA		Conference		19th			A recent systematic review of the magnitude and direction of the global changes in dementia prevalence and incidence across time reported that although prevalence rates are generally increasing, a significant decline in prevalence has been reported in more recent studies (i.e., from 2010 onwards) from Europe (e.g., UK and Sweden) and the USA. (Stephan et al, 2018). This is encouraging and could r…						Cambridge University Press	Santiago de Compostela Spain. 31 (Supplement 1) (pp 37), 2019. Date of Publication: August 2019								630691299	Unknown(0)					https://ovidsp.ovid.com/ovidweb.cgi?T=JS&CSC=Y&NEWS=N&PAGE=fulltext&D=emed20&AN=630691299							OVID
Journal Article	21290	Constance J.;Lusher,J. M.	Diabetes management interventions for homeless adults: a systematic review.	International journal of public health		2020	2020-12-01		65	9	1773	1783		OBJECTIVES: Recent studies investigating diabetes show that inequalities to access appropriate care still persists. Whilst most of the general population are able to access a suitable quality of care, there are a number of groups who fail to receive the same standard. The objective of this review was to identify existing diabetes management interventions for homeless adults.						NLM (Medline)								(Constance) School of Psychology, London Metropolitan University, London, United Kingdom (Lusher) Institute for Research in Healthcare Policy & Practice, University of the West of Scotland, London Campus, 2 Clove Crescent ,7th Floor, London, United Kingdom	633259227	Unknown(0)					https://ovidsp.ovid.com/ovidweb.cgi?T=JS&CSC=Y&NEWS=N&PAGE=fulltext&D=emexb&AN=633259227							OVID
Journal Article	22461	Cook S.;Hanna J.;Burles L.;Dalton J.;Nicholls A.R.;Masding,M. G.	A dedicated multidisciplinary diabetes team for adolescents and young adults: Association with improvements in hba1c.	Diabetic Medicine.Conference: Diabetes UK Professional Conference.Liverpool United Kingdom		2019			36	Supplement 1) (pp 89-90	ate of Pubaton: Marh 2019			Aims: A Young Peoples Diabetes Service (YPDS) was commissioned to provide specialist input to young people with diabetes, aged 15-23 years, and consists of consultants, a clinical psychologist, dietitian, diabetes specialist nurse and information assistant. The team embodies a culture of continuous improvement, providing holistic care, assertive outreach, flexible communications, patient choice i…						Wiley Blackwell								(Cook, Hanna, Burles, Dalton, Nicholls, Masding) Poole Diabetes Centre, Poole Hospital NHS Foundation Trust, Poole, United Kingdom	627142138	Unknown(0)					https://ovidsp.ovid.com/ovidweb.cgi?T=JS&CSC=Y&NEWS=N&PAGE=fulltext&D=emed20&AN=627142138							OVID
Journal Article	21523	Cooke J.;Llor C.;Hopstaken R.;Dryden M.;Butler,C.	Respiratory tract infections (RTIs) in primary care: Narrative review of C reactive protein (CRP) point-of-care testing (POCT) and antibacterial use in patients who present with symptoms of RTI.	BMJ Open Respiratory Research		2020			7	1) (pagination	Arte Number: e000624. ate of Pubaton: 06 Se 2020			Antimicrobial resistance (AMR) continues to be a global problem and continues to be addressed through national strategies to improve diagnostics, develop new antimicrobials and promote antimicrobial stewardship. Patients who attend general (ambulatory) practice with symptoms of respiratory tract infections (RTIs) are invariably assessed by some sort of clinical decision rule (CDR). However, CDRs …						BMJ Publishing Group (E-mail: support@bmj.com)								(Cooke) Department of Surgery and Cancer, Faculty of Medicine, Imperial College, London, United Kingdom (Cooke) Faculty of Medical and Human Sciences, University of Manchester, Manchester, United Kingdom (Llor) Primary Care, University Institute in Primary Care Research Jordi Gol, Barcelona, Spain (Hopstaken) Star-shl Diagnostic Centers, Etten-Leur, Netherlands (Dryden) Department of Microbiology…	632767875	Unknown(0)					https://ovidsp.ovid.com/ovidweb.cgi?T=JS&CSC=Y&NEWS=N&PAGE=fulltext&D=emexa&AN=632767875							OVID
Journal Article	21827	Coomer S.;Jain S.;Tun T.;Kumar,S.	Heart failure, diabetes and use of SGLT2 inhibitors - A missed opportunity.	Heart.Conference: 2020 Annual Conference of the British Cardiovascular Society, BCS 2020.Manchester United Kingdom		2020	2020-07-01		106	SUPPL 2	A79	A80		Introduction Individuals with type 2 diabetes mellitus (T2DM) and cardiovascular (CV) disease have very high CV risk. Recently, SGLT2 inhibitors (SGLT2i) in diabetic patients with heart failure (HF) have been shown to decrease mortality and recurrent hospital admissions. The ESC guidelines suggest using SGLT2i to lower risk of HF hospitalisation (class IA evidence). We ascertained whether appropr…						BMJ Publishing Group								(Coomer) Imperial College London (Jain, Tun, Kumar) Lancashire Teaching Hospitals	632941991	Unknown(0)					https://ovidsp.ovid.com/ovidweb.cgi?T=JS&CSC=Y&NEWS=N&PAGE=fulltext&D=emexa&AN=632941991							OVID
Journal Article	22127	Cooray S.D.;Boyle J.A.;Soldatos G.;Wijeyaratne L.A.;Teede,H. J.	Prognostic prediction models for pregnancy complications in women with gestational diabetes: A protocol for systematic review, critical appraisal and meta-analysis.	Systematic Reviews		2019			8	1) (pagination	Arte Number: 270. ate of Pubaton: 11 No 2019			Background: Gestational diabetes (GDM) is increasingly common and has significant implications during pregnancy and for the long-term health of the mother and offspring. However, it is a heterogeneous condition with inter-related factors including ethnicity, body mass index and gestational weight gain significantly modifying the absolute risk of complications at an individual level. Predicting th…						BioMed Central Ltd. (E-mail: info@biomedcentral.com)								(Cooray, Boyle, Soldatos, Wijeyaratne, Teede) Monash Centre for Health Research and Implementation, School of Public Health and Preventive Medicine, Monash University, Melbourne, Australia (Cooray, Soldatos, Teede) Diabetes and Vascular Medicine Unit, Monash Health, Melbourne, Australia (Boyle) Monash Women's Program, Monash Health, Melbourne, Australia	629850005	Unknown(0)					https://ovidsp.ovid.com/ovidweb.cgi?T=JS&CSC=Y&NEWS=N&PAGE=fulltext&D=emed20&AN=629850005							OVID
Journal Article	22124	Coppell K.;Freer T.;Abel S.;Whitehead L.;TipeneLeach D.;Gray A.R.;Merriman T.;Sullivan T.;Krebs J.;Perreault,L.	What predicts regression from pre-diabetes to normal glucose regulation following a primary care nurse-delivered dietary intervention? A study protocol for a prospective cohort study.	BMJ Open		2019			9	12) (pagination	Arte Number: e033358. ate of Pubaton: 09 e 2019			Introduction Pre-diabetes is a high-risk state for the development of type 2 diabetes mellitus (T2DM) and cardiovascular disease. Regression to normoglycaemia, even if transient, significantly reduces the risk of developing T2DM. The primary aim of this mixed-methods study is to determine if there are clinically relevant differences among those with pre-diabetes and excess weight who regress to n…						BMJ Publishing Group (E-mail: subscriptions@bmjgroup.com)								(Coppell) Department of Medicine, University of Otago, Dunedin, New Zealand (Freer) Health Hawke's Bay, Hastings, New Zealand (Abel) Kaupapa Consulting Ltd, Napier, New Zealand (Whitehead) School of Nursing and Midwifery, Edith Cowan University, Joondalup, WA, Australia (Tipene-Leach) Faculty of Education, Humanities and Health Science, Eastern Institute of Technology, Napier, New Zealand (Gray) …	630154896	Unknown(0)					https://ovidsp.ovid.com/ovidweb.cgi?T=JS&CSC=Y&NEWS=N&PAGE=fulltext&D=emed20&AN=630154896							OVID
Journal Article	22424	Cornell,K.	A second opinion from Dr. Google: A family requests non-beneficial treatments at the end of life.	Journal of General Internal Medicine		2019	Annual Meeting of the Society of General Internal Medicine, SGIM		Conference		2019			Learning Objective #1: Recognize a family's request for non-beneficial treatment as well-intentioned advocacy for a dying loved one. Learning Objective #2: Utilize multidisciplinary family meetings to address medical questions and provide supportive outlets for continued advocacy. CASE: An active 56-year-old female with diet-controlled hyperlipidemia presented to our hospital after an out-of-hosp…						Springer New York LLC	Washington, DC United States. 34 (2 Supplement) (pp S457), 2019. Date of Publication: May 2019							(Cornell) Baystate Medical Center, Springfield, MA, United States	629002226	Unknown(0)					https://ovidsp.ovid.com/ovidweb.cgi?T=JS&CSC=Y&NEWS=N&PAGE=fulltext&D=emed20&AN=629002226							OVID
Journal Article	21553	Cornell,S.	A review of GLP-1 receptor agonists in type 2 diabetes: A focus on the mechanism of action of once-weekly agents.	Journal of clinical pharmacy and therapeutics	J.Clin.Pharm.Ther.	2020			45	S1) (pp 17-27	ate of Pubaton: 01 Se 2020			What is known and objective: Glucagon-like peptide-1 receptor agonists (GLP-1 RAs) are one of the preferred approved treatment options for people with type 2 diabetes (T2D) and inadequate glycaemic control. The objective of this review is to provide a general clinical overview of the similarities and differences in the mechanisms of action (MoA) of the once-weekly GLP-1 RA class of medications, h…						Blackwell Publishing Ltd (E-mail: info@royensoc.co.uk)								(Cornell) Chicago College of Pharmacy, Midwestern University, Downers Grove, IL, United States	2006123504	Unknown(0)					https://ovidsp.ovid.com/ovidweb.cgi?T=JS&CSC=Y&NEWS=N&PAGE=fulltext&D=emexa&AN=2006123504							OVID
Journal Article	22265	CoronadoVazquez V.;GomezSalgado J.;de los Monteros J.C.E.;AyusoMurillo D.;RuizFrutos,C.	Shared decision-making in chronic patients with polypharmacy: An interventional study for assessing medication appropriateness.	Journal of Clinical Medicine		2019			8	6) (pagination	Arte Number: 904. ate of Pubaton: June 2019			Potentially inappropriate medications are associated with polypharmacy and polypathology. Some interventions such as pharmacotherapy reviews have been designed to reduce the prescribing of inappropriate medications. The objective of this study is to evaluate how effective a decision-making support tool is for determining medication appropriateness in patients with one or more chronic diseases (hy…						MDPI AG (Postfach, Basel CH-4005, Switzerland. E-mail: indexing@mdpi.com)								(Coronado-Vazquez) Research Network on Preventive Activities and Health Promotion (Aragonese Research Group in Primary Care b21-17r), General Directorate of Health Assistance, Aragonese Health Service, Zaragoza 50017, Spain (Gomez-Salgado, Ruiz-Frutos) Department of Sociology, Social Work and Public Health, University of Huelva, Huelva 21007, Spain (Gomez-Salgado, Ruiz-Frutos) Universidad Espirit…	2002232100	Unknown(0)					https://ovidsp.ovid.com/ovidweb.cgi?T=JS&CSC=Y&NEWS=N&PAGE=fulltext&D=emed20&AN=2002232100							OVID
Journal Article	22037	Correia J.C.;Lachat S.;Lagger G.;Chappuis F.;Golay A.;Beran,D.	Interventions targeting hypertension and diabetes mellitus at community and primary healthcare level in low- and middle-income countries:a scoping review.	BMC public health	BMC Public Health	2019	2019-11-21		19	1	1542			BACKGROUND: Hypertension (HTN) and diabetes mellitus (DM) are highly prevalent in low- and middle-income countries (LMIC) and a leading cause of morbidity and mortality. Recent evidence on effectiveness of primary care interventions has attracted renewed calls for their implementation. This review aims to synthesize evidence pertaining to primary care interventions on these two diseases, evaluate…						NLM (Medline)								(Correia, Lachat, Chappuis, Beran) Division of Tropical and Humanitarian Medicine, Department of Community Medicine, Primary and Emergency Care, Geneva University Hospitals and University of Geneva, Geneva 1205, Switzerland (Lagger, Golay) Division of Therapeutic Patient Education for Chronic Diseases. Department of Community Medicine, Primary and Emergency Care, Geneva University Hospitals and U…	629941268	Unknown(0)					https://ovidsp.ovid.com/ovidweb.cgi?T=JS&CSC=Y&NEWS=N&PAGE=fulltext&D=emed20&AN=629941268							OVID
Journal Article	21984	Costa S.;Horta M.R.;Santos R.;Mendes Z.;Jacinto I.;Guerreiro J.;Cary M.;Miranda A.;Helling D.K.;Martins,A. P.	Diabetes policies and pharmacy-based diabetes interventions in Portugal: A comprehensive review.	Journal of Pharmaceutical Policy and Practice		2019			12	1) (pagination	Arte Number: 5. ate of Pubaton: 21 Mar 2019			Background: Pharmacy-based interventions are complex public health endeavors which include, but are not restricted to, the conventional medication supply role. In diabetes, such interventions may improve patients' outcomes. The aim of this study was to review relevant policies and research developed in Portugal directed at pharmacy-based diabetes interventions, and to inform future policies, prac…						BioMed Central (E-mail: info@biomedcentral.com)								(Costa) USFarmacia Collaborative Care Project, Associacao Nacional das Farmacias, R. Marechal Saldanha, 1, Lisboa 1249-069, Portugal (Horta, Jacinto) Department of Pharmacy Services, Associacao Nacional das Farmacias, R. Marechal Saldanha, 1, Lisboa 1249-069, Portugal (Santos) Post-Graduate School of Health and Management (EPGSG), Associacao Nacional das Farmacias, R. Marechal Saldanha, 1, Lisboa…	626824473	Unknown(0)					https://ovidsp.ovid.com/ovidweb.cgi?T=JS&CSC=Y&NEWS=N&PAGE=fulltext&D=emed20&AN=626824473							OVID
Journal Article	22358	Costello M.;Finn Y.;Bell,M.	Aspirin prescribing for primary prevention of cardiovascular disease in patients with type 2 diabetes; a review of practice at University Hospital Galway.	Irish journal of medical science	Ir.J.Med.Sci.	2019	188 (Supplement 9) (pp S221)		Conference: 43rd Annual Meeting of the Irish Endocrine Society. Galway Ireland		ate of Pubaton: 2019			Background: Individuals with type 2 diabetes (T2DM) are at increased risk of cardiovascular disease (CVD). Guidelines for antiplatelet use as primary prevention in T2DM vary. The 2019 American Diabetes Association (ADA) guidelines recommend aspirin in those with T2DM at increased risk of CVD aged >=50 years while the NICE guidelines do not recommend aspirin in T2DM without established CVD. We sou…						Springer								(Costello, Finn, Bell) Centre for Diabetes,Endocrinology and Metabolism, University Hospital Galway	632078883	Unknown(0)					https://ovidsp.ovid.com/ovidweb.cgi?T=JS&CSC=Y&NEWS=N&PAGE=fulltext&D=emed20&AN=632078883							OVID
Journal Article	21757	Coster S.;Li Y.;Norman,I. J.	Cochrane reviews of educational and self-management interventions to guide nursing practice: A review.	International journal of nursing studies	Int.J.Nurs.Stud.	2020	2020-10-01		110		103698			BACKGROUND: The burden of chronic disease on healthcare services worldwide continues to grow, and the increased development of educational interventions which help patients to better manage their own condition is evident internationally.						NLM (Medline)								(Coster, Li, Norman) Florence Nightingale Faculty of Nursing, King's College London, James Clerk Maxwell Building ,57 Waterloo Road, London SE1 8WA, United Kingdom	632486293	Unknown(0)					https://ovidsp.ovid.com/ovidweb.cgi?T=JS&CSC=Y&NEWS=N&PAGE=fulltext&D=emexa&AN=632486293							OVID
Journal Article	21651	Cowart K.;Updike W.;Bullers,K.	Systematic Review of Randomized Controlled Trials Evaluating Glycemic Efficacy and Patient Satisfaction of Intermittent-Scanned Continuous Glucose Monitoring in Patients with Diabetes.	Diabetes Technology and Therapeutics		2020	2020-05-01		22	5	337	345		Introduction: Intermittent-scanned continuous glucose monitoring (isCGM) has the ability to allow for greater personalization of diabetes self-management. The purpose of this systematic review is to provide an updated analysis of the efficacy and patient satisfaction of isCGM in patients with type 1 diabetes mellitus (T1DM) and type 2 diabetes mellitus (T2DM).						Mary Ann Liebert Inc. (E-mail: info@liebertpub.com)								(Cowart, Updike) Department of Pharmacotherapeutics and Clinical Research, College of Pharmacy, University of South Florida, 12901 Bruce B. Downs Boulevard, Tampa, FL 33612, United States (Cowart) Department of Internal Medicine, Morsani College of Medicine, University of South Florida, Tampa, FL, United States (Updike) Department of Family Medicine, Morsani College of Medicine, University of Sou…	631739367	Unknown(0)					https://ovidsp.ovid.com/ovidweb.cgi?T=JS&CSC=Y&NEWS=N&PAGE=fulltext&D=emexa&AN=631739367							OVID
Journal Article	21589	Coxon A.;McBain H.;Pavlova N.;Rowlands H.;Mulligan,K.	Are diabetes self-management programmes for the general diabetes population effective for people with severe mental illness?: A systematic review.	BMC Psychiatry	BMC Psychiatry	2020			20	1) (pagination	Arte Number: 386. ate of Pubaton: 25 Ju 2020			Background: Diabetes self-management education programmes are effective in improving health outcomes in the general population with diabetes. However, it is not known if these programmes include people who also have a severe mental illness (SMI) and, if so, what their outcomes are. The aim of this review was to examine if evaluations of diabetes self-management education programmes included peopl…						BioMed Central (E-mail: info@biomedcentral.com)								(Coxon, McBain, Pavlova, Rowlands, Mulligan) Centre for Health Services Research, School of Health Sciences, City, University of London, Northampton Square, London EC1V 0HB, United Kingdom (Mulligan) Community Health Newham, East London NHS Foundation Trust, Trust Headquarters, 9 Alie Street, London E1 8DE, United Kingdom	632411978	Unknown(0)					https://ovidsp.ovid.com/ovidweb.cgi?T=JS&CSC=Y&NEWS=N&PAGE=fulltext&D=emexa&AN=632411978							OVID
Journal Article	22070	Craig A.M.;DottersKatz S.;Kuller J.A.;Thompson,J. L.	Listeriosis in Pregnancy: A Review.	Obstetrical and Gynecological Survey		2019	2019-06-01		74	6	362	368		Importance Listeriosis is a rare foodborne condition that can cause serious health consequences in neonates and pregnant women. Listeria monocytogenes can be vertically transmitted to the fetus, resulting in adverse maternal, fetal, and neonatal outcomes. In this review, we summarize what is currently known about listeriosis in pregnancy and review the current management and treatment recommendat…						Lippincott Williams and Wilkins (E-mail: kathiest.clai@apta.org)								(Craig) Resident Physician in Obstetrics and Gynecology, Vanderbilt University Medical Center, 1161 21st Ave, South B-1124 MCN, Nashville, TN 37232, United States (Dotters-Katz) Department of Obstetrics and Gynecology, United States (Kuller) Department of Obstetrics and Gynecology, Division of Maternal-Fetal Medicine, Duke University Medical Center, Durham, NC, United States (Thompson) Department…	628144933	Unknown(0)					https://ovidsp.ovid.com/ovidweb.cgi?T=JS&CSC=Y&NEWS=N&PAGE=fulltext&D=emed20&AN=628144933							OVID
Journal Article	21422	Crawford F.;Chappell F.M.;Lewsey J.;Riley R.;Hawkins N.;Nicolson D.;Heggie R.;Smith M.;Horne M.;Amanna A.;Martin A.;Gupta S.;Gray K.;Weller D.;Brittenden J.;Leese,G.	Risk assessments and structured care interventions for prevention of foot ulceration in diabetes: Development and validation of a prognostic model.	Health technology assessment	Health Technol.Assess.	2020	2020-11-01		24	62	1	232		Background: Diabetes-related foot ulcers give rise to considerable morbidity, generate a high monetary cost for health and social care services and precede the majority of diabetes-related lower extremity amputations. There are many clinical prediction rules in existence to assess risk of foot ulceration but few have been subject to validation.						NIHR Journals Library								(Crawford, Nicolson, Amanna, Gray) NHS Fife, R and D Department, Queen Margaret Hospital, Dunfermline, United Kingdom (Crawford) The Sir James Mackenzie Institute for Early Diagnosis, The School of Medicine, University of St Andrews, St Andrews, United Kingdom (Chappell, Lewsey) Centre for Clinical Brain Sciences, University of Edinburgh, Edinburgh, United Kingdom (Riley) Research Institute for P…	2005610573	Unknown(0)					https://ovidsp.ovid.com/ovidweb.cgi?T=JS&CSC=Y&NEWS=N&PAGE=fulltext&D=emexb&AN=2005610573							OVID
Journal Article	21787	Crawford F.;Nicolson D.J.;Amanna A.E.;Martin A.;Gupta S.;Leese G.P.;Heggie R.;Chappell F.M.;McIntosh,H. H.	Preventing foot ulceration in diabetes: systematic review and meta-analyses of RCT data.	Diabetologia	Diabetologia	2020	2020-01-01		63	1	49	64		Aims/hypothesis: Foot ulceration is a serious complication for people with diabetes that results in high levels of morbidity for individuals and significant costs for health and social care systems. Nineteen systematic reviews of preventative interventions have been published, but none provides a reliable numerical summary of treatment effects. The aim of this study was to systematically review t…						Springer								(Crawford, Nicolson, Amanna, Martin, Gupta) NHS Fife, Queen Margaret Hospital, Dunfermline KY12 0SU, United Kingdom (Crawford) School of Medicine, University of St Andrews, Fife, United Kingdom (Leese) NHS Tayside, Dundee, United Kingdom (Heggie) Health Economics and Health Technology Assessment (HEHTA) Institute of Health and Wellbeing College of Medical, Veterinary and Life Sciences, University…	2003783944	Unknown(0)					https://ovidsp.ovid.com/ovidweb.cgi?T=JS&CSC=Y&NEWS=N&PAGE=fulltext&D=emexa&AN=2003783944							OVID
Journal Article	21804	CrespoRamos G.;Gittleman J.;Hoogendoorn C.J.;Gallo L.C.;Llabre M.M.;Gonzalez,J. S.	Systematic Review of Diabetes Findings from the Hispanic Community Health Study/Study of Latinos (Hchs/Sol).	Psychosomatic Medicine.Conference: 78th Annual Scientific Meeting Achieving Health Equity: Opportunities for Psychosomatic Science.Long Beach, CA United States		2020	July - August 2020		82	6	A137	A138		Background: The Hispanic Community Health Study/Study of Latinos (HCHS/SOL) is a multi-center epidemiologic study in Hispanic/Latino populations that aims to assess the prevalence and development of diseases, and to identify factors playing a protective or harmful role in the health of Hispanics/Latinos. We systematically reviewed the baseline diabetes studies from HCHS/SOL, related to (1) Preval…						Lippincott Williams and Wilkins								(Crespo-Ramos, Gittleman, Hoogendoorn) Ferkauf Graduate School of Psychology, Yeshiva University, Bronx, NY, United States (Gallo) Department of Psychology, San Diego State University, San Diego, CA, United States (Llabre) Department of Psychology, University of Miami, Miami, FL, United States (Gonzalez) Departments of Medicine and Epidemiology and Population Health, Albert Einstein College of Me…	633626703	Unknown(0)					https://ovidsp.ovid.com/ovidweb.cgi?T=JS&CSC=Y&NEWS=N&PAGE=fulltext&D=emexa&AN=633626703							OVID
Journal Article	22388	Cronin R.;Li M.;Thompson J.;Gordon A.;Greenow C.R.;Heazell A.;Stacey T.;Culling V.;Bowring V.;Anderson N.;O'Brien L.;Mitchell E.;McCowan,L.	Maternal sleep position in the third trimester of pregnancy and the risk of stillbirth.	Sleep medicine	Sleep Med.	2019	64 (Supplement 1) (pp S82)		Conference: 15th World Sleep Congress. ancouer Canada		ate of Pubaton: eember 2019			Introduction: When a pregnant mother settles to sleep in the supine position in her third trimester, individual studies from four different countries have reported that she has a 2.3 to 8.0-fold increase in odds of late stillbirth (>=28 weeks'). This has raised questions: 1) are supine and right side maternal going-to-sleep positions associated with late stillbirth, and 2) does maternal going-to-…						Elsevier B.V.								(Cronin, Li, Culling, Anderson, McCowan) Obstetrics and Gynaecology, New Zealand (Thompson, Mitchell) Paediatrics, University of Auckland, Auckland, New Zealand (Gordon, Greenow) University of Sydney, Sydney, Australia (Heazell) University of Manchester, Manchester, United Kingdom (Stacey) University of Huddersfield, Huddersfield, United Kingdom (Bowring) SydneyAustralia (O'Brien) University of M…	2004230985	Unknown(0)					https://ovidsp.ovid.com/ovidweb.cgi?T=JS&CSC=Y&NEWS=N&PAGE=fulltext&D=emed20&AN=2004230985							OVID
Journal Article	22348	Cronin R.S.;Li M.;Thompson J.M.D.;Gordon A.;RaynesGreenow C.;Heazell A.E.P.;Stacey T.;Culling V.;Bowring V.;Wilson J.;Askie L.;O'Brien L.M.;Mitchell E.A.;McCowan,L. M. E.	Maternal sleep-disordered breathing and late stillbirth: Findings from an individual participant data meta-analysis.			2019					ate of Pubaton: Marh 2019			Background: Sleep-disordered breathing (SDB) and supine going-to-sleep position are associated with adverse pregnancy outcomes. However, it is unclear if indicators of SDB during late pregnancy (self-reported snoring >=3 nights per week or high Berlin score) are associated with late-stillbirth (>=28 weeks'). We aimed to investigate the relationship between indicators of SDB and late-stillbirth, M…				Journal of Paediatrics and Child Health		Conference: 23rd Annual Congress of the Perinatal Society of Australia and New Zealand; Blackwell Publishing	PSANZ. Broadbeach, QLD Australia. 55 (Supplement 1) (pp 69-70)							(Cronin, Li, Thompson, Culling, Wilson, Mitchell, McCowan) University of Auckland, New Zealand (Gordon, Raynes-Greenow, Askie) University of Sydney, Australia (Heazell) University of Manchester, United Kingdom (Stacey) University of Leeds, United Kingdom (Bowring) Stillbirth Foundation, Sydney, Australia (O'Brien) University of Michigan, United States	627192689	Unknown(0)					https://ovidsp.ovid.com/ovidweb.cgi?T=JS&CSC=Y&NEWS=N&PAGE=fulltext&D=emed20&AN=627192689							OVID
Journal Article	21701	Cronin R.S.;Wilson J.;Gordon A.;Li M.;Culling V.M.;RaynesGreenow C.H.;Heazell A.E.P.;Stacey T.;Askie L.M.;Mitchell E.A.;Thompson J.M.D.;McCowan L.M.E.;O'Brien,L. M.	Associations between symptoms of sleep-disordered breathing and maternal sleep patterns with late stillbirth: Findings from an individual participant data meta-analysis.	PLoS ONE		2020			15	3) (pagination	Arte Number: e0230861. ate of Pubaton: 2020			Background and objectives Sleep-disordered breathing (SDB) affects up to one third of women during late pregnancy and is associated with adverse pregnancy outcomes, including hypertension, diabetes, impaired fetal growth, and preterm birth. However, it is unclear if SDB is associated with late stillbirth (>=28 weeks' gestation). The aim of this study was to investigate the relationship between se…						Public Library of Science (E-mail: plos@plos.org)								(Cronin, Wilson, Li, Culling, Mitchell, Thompson, McCowan) Departments of Obstetrics and Gynaecology, and Paediatrics, Child and Youth Health, Faculty of Medical and Health Sciences, University of Auckland, Auckland, New Zealand (Gordon) Discipline of Obstetrics, Gynaecology and Neonatology, University of Sydney, Sydney, Australia (Raynes-Greenow) Sydney School of Public Health, University of Syd…	2005401310	Unknown(0)					https://ovidsp.ovid.com/ovidweb.cgi?T=JS&CSC=Y&NEWS=N&PAGE=fulltext&D=emexa&AN=2005401310							OVID
Journal Article	22341	Crowe M.;Jones V.;Stone M.A.;Coe,G.	The clinical effectiveness of nursing models of diabetes care: A synthesis of the evidence.	International journal of nursing studies	Int.J.Nurs.Stud.	2019	2019-05-01		93		119	128		OBJECTIVES: To determine the clinical effectiveness (glycemic control, other biological measures, cost-effectiveness and patient satisfaction) of primary care nurse-led interventions for diabetes. DESIGN: A systematic review following methods described for complex interventions and using PRISMA guidelines for reporting was undertaken. Nurse-led care for diabetes can be regarded as a complex inter…						NLM (Medline)								(Crowe, Jones) Centre for Postgraduate Nursing Studies, University of Otago, Christchurch, New Zealand (Stone, Coe) ChristchurchNew Zealand	627045663	Unknown(0)					https://ovidsp.ovid.com/ovidweb.cgi?T=JS&CSC=Y&NEWS=N&PAGE=fulltext&D=emed20&AN=627045663							OVID
Journal Article	22298	Crowley D.;Cullen W.;Lambert J.S.;Van Hout,M. C.	Hepatitis c virus (HCV) screening in people who inject drugs (PWID) and prisoners - A narrative review of extant literature.	Heroin Addiction and Related Clinical Problems		2019	2019-02-01		21	1	35	45		Background. Injecting drug use (IDU) is the major driver of Hepatitis C Virus (HCV) infection in European and other developed countries. People who inject drugs (PWID) and prisoners, both marginalised and underserved populations are recognised as key groups to target for HCV screening and treatment.						Pacini Editore S.p.A. (Via A. Gherardesca 1, Ospedaletto (Pisa) 56121, Italy. E-mail: info@aucns.org)								(Crowley) Irish College of General Practitioners, Lincoln Place Dublin, Ireland (Crowley, Cullen, Lambert) School of Medicine, University College, Dublin, Ireland (Cullen, Lambert) Hepcare Europe, Catherine McAuley Centre, Dublin, Ireland (Cullen, Lambert) Mater Misericordiae University Hospital, Dublin, Ireland (Van Hout) Public Health Institute, Liverpool John Moore's University, Liverpool, Uni…	2001805281	Unknown(0)					https://ovidsp.ovid.com/ovidweb.cgi?T=JS&CSC=Y&NEWS=N&PAGE=fulltext&D=emed20&AN=2001805281							OVID
Journal Article	21421	CruzCobo C.;SantiCano,M. J.	Efficacy of Diabetes Education in Adults With Diabetes Mellitus Type 2 in Primary Care: A Systematic Review.	Journal of nursing scholarship : an official publication of Sigma Theta Tau International Honor Society of Nursing		2020	2020-03-01		52	2	155	163		PURPOSE: To analyze the effect of different diabetes education methods on metabolic control, body mass index (BMI), and blood pressure. DESIGN: A systematic review was carried out. DATA SOURCES: PubMed, Medline, Embase, Cochrane, the Cumulative Index to Nursing and Allied Health Literature (CINAHL), CUIDEN, Ibecs, and Scopus databases were consulted. The search was done in May 2018. Studies inclu…						NLM (Medline)								(Cruz-Cobo) Faculty of Nursing and Physiotherapy, University of Cadiz, Cadiz, Spain (Santi-Cano) Research Group on Nutrition: Molecular, pathophysiological and social issues, University of Cadiz, Cadiz Institute for Biomedical Research and Innovation (INIBICA), Cadiz, Spain	630571596	Unknown(0)					https://ovidsp.ovid.com/ovidweb.cgi?T=JS&CSC=Y&NEWS=N&PAGE=fulltext&D=emexb&AN=630571596							OVID
Journal Article	21718	Cucinotta,D.	Pros and cons in general medicine and geriatrics, 2019.	Acta Biomedica		2020	2020		91	1	150	156								Mattioli 1885 (E-mail: edit@mattioli1885.com)								(Cucinotta) Dept of Internal Medicine and Aging, University Hospital, Bologna, Italy	2004055670	Unknown(0)					https://ovidsp.ovid.com/ovidweb.cgi?T=JS&CSC=Y&NEWS=N&PAGE=fulltext&D=emexa&AN=2004055670							OVID
Journal Article	21134	Cummins L.;Meedya S.;Wilson,V.	Factors that positively influence in-hospital exclusive breastfeeding among women with gestational diabetes: An integrative review.	Women and Birth		2021				pagination	ate of Pubaton: 2021			Problem: Women with gestational diabetes have higher rates of introducing infant formula before leaving hospital.						Elsevier B.V.								(Cummins, Meedya, Wilson) School of Nursing, University of Wollongong, Northfields Avenue, Wollongong, NSW 2522, Australia (Cummins, Wilson) Illawarra Shoalhaven Local Health District, Wollongong Hospital, Loftus St, Wollongong, NSW 2500, Australia	2011437508	Unknown(0)					https://ovidsp.ovid.com/ovidweb.cgi?T=JS&CSC=Y&NEWS=N&PAGE=fulltext&D=emexb&AN=2011437508							OVID
Journal Article	22310	Curry S.J.;Krist A.H.;Owens D.K.;Barry M.J.;Caughey A.B.;Davidson K.W.;Doubeni C.A.;Epling J.W.;Kemper A.R.;Kubik M.;Landefeld C.S.;Mangione C.M.;Silverstein M.;Simon M.A.;Tseng C.W.;Wong,J. B.	Ocular Prophylaxis for Gonococcal Ophthalmia Neonatorum: US Preventive Services Task Force Reaffirmation Recommendation Statement.	JAMA - Journal of the American Medical Association		2019	2019-01-29		321	4	394	398		Importance: In the United States, the rate of gonococcal ophthalmia neonatorum was an estimated 0.4 cases per 100000 live births per year from 2013 to 2017. Gonococcal ophthalmia neonatorum can cause corneal scarring, ocular perforation, and blindness as early as 24 hours after birth. In the absence of ocular prophylaxis, transmission rates of gonococcal infection from mother to newborn are 30% t…						American Medical Association (E-mail: smcleod@itsa.ucsf.edu)								(Curry) University of Iowa, 111 Jessup Hall, Iowa City, IA 52242, United States (Krist) Fairfax Family Practice Residency, Fairfax, VA, United States (Krist) Virginia Commonwealth University, Richmond, United States (Owens) Veterans Affairs Palo Alto Health Care System, Palo Alto, CA, United States (Owens) Stanford University, Stanford, CA, United States (Barry) Harvard Medical School, Boston, MA…	626145074	Unknown(0)					https://ovidsp.ovid.com/ovidweb.cgi?T=JS&CSC=Y&NEWS=N&PAGE=fulltext&D=emed20&AN=626145074							OVID
Journal Article	21588	Curtis S.;Komenda,P.	Screening for chronic kidney disease: Moving toward more sustainable health care.	Current opinion in nephrology and hypertension	Curr.Opin.Nephrol.Hypertens.	2020	2020-05-01		29	3	333	338		Purpose of review Chronic kidney disease (CKD) is a pervasive and growing health concern that has a significant impact on mortality and morbidity, putting stress on global healthcare systems. CKD affects ~14% of general populations and ~36% of high-risk populations and is projected to rise in the coming decade due to increasing rates of diabetes and hypertension. Recent findings Screen, triage, a…						Lippincott Williams and Wilkins (E-mail: agents@lww.com)								(Curtis, Komenda) Chronic Disease Innovation Centre, Seven Oaks Hospital, 2300 McPhillips St, Winnipeg, MB R2V 3M3, Canada (Komenda) Max Rady Department of Medicine and Community Health Sciences, University of Manitoba, Winnipeg, MB, Canada	632482770	Unknown(0)					https://ovidsp.ovid.com/ovidweb.cgi?T=JS&CSC=Y&NEWS=N&PAGE=fulltext&D=emexa&AN=632482770							OVID
Journal Article	21915	da Cruz Gouveia M.A.;Lins M.T.C.;da Silva,G. A. P.	Acute diarrhea with blood: diagnosis and drug treatment.	Jornal de pediatria	J.Pediatr.	2020			96	Supplement 1) (pp 20-28	ate of Pubaton: Marh			Objective: To restate the epidemiological importance of Shigella in acute diarrhea with blood, providing an overview of the treatment and stressing the need for the correct indication of antibiotic therapy. Sources of Data: A search was carried out in the Medline and Scopus databases, in addition to the World Health Organization scientific documents and guidelines, identifying review articles and…						Elsevier Editora Ltda								(da Cruz Gouveia, Lins) Universidade Federal de Pernambuco (UFPE), Saude da Crianca e do Adolescente, Recife, PE, Brazil (da Cruz Gouveia, Lins, da Silva) Universidade Federal de Pernambuco (UFPE), Centro de Ciencias Medicas, Pediatria, Recife, PE, Brazil	2003603221	Unknown(0)				Diarreia aguda com sangue: diagnostico e tratamento medicamentoso.	https://ovidsp.ovid.com/ovidweb.cgi?T=JS&CSC=Y&NEWS=N&PAGE=fulltext&D=emed20&AN=2003603221							OVID
Journal Article	21441	da Rocha R.B.;Silva C.S.;Cardoso,V. S.	Self-care in adults with type 2 diabetes mellitus: A systematic review.	Current Diabetes Reviews		2020	2020		16	6	598	607		Background: Self-care is essential for the prevention of complications in patients with dia-betes, but several authors report that even with health education programs, the incidence of complications in patients with diabetes continues to increase.						Bentham Science Publishers (P.O. Box 294, Bussum 1400 AG, Netherlands)								(da Rocha, Silva, Cardoso) Center of Medical Specialties, Parnaiba, Piaui, Brazil (da Rocha, Silva, Cardoso) Biosignal Laboratory, Parnaiba, Piaui, Brazil (Silva, Cardoso) School of Physical Therapy, Federal University of Piaui, Parnaiba, Piaui, Brazil	2004958698	Unknown(0)					https://ovidsp.ovid.com/ovidweb.cgi?T=JS&CSC=Y&NEWS=N&PAGE=fulltext&D=emexa&AN=2004958698							OVID
Journal Article	22258	Dack C.;Ross J.;Stevenson F.;Pal K.;Gubert E.;Michie S.;Yardley L.;Barnard M.;May C.;Farmer A.;Wood B.;Murray,E.	A digital self-management intervention for adults with type 2 diabetes: Combining theory, data and participatory design to develop HeLP-Diabetes.	Internet Interventions		2019			17	pagination	Arte Number: 100241. ate of Pubaton: Setember 2019			Background: Digital health interventions have potential to contribute to better health outcomes, better healthcare and lower costs. However, evidence for their effectiveness is variable. The development and content of digital health interventions are often not described in enough detail to enable others to replicate the research or improve on previous interventions. This has led to a call for tra…						Elsevier B.V.								(Dack) Department of Psychology, University of Bath, Claverton Down, Bath BA2 7AY, United Kingdom (Ross, Stevenson, Pal, Gubert, Wood, Murray) Research Department of Primary Care and Population Health, University College London, London NW3 2PF, United Kingdom (Michie) Centre for Behaviour Change, Research Department of Clinical, Educational and Health Psychology, University College London, 1-19 T…	2002340787	Unknown(0)					https://ovidsp.ovid.com/ovidweb.cgi?T=JS&CSC=Y&NEWS=N&PAGE=fulltext&D=emed20&AN=2002340787							OVID
Journal Article	22044	Dahal P.K.;Hosseinzadeh,H.	Association of health literacy and diabetes self-management: A systematic review.	Australian Journal of Primary Health		2019	2019		25	6	526	533		The purpose of this review is to summarise the existing evidence about the association of health literacy (HL) with type 2 diabetes mellitus self-management. The PubMed, Medline, CINHAL, Scopus and Web of Science databases were searched for randomised control trials of type 2 diabetes mellitus (T2DM) self-management and HL published between 2009 and 2018. Fourteen randomised control trials were i…						CSIRO								(Dahal, Hosseinzadeh) School of Health and Society, University of Wollongong, Northfields Avenue, Wollongong, NSW 2522, Australia	630179512	Unknown(0)					https://ovidsp.ovid.com/ovidweb.cgi?T=JS&CSC=Y&NEWS=N&PAGE=fulltext&D=emed20&AN=630179512							OVID
Journal Article	21102	Dahiya A.;Chao C.;Younger J.;Kar J.;Baldwin B.M.;Cohen M.V.;Joseph S.;Chowdhry A.;Figarola M.S.;Malozzi C.;Nasser M.F.;Nabeel Y.;Shah R.;Kennen J.M.;Aneja A.;Khalil S.;Ragab S.;Mohammed O.;Moustafa T.;Hamdy A.;Ahmed S.;Heny A.;Taher M.;Ganigara M.;Dhar A.;Misra N.;Alzubi J.;Pannikottu K.;Jabri A.;Hedge V.;Kanaa'n A.;Lahorra J.;de Waard D.;Horne D.;Dhillon S.;Sweeney A.;HamiltonCraig C.;Katikiredd…	Society for Cardiovascular Magnetic Resonance 2019 Case of the Week series.	Journal of Cardiovascular Magnetic Resonance	J.Cardiovasc.Magn.Reson.	2021			23	1) (pagination	Arte Number: 44. ate of Pubaton: eember 2021			The Society for Cardiovascular Magnetic Resonance (SCMR) is an international society focused on the research, education, and clinical application of cardiovascular magnetic resonance (CMR). The SCMR web site (https://www.scmr.org) hosts a case series designed to present case reports demonstrating the unique attributes of CMR in the diagnosis or management of cardiovascular disease. Each clinical …						BioMed Central Ltd								(Dahiya, Chao, Younger, Hammet) Royal Brisbane and Women's Hospital, Brisbane, QLD, Australia (Dahiya) Griffith University School of Medicine, Gold Coast, QLD, Australia (Kar, Baldwin) Departments of Mechanical Engineering and Pharmacology, University of South Alabama, Mobile, AL, United States (Cohen, Joseph, Chowdhry, Malozzi) Department of Cardiology, University of South Alabama, Mobile, AL, U…	2011037850	Unknown(0)					https://ovidsp.ovid.com/ovidweb.cgi?T=JS&CSC=Y&NEWS=N&PAGE=fulltext&D=emexb&AN=2011037850							OVID
Journal Article	22207	Dale A.P.;Marchello C.;Ebell,M. H.	Clinical gestalt to diagnose pneumonia, sinusitis, and pharyngitis: A meta-analysis.	British Journal of General Practice		2019	2019		69	684	E444	E453		Background The overall clinical impression ('clinical gestalt') is widely used for diagnosis but its accuracy has not been systematically studied. Aim To determine the accuracy of clinical gestalt for the diagnosis of community-acquired pneumonia (CAP), acute rhinosinusitis (ARS), acute bacterial rhinosinusitis (ABRS), and streptococcal pharyngitis, and to contrast it with the accuracy of clinica…						Royal College of General Practitioners (E-mail: eniesner@rcgp.org.uk)								(Dale) Colorado Department of Public Health and Environment, Denver, United States (Marchello) University of Otago, Dunedin, New Zealand (Ebell) Department of Epidemiology and Biostatistics, College of Public Health, 125 Miller Hall, University of Georgia, Health Sciences Campus, Athens, GA 30602, United States	2003184273	Unknown(0)					https://ovidsp.ovid.com/ovidweb.cgi?T=JS&CSC=Y&NEWS=N&PAGE=fulltext&D=emed20&AN=2003184273							OVID
Journal Article	21548	Dalla Zuanna T.;Cacciani L.;Barbieri G.;Ferracin E.;Zengarini N.;Di Girolamo C.;Caranci N.;Petrelli A.;Marino C.;Agabiti N.;Canova,C.	Avoidable hospitalisation for diabetes mellitus among immigrants and natives: Results from the Italian Network for Longitudinal Metropolitan Studies.	Nutrition, Metabolism and Cardiovascular Diseases		2020	2020-08-28		30	9	1535	1543		Background and aims: Italy has experienced a relevant increase in migration inflow over the last 20 years. Although the Italian Health Service is widely accessible, immigrants can face many barriers that limit their use of health services. Diabetes mellitus (DM) has a different prevalence across ethnic groups, but studies focusing on DM care among immigrants in Europe are scarce. This study aimed…						Elsevier B.V. (Netherlands)								(Dalla Zuanna, Barbieri, Canova) Unit of Biostatistics, Epidemiology and Public Health, Department of Cardiac, Thoracic, Vascular Sciences and Public Health, University of Padova, Via Loredan 18, Padova 35131, Italy (Cacciani, Marino, Agabiti) Department of Epidemiology, Regional Health Service, Lazio Region, Rome, Italy (Ferracin, Zengarini) Epidemiology Department, Local Health Unit TO3, Piedmo…	2006880587	Unknown(0)					https://ovidsp.ovid.com/ovidweb.cgi?T=JS&CSC=Y&NEWS=N&PAGE=fulltext&D=emexa&AN=2006880587							OVID
Journal Article	21111	Dall'oglio I.;Gasperini G.;Carlin C.;Biagioli V.;Gawronski O.;Spitaletta G.;Capitello T.G.;Salata M.;Vanzi V.;Rocco G.;Tiozzo E.;Vellone E.;Raponi,M.	Self-care in pediatric patients with chronic conditions: A systematic review of theoretical models.	International Journal of Environmental Research and Public Health		2021			18	7) (pagination	Arte Number: 3513. ate of Pubaton: 01 Ar 2021			Background: To improve outcomes in children and young adults (CYAs) with chronic con-ditions, it is important to promote self-care through education and support.						MDPI AG								(Dall'oglio, Gasperini, Carlin, Biagioli, Gawronski, Spitaletta, Capitello, Salata, Vanzi, Tiozzo, Raponi) Bambino Gesu Children's Hospital, IRCCS, Piazza Sant'Onofrio 4, Rome 00165, Italy (Gasperini, Vellone) School of Nursing, Faculty of Medicine, Department of Biomedicine and Prevention, Tor Vergata University, Via Montpellier 1, Rome 00133, Italy (Rocco) Centre of Excellence for Nursing Schol…	2006826269	Unknown(0)					https://ovidsp.ovid.com/ovidweb.cgi?T=JS&CSC=Y&NEWS=N&PAGE=fulltext&D=emexb&AN=2006826269							OVID
Journal Article	21617	Dalsgaard E.M.;Sandbaek A.;Griffin S.J.;Rutten G.E.H.M.;Khunti K.;Davies M.J.;Irving G.J.;Vos R.C.;Webb D.R.;Wareham N.J.;Witte,D. R.	Patient-reported outcomes after 10-year follow-up of intensive, multifactorial treatment in individuals with screen-detected type 2 diabetes: the ADDITION-Europe trial.	Diabetic Medicine	Diabetic Med.	2020	2020-09-01		37	9	1509	1518		Aims: To present the longer-term impact of multifactorial treatment of type 2 diabetes on self-reported health status, diabetes-specific quality of life, and diabetes treatment satisfaction at 10-year follow up of the ADDITION-Europe trial.						Blackwell Publishing Ltd								(Dalsgaard, Sandbaek, Witte) Department of Public Health, Aarhus University, Aarhus, Denmark (Dalsgaard, Sandbaek) Steno Diabetes Centre, Aarhus, Denmark (Griffin, Wareham) MRC Epidemiology Unit, Institute of Metabolic Science, School of Clinical Medicine, University of Cambridge, Cambridge, United Kingdom (Griffin, Irving) Primary Care Unit, Institute of Public Health, School of Clinical Medicin…	2005799878	Unknown(0)					https://ovidsp.ovid.com/ovidweb.cgi?T=JS&CSC=Y&NEWS=N&PAGE=fulltext&D=emexa&AN=2005799878							OVID
Journal Article	21638	Dammo N.;Harpe,S. E.	Characteristics of studies of pharmacist services registered in ClinicalTrials.gov.	Journal of the American Pharmacists Association		2020	July - August 2020		60	4	609	617		Objective: To examine the characteristics of studies of pharmacist services registered in ClinicalTrials.gov.						Elsevier B.V.									2004476240	Unknown(0)					https://ovidsp.ovid.com/ovidweb.cgi?T=JS&CSC=Y&NEWS=N&PAGE=fulltext&D=emexa&AN=2004476240							OVID
Journal Article	21861	Dankoly U.S.;Vissers D.;El Farkouch Z.;Kolasa E.;Ziyyat A.;Rompaey B.V.;Maamri,A.	Perceived Barriers, Benefits, Facilitators, and Attitudes of Health Professionals towards Multidisciplinary Team Care in Type 2 Diabetes Management: a Systematic Review.	Current diabetes reviews		2020				pagination	ate of Pubaton: 10 No 2020			BACKGROUND: The need for a multidisciplinary team approach to provide physical exercise, diet, behavioral change and insulin therapy in type 2 diabetes mellitus (T2DM) treatment has long been recognized. However, often patients with T2DM do not have access to a multidisciplinary team. INTRODUCTION: In developing countries most patients with T2DM receive their diabetes care in the office of an int…						NLM (Medline)								(Dankoly, Vissers, El Farkouch, Kolasa, Rompaey) University of Antwerp, Faculty of Medicine and Health Sciences, Antwerp, Belgium (Ziyyat, Maamri) University Mohammed Premier, Faculty of Sciences, Oujda, Morocco	633406174	Unknown(0)					https://ovidsp.ovid.com/ovidweb.cgi?T=JS&CSC=Y&NEWS=N&PAGE=fulltext&D=emexa&AN=633406174							OVID
Journal Article	21539	d'Annunzio G.;Maffeis C.;Cherubini V.;Rabbone I.;Scaramuzza A.;Schiaffini R.;Minuto N.;Piccolo G.;Maghnie,M.	Caring for children and adolescents with type 1 diabetes mellitus: Italian Society for Pediatric Endocrinology and Diabetology (ISPED) statements during COVID-19 pandemia.	Diabetes research and clinical practice	Diabetes Res.Clin.Pract.	2020			168	pagination	Arte Number: 108372. ate of Pubaton: Otober 2020			Aims: Our study aimed to review the impact of COVID-19 pandemia in children and adolescents with type 1 diabetes mellitus, to analyze the clinical characteristics of the infection and to propose clinical practice recommendations from the Italian Society for Pediatric Endocrinology and Diabetology (ISPED).						Elsevier Ireland Ltd								(d'Annunzio, Minuto, Piccolo, Maghnie) Pediatric Clinic and Endocrinology, Regional Center for Pediatric Diabetes, IRCCS Istituto Giannina Gaslini, Genoa, Italy (Maffeis) Pediatric Diabetes and Metabolic Disorders Unit, University Hospital, Verona, Italy (Cherubini) Department of Women's and Children's Health, G. Salesi Hospital, Azienda Ospedaliero-Universitaria Ospedali Riuniti Ancona, Italy (R…	2007705031	Unknown(0)					https://ovidsp.ovid.com/ovidweb.cgi?T=JS&CSC=Y&NEWS=N&PAGE=fulltext&D=emexa&AN=2007705031							OVID
Journal Article	22267	Das S.;Nandi G.;Ghosh,L. K.	Okra and its various applications in drug delivery, food technology, health care and pharmacological aspects-A review.	Journal of Pharmaceutical Sciences and Research		2019	2019-06-01		11	6	2139	2147		Background: Medicinal plants are the nature's gift to human being to have disease-free healthy life. Okra is a one of the traditional plant scientifically known as Abelmoschus esculentus Linn belong to the family Mallow, having rich nutritional value and proved to have many therapeutic uses. Different parts of this plant used in the extensively in traditional medicine as antidiabetic, diuretic, a…						Pharmainfo Publications (Plot No 5, Dr. Murugapriya Nagar, Lalpuram Post, Chidambaram, Tamil Nadu 608 602, India. E-mail: jpsronline@gmail.com)								(Das, Ghosh) Division of Pharmaceutics, Department of Pharmaceutical Technology, Jadavpur University, Kolkota 700032, India (Nandi) Department of Pharmaceutical Technology, University of North Bengal, Darjeeling 734013, India	2002159205	Unknown(0)					https://ovidsp.ovid.com/ovidweb.cgi?T=JS&CSC=Y&NEWS=N&PAGE=fulltext&D=emed20&AN=2002159205							OVID
Journal Article	21674	Dash K.;Goyder E.C.;Quirk,H.	A qualitative synthesis of the perceived factors that affect participation in physical activity among children and adolescents with type 1 diabetes.	Diabetic Medicine	Diabetic Med.	2020	2020-06-01		37	6	934	944		Aims: To explore the qualitative literature on the perceived factors, positive and negative, affecting participation by children and adolescents with type 1 diabetes in physical activity, from the perspective of children and adolescents with type 1 diabetes, their family members, teachers or sports coaches, and healthcare professionals.						Blackwell Publishing Ltd								(Dash, Goyder) School of Health and Related Research, University of Sheffield, Sheffield, United Kingdom (Quirk) Academy of Sport and Physical Activity, Sheffield Hallam University, Sheffield, United Kingdom	2004662123	Unknown(0)					https://ovidsp.ovid.com/ovidweb.cgi?T=JS&CSC=Y&NEWS=N&PAGE=fulltext&D=emexa&AN=2004662123							OVID
Journal Article	22108	Daubert M.A.;Douglas,P. S.	Primary Prevention of Heart Failure in Women.	JACC: Heart Failure		2019	2019-03-01		7	3	181	191		The incidence of heart failure (HF) is increasing, particularly among women, and constitutes a rapidly growing public health problem. The primary prevention of HF in women should involve targeted, sex-specific strategies to increase awareness, promote a heart healthy lifestyle, and improve treatments that optimally control the risk factors for HF with reduced ejection fraction and HF with preserv…						Elsevier Inc. (E-mail: usjcs@elsevier.com)								(Daubert, Douglas) Duke Clinical Research Institute, Duke University Medical Center, Durham, NC, United States	2001580489	Unknown(0)					https://ovidsp.ovid.com/ovidweb.cgi?T=JS&CSC=Y&NEWS=N&PAGE=fulltext&D=emed20&AN=2001580489							OVID
Journal Article	22483	de Araujo Pio C.S.;Chaves G.;Davies P.;Taylor R.;Grace,S.	Interventions to promote patient utilization of cardiac rehabilitation: Cochrane systematic review and meta-analysis.	Journal of Clinical Medicine		2019			8	2) (pagination	Arte Number: 189. ate of Pubaton: 2019			Too few patients utilize cardiac rehabilitation (CR), despite its benefits. The Cochrane review assessing the effectiveness of interventions to increase CR utilization (enrolment, adherence, and completion) was updated. A search was performed through July 2018 of the Cochrane and MEDLINE (Medical Literature Analysis and Retrieval System Online) databases, among other sources. Randomized controlle…						MDPI AG (Postfach, Basel CH-4005, Switzerland. E-mail: indexing@mdpi.com)								(de Araujo Pio, Grace) School of Kinesiology and Health Science, York University, 4700 Keele St, Toronto, ON M3J 1P3, Canada (Chaves) Department of Physical Therapy, Federal University of Minas Gerais, Av. Pres. Antonio Carlos, 6627-Pampulha, Belo Horizonte, MG 31270-901, Brazil (Davies) School of Social and Community Medicine, University of Bristol, Queens Road, Bristol BS8 1QU, United Kingdom (…	2001561031	Unknown(0)					https://ovidsp.ovid.com/ovidweb.cgi?T=JS&CSC=Y&NEWS=N&PAGE=fulltext&D=emed20&AN=2001561031							OVID
Journal Article	22098	De Bie I.;Boucoiran,I.	No. 380-Investigation and Management of Prenatally Identified Microcephaly.	Journal of Obstetrics and Gynaecology Canada		2019	2019-06-01		41	6	855	861		Objective: To update Canadian maternity care and reproductive health care providers on the diagnostic criteria of fetal microcephaly and provide information on the relevant investigations, prognosis, and pre- and perinatal management of this prenatal finding. Intended users: All maternity care (most responsible health provider [MRHP])and pediatric providers; genetic counsellors; maternity nurses;…						Elsevier Inc								(De Bie, Boucoiran) MontrealQCCanada	2001391005	Unknown(0)					https://ovidsp.ovid.com/ovidweb.cgi?T=JS&CSC=Y&NEWS=N&PAGE=fulltext&D=emed20&AN=2001391005							OVID
Journal Article	21461	De Guzman K.R.;Snoswell C.L.;Taylor M.L.;Senanayake B.;Haydon H.M.;Batch J.A.;Smith A.C.;Caffery,L. J.	A systematic review of pediatric telediabetes service models.	Diabetes Technology and Therapeutics		2020	2020-08-01		22	8	623	638		Telediabetes may improve patient access to clinicians who specialize in the management of pediatric diabetes. Due to the diversity of telehealth modes, many different service models for pediatric telediabetes have been developed. This review describes pediatric telediabetes service models identified in the literature, investigates the reported changes in HbA1c of these interventions, and describe…						Mary Ann Liebert Inc.								(De Guzman, Snoswell, Taylor, Senanayake, Haydon, Smith, Caffery) Centre for Online Health, University of Queensland, Brisbane, Australia (Snoswell, Taylor, Senanayake, Haydon, Smith, Caffery) Centre for Health Services Research, University of Queensland, Brisbane, Australia (Batch) Department of Endocrinology and Diabetes, Queensland Children's Hospital, Brisbane, Australia (Batch) Faculty of Me…	633143998	Unknown(0)					https://ovidsp.ovid.com/ovidweb.cgi?T=JS&CSC=Y&NEWS=N&PAGE=fulltext&D=emexa&AN=633143998							OVID
Journal Article	21897	de la Cruz J.P.S.;Morales D.L.G.;GonzalezCastro T.B.;TovillaZarate C.A.;JuarezRojop I.E.;LopezNarvaez L.;HernandezDiaz Y.;BleCastillo J.L.;PerezHernandez N.;RodriguezPerez,J. M.	Quality of life of Latin-American individuals with type 2 diabetes mellitus: A systematic review.	Primary Care Diabetes		2020	2020-08-01		14	4	317	334		Objective: Diabetes mellitus is a serious public health problem that causes a decrease in the patients' quality of life. The present study was aimed to analyze the quality of life of patients with diabetes mellitus in Latin-American population through a systematic review, using the two instruments of greater validity and reliability at international level, SF-36 and WHOQOL.						Elsevier Ltd								(de la Cruz, Morales, Tovilla-Zarate) Universidad Juarez Autonoma de Tabasco, Division Academica Multidisciplinaria de Comalcalco, Comalcalco, Tabasco, Mexico (Gonzalez-Castro, Hernandez-Diaz) Universidad Juarez Autonoma de Tabasco, Division Academica Multidisciplinaria de Jalpa de Mendez, Jalpa de Mendez, Tabasco, Mexico (Juarez-Rojop, Ble-Castillo) Universidad Juarez Autonoma de Tabasco, Divisi…	2002972384	Unknown(0)					https://ovidsp.ovid.com/ovidweb.cgi?T=JS&CSC=Y&NEWS=N&PAGE=fulltext&D=emed20&AN=2002972384							OVID
Journal Article	21792	De la Fuente Coria M.C.;CruzCobo C.;SantiCano,M. J.	Effectiveness of a primary care nurse delivered educational intervention for patients with type 2 diabetes mellitus in promoting metabolic control and compliance with long-term therapeutic targets: Randomised controlled trial.	International journal of nursing studies	Int.J.Nurs.Stud.	2020	2020-01-01		101		103417			BACKGROUND: Systematic reviews and meta-analyses have shown very different values for the effectiveness of education in type 2 diabetes mellitus. However, the achievement of therapeutic targets after educational programs has been poorly evaluated.						NLM (Medline)								(De la Fuente Coria) Primary Health Care District of Bay of Cadiz-La Janda, Andalucia, Spain (Cruz-Cobo) Faculty of Nursing and Physiotherapy, University of Cadiz, Spain (Santi-Cano) Research Group on Nutrition: Molecular, Pathophysiological and Social Issues, University of Cadiz, Avda. Ana de Viya, 11009 Cadiz, Spain	629773342	Unknown(0)					https://ovidsp.ovid.com/ovidweb.cgi?T=JS&CSC=Y&NEWS=N&PAGE=fulltext&D=emexa&AN=629773342							OVID
Journal Article	22020	de Looze F.;Shephard A.;Smith,A. B.	Locally delivered flurbiprofen 8.75 mg for treatment and prevention of sore throat: A narrative review of clinical studies.	Journal of Pain Research		2019	2019		12		3477	3509		Background: Antibiotics are inappropriately prescribed to many people with sore throat. As most cases of sore throat are viral and/or self-limiting, guidelines recommend symptomatic management as first-line treatment. This paper reviews the available clinical evidence for the efficacy and safety of low-dose (8.75 mg) flurbiprofen, locally delivered to the throat for the symptomatic management of …						Dove Medical Press Ltd. (PO Box 300-008, Albany, Auckland, New Zealand)								(de Looze) Data Health Australia Pty Ltd (AusTrials), Sherwood, QLD 4075, Australia (Shephard) Category Development Organisation, Reckitt Benckiser Healthcare Ltd, Slough, Berkshire SL1 3UH, United Kingdom (Smith) Evidence Generation and Clinical Research, Reckitt Benckiser Healthcare Ltd, Hull HU8 7DS, United Kingdom	2003428882	Unknown(0)					https://ovidsp.ovid.com/ovidweb.cgi?T=JS&CSC=Y&NEWS=N&PAGE=fulltext&D=emed20&AN=2003428882							OVID
Journal Article	21948	De Luca A.;Frusone F.;Vergine M.;Cocchiara R.;Torre G.L.;Ballesio L.;Monti M.;Amabile,M. I.	Breast cancer and multiple primary malignant tumors: Case report and review of the literature.	In Vivo	In Vivo	2019	2019		33	4	1313	1324		Multiple primary malignant neoplasms are multiple tumors with different pathogenetic origin. They may be synchronous or metachronous. The management of these conditions represents an interesting clinical scenario. A crucial aspect is the decision regarding which tumor to treat initially, and how to schedule further treatments according to individual tumor risk. This process involves a multidiscip…						International Institute of Anticancer Research								(De Luca, Frusone, Vergine, Monti, Amabile) Department of Surgical Sciences, Sapienza University of Rome, viale Regina Elena, 324, Rome 00161, Italy (Cocchiara, Torre) Department of Public Health and Infectious Diseases, Sapienza University of Rome, Rome, Italy (Ballesio) Department of Radiology, Anatomo-Pathology and Oncology, Sapienza University of Rome, Rome, Italy	2002798108	Unknown(0)					https://ovidsp.ovid.com/ovidweb.cgi?T=JS&CSC=Y&NEWS=N&PAGE=fulltext&D=emexb&AN=2002798108							OVID
Journal Article	22396	De Oliveira A.P.T.;Souza B.S.F.E.;Da Silva Martins M.D.S.;Monteiro A.S.;Ferreira D.Q.;Da Silva E.M.;Ribeiro A.S.R.;De Souza Ledo Santos,M.	Taste of the earth: Full use of regional foods.	Diabetology and Metabolic Syndrome		2019	11 (Supplement 1) (no pagination)		Conference: 22nd Brazilian Diabetes Society Congress. Natal Brazil		ate of Pubaton: Otober 2019			Introduction: Healthy eating is provided for in national policies and programs, as it promotes people's quality of life. The eating practices of the Brazilian population are inadequate at all stages of life, due to lack of access and lack of knowledge about the integral use of food. The Getulio Vargas Foundation reveals that 41.6 lb of food per person is wasted each year. In parallel, there is an…						BioMed Central Ltd.								(De Oliveira) Faculdade Estacio De Macapa, Macapa, Brazil (Souza, Da Silva Martins, Monteiro, Ferreira, Da Silva, Ribeiro, De Souza Ledo Santos) Universidade Federal Do Amapa-Unifap, Macapa, Brazil	629760468	Unknown(0)					https://ovidsp.ovid.com/ovidweb.cgi?T=JS&CSC=Y&NEWS=N&PAGE=fulltext&D=emed20&AN=629760468							OVID
Journal Article	21472	De Oliveira D.R.;Brummel A.R.;Miller,D. B.	Medication therapy management: 10 Years of experience in a large integrated health care system.	Journal of Managed Care and Specialty Pharmacy		2020	2020-09-01		26	9	1057	1066		Background: Medication therapy management (MTM) was officially recognized by the federal government in the Medicare Prescription Drug, Improvement, and Modernization Act of 2003, which requires Medicare Part D plans that offer prescription drug coverage to establish MTM programs (MTMPs) for eligible beneficiaries. Even though the term "MTM" was first used in 2003, pharmacists have provided simila…						Academy of Managed Care Pharmacy (AMCP)								(De Oliveira, Brummel, Miller) Fairview Pharmacy Services, Minneapolis, MN, United States	632882075	Unknown(0)					https://ovidsp.ovid.com/ovidweb.cgi?T=JS&CSC=Y&NEWS=N&PAGE=fulltext&D=emexa&AN=632882075							OVID
Journal Article	22193	De Paula H.L.;De Souza C.D.F.;Silva S.R.;MartinsFilho P.R.S.;Barreto J.G.;Gurgel R.Q.;Cuevas L.E.;Santos,V. S.	Risk Factors for Physical Disability in Patients with Leprosy: A Systematic Review and Meta-analysis.	JAMA Dermatology		2019	2019-10-01		155	10	1120	1128		Importance: The World Health Organization (WHO) 2016-2020 Global Leprosy Strategy aims to reinvigorate efforts to control leprosy and avert leprosy disability to less than 1 per million population.						American Medical Association (E-mail: smcleod@itsa.ucsf.edu)								(De Paula, De Souza, Silva, Santos) Centre for Epidemiology and Public Health, Federal University of Alagoas, Campus Arapiraca, Rodovia AL-115, Bom Sucesso, Arapiraca, Alagoas 57309-005, Brazil (Martins-Filho) Investigative Pathology Laboratory, Federal University of Sergipe, Aracaju, Sergipe, Brazil (Martins-Filho, Gurgel) Postgraduate Program in Health Science, Federal University of Sergipe, Ar…	628915400	Unknown(0)					https://ovidsp.ovid.com/ovidweb.cgi?T=JS&CSC=Y&NEWS=N&PAGE=fulltext&D=emed20&AN=628915400							OVID
Journal Article	22374	De Silva R.K.K.;Enticott J.;Barton C.;Forbes A.;Saha,S. K.	Use and performance of machine learning models for type 2 diabetes prediction: Protocol for a systematic review and meta-analysis.	Australian Journal of Primary Health.Conference: 2019 Annual Research Conference of the Australasian Association for Academic Primary Care Inc., AAAPC 2019.Adelaide, SA Australia		2019	2019		25	3				Context: Machine learning (ML) involves use of algorithms without explicit instructions. Though ML models have been widely applied for prediction of type 2 diabetes (T2DM), no evidence synthesis of their performance is available.						CSIRO								(De Silva, Enticott, Barton, Saha) Department of General Practice, School of Primary and Allied Health Care, Monash University, Australia (Enticott) Southern Synergy, Department of Psychiatry, Monash University, Australia (Forbes) Department of Epidemiology and Preventive Medicine, School of Public Health and Preventive Medicine, Monash University, Australia	630752159	Unknown(0)					https://ovidsp.ovid.com/ovidweb.cgi?T=JS&CSC=Y&NEWS=N&PAGE=fulltext&D=emed20&AN=630752159							OVID
Journal Article	21147	De Siqueira J.;Russell D.A.;Siddle H.J.;Richards S.H.;McGinnis,E.	Non-surgical interventions for preventing contralateral tissue loss and amputation in dysvascular patients with a primary major lower limb amputation.	Cochrane Database of Systematic Reviews		2021			2021	1) (pagination	Arte Number: 013857. ate of Pubaton: 29 Jan 2021			Objectives: This is a protocol for a Cochrane Review (intervention). The objectives are as follows:. To assess the effects of non-surgical interventions versus placebo, or no intervention, or other non-surgical interventions, on contralateral limb tissue loss and amputation in dysvascular patients with a primary major lower limb amputation.						John Wiley and Sons Ltd								(De Siqueira) Leeds Institute of Cardiovascular and Metabolic Medicine, University of Leeds, Leeds, United Kingdom (Russell) Leeds Vascular Institute, Leeds Teaching Hospitals NHS Trust, Leeds, United Kingdom (Siddle) Leeds Institute of Rheumatic and Musculoskeletal Medicine, University of Leeds, Leeds, United Kingdom (Richards) Leeds Institute of Health Sciences, University of Leeds, Leeds, Unit…	634335092	Unknown(0)					https://ovidsp.ovid.com/ovidweb.cgi?T=JS&CSC=Y&NEWS=N&PAGE=fulltext&D=emexb&AN=634335092							OVID
Journal Article	21759	De Souza L.R.;Chan K.T.;Kobayashi K.;Karasiuk A.;FullerThomson,E.	The prevalence and management of diabetes among Vietnamese Americans: A population-based survey of an understudied ethnic group.	Chronic Illness		2020				pagination	ate of Pubaton: 2020			Objectives: Although obesity remains relatively rare among Vietnamese Americans, the prevalence of diabetes has increased in this population. This study aims to: 1. Estimate the prevalence of diabetes among non-obese Vietnamese American adults compared to non-obese non-Hispanic whites (NHW). 2. Identify factors associated with diabetes among non-obese Vietnamese Americans. 3. Examine whether Viet…						SAGE Publications Ltd (E-mail: info@sagepub.co.uk)								(De Souza, Karasiuk, Fuller-Thomson) Institute for Life Course and Aging, University of Toronto, Toronto, Canada (Chan) School of Social Welfare, University at Albany, Albany, United States (Kobayashi) Department of Sociology, University of Victoria, Victoria, Canada (Fuller-Thomson) Factor-Inwentash Faculty of Social Work and Department of Family & Community Medicine, University of Toronto, Toro…	2006980466	Unknown(0)					https://ovidsp.ovid.com/ovidweb.cgi?T=JS&CSC=Y&NEWS=N&PAGE=fulltext&D=emexa&AN=2006980466							OVID
Journal Article	21552	DeCosta P.;Grabowski D.;Skinner,T. C.	The psychosocial experience and needs of children newly diagnosed with type 1 diabetes from their own perspective: a systematic and narrative review.	Diabetic Medicine	Diabetic Med.	2020	2020-10-01		37	10	1640	1652		Aim: To understand the psychosocial experience of children and identify their primary support needs following a type 1 diabetes diagnosis.						Blackwell Publishing Ltd (E-mail: info@royensoc.co.uk)								(DeCosta, Skinner) Department of Psychology, University of Copenhagen, Copenhagen, Denmark (DeCosta, Grabowski, Skinner) Steno Diabetes Centre Copenhagen, Diabetes Management Research, Gentofte, Copenhagen, Denmark (Skinner) Department of Rural Health, La Trobe University, Bendigo, VIC, Australia	2006137130	Unknown(0)					https://ovidsp.ovid.com/ovidweb.cgi?T=JS&CSC=Y&NEWS=N&PAGE=fulltext&D=emexa&AN=2006137130							OVID
Journal Article	22259	Del Bo C.;Bernardi S.;Marino M.;Porrini M.;Tucci M.;Guglielmetti S.;Cherubini A.;Carrieri B.;Kirkup B.;Kroon P.;ZamoraRos R.;Liberona N.H.;AndresLacueva C.;Riso,P.	Systematic Review on Polyphenol Intake and Health Outcomes: Is there Sufficient Evidence to Define a Health-Promoting Polyphenol-Rich Dietary Pattern?.	Nutrients		2019			11	6) (pagination	Arte Number: 1355. ate of Pubaton: June 2019			Growing evidence support association between polyphenol intake and reduced risk for chronic diseases, even if there is a broad debate about the effective amount of polyphenols able to exert such protective effect. The present systematic review provides an overview of the last 10-year literature on the evaluation of polyphenol intake and its association with specific disease markers and/or endpoin…						MDPI AG (Postfach, Basel CH-4005, Switzerland. E-mail: indexing@mdpi.com)								(Del Bo, Bernardi, Marino, Porrini, Tucci, Guglielmetti, Riso) Department of Food, Environmental and Nutritional Sciences (DeFENS), Universita degli Studi di Milano, Milan 20133, Italy (Cherubini, Carrieri) Geriatria, Accettazione Geriatrica e Centro di ricerca per l'invecchiamento, IRCCS INRCA, Ancona 60127, Italy (Carrieri) Department of Life and Environmental Sciences, Polytechnic University o…	2002326982	Unknown(0)					https://ovidsp.ovid.com/ovidweb.cgi?T=JS&CSC=Y&NEWS=N&PAGE=fulltext&D=emed20&AN=2002326982							OVID
Journal Article	21721	Del ToroMijares R.;JerjesSanchez C.;Rodriguez D.;Panneflek J.;VazquezGuajardo M.;Fabiani M.A.;Quintanilla J.;Manautou L.;de la PenaAlmaguer E.;Cadena A.;Cassagne G.;TorreAmione,G.	The hospital zambrano hellion venous thromboembolism rapid response team (PREVENTION-team): Improving pulmonary embolism and deep venous thrombosis patient care.	Archivos de Cardiologia de Mexico		2020	2020		90	1	28	38		Background: Fast-track worldwide reperfusion programs improve outcomes in ST-elevation myocardial infarction and stroke. Similar programs called Program Evaluation and Review Technique (PERT) focus on submassive and massive pulmonary embolism (PE) excluding deep venous thrombosis (DVT).						Instituto Nacional de Cardiologia Ignazio Chavez (E-mail: archivos@cardiologia.org.mx)								(Del Toro-Mijares, Jerjes-Sanchez, Vazquez-Guajardo, Fabiani, Quintanilla, Manautou, de la Pena-Almaguer, Cadena, Torre-Amione) Escuela de Medicina y Ciencias de la Salud, Tecnologico de Monterrey, Monterrey, Mexico (Del Toro-Mijares, Jerjes-Sanchez, Rodriguez, Vazquez-Guajardo, Fabiani, Quintanilla, Manautou, de la Pena-Almaguer, Cadena, Cassagne, Torre-Amione) Instituto de Cardiologia y Medicin…	2003770625	Unknown(0)				Equipo de respuesta rapida para tromboembolismo venoso del hospital zambrano hellion (PREVENTION-team): mejorando el manejo del tromboembolismo pulmonar y trombosis venosa profunda.	https://ovidsp.ovid.com/ovidweb.cgi?T=JS&CSC=Y&NEWS=N&PAGE=fulltext&D=emexa&AN=2003770625							OVID
Journal Article	21360	Delaney R.K.;SiscoTaylor B.;Fagerlin A.;Weir P.;Ozanne,E. M.	A systematic review of intensive outpatient care programs for high-need, high-cost patients.	Translational Behavioral Medicine		2020	2020-10-01		10	5	1187	1199		Five percent of the patient population accounts for 50% of U.S. healthcare expenditures. High-need, high-cost patients are medically complex for numerous reasons, often including behavioral health needs. Intensive outpatient care programs (IOCPs) are emerging, innovative clinics which provide patient-centered care leveraging multidisciplinary teams. The overarching goals of IOCPs are to reduce em…						Oxford University Press								(Delaney, Sisco-Taylor, Fagerlin, Ozanne) Department of Population Health Sciences, University of Utah School of Medicine, Salt Lake City, UT 84108, United States (Fagerlin) Salt Lake City Va Info. Decision-Enhancement and Analytic Sciences (IDEAS) Center for Innovation, Salt Lake City, UT 84148, United States (Weir) Department of Pediatrics, University of Utah School of Medicine, Salt Lake City,…	2010100226	Unknown(0)					https://ovidsp.ovid.com/ovidweb.cgi?T=JS&CSC=Y&NEWS=N&PAGE=fulltext&D=emexb&AN=2010100226							OVID
Journal Article	21271	Delva S.;Waligora Mendez K.J.;Cajita M.;Koirala B.;Shan R.;Wongvibulsin S.;Vilarino V.;Gilmore D.R.;Han,H. R.	Efficacy of Mobile Health for Self-management of Cardiometabolic Risk Factors: A Theory-Guided Systematic Review.	The Journal of cardiovascular nursing	J.Cardiovasc.Nurs.	2021	2021-01-01		36	1	34	55		BACKGROUND: Although mobile health (mHealth) technologies are burgeoning in the research arena, there is a lack of mHealth interventions focused on improving self-management of individuals with cardiometabolic risk factors (CMRFs).						NLM (Medline)								(Delva) Sabianca Delva, BSN, RN PhD Candidate, School of Nursing, The Johns Hopkins University, Baltimore, Maryland. Kyra J. Waligora Mendez, BSN, RN PhD Candidate, School of Nursing, The Johns Hopkins University, Baltimore, Maryland. Mia Cajita, BSN, RN Postdoctoral Fellow, Department of Health and Community Systems, School of Nursing, University of Pittsburgh, Pennsylvania. Binu Koirala, BSN, R…	630877641	Unknown(0)					https://ovidsp.ovid.com/ovidweb.cgi?T=JS&CSC=Y&NEWS=N&PAGE=fulltext&D=emexb&AN=630877641							OVID
Journal Article	21294	Dempsey P.C.;Friedenreich C.M.;Leitzmann M.F.;Buman M.P.;Lambert E.;Willumsen J.;Bull,F.	Global Public Health Guidelines on Physical Activity and Sedentary Behavior for People Living With Chronic Conditions: A Call to Action.	Journal of physical activity & health		2020	2020-12-04		18	1	76	85		BACKGROUND: In 2020, the World Health Organization (WHO) released global guidelines on physical activity (PA) and sedentary behavior, for the first time providing population-based recommendations for people living with selected chronic conditions. This article briefly presents the guidelines, related processes and evidence, and, importantly, considers how they may be used to support research, pra…						NLM (Medline)									633606588	Unknown(0)					https://ovidsp.ovid.com/ovidweb.cgi?T=JS&CSC=Y&NEWS=N&PAGE=fulltext&D=emexb&AN=633606588							OVID
Journal Article	21427	Dening J.;Islam S.M.S.;George E.;Maddison,R.	Web-based interventions for dietary behavior in adults with Type 2 diabetes: Systematic review of randomized controlled trials.	Journal of Medical Internet Research		2020			22	8) (pagination	Arte Number: e16437. ate of Pubaton: August 2020			Background: Type 2 diabetes mellitus (T2DM) is among the most prevalent noncommunicable health conditions worldwide, affecting over 500 million people globally. Diet is a key aspect of T2DM management with dietary modification shown to elicit clinically meaningful outcomes such as improved glycemic control, and reductions in weight and cardiovascular disease risk factors. Web-based interventions …						JMIR Publications Inc.								(Dening, Islam, George, Maddison) Institute for Physical Activity and Nutrition, School of Exercise and Nutrition Sciences, Deakin University, Geelong, VIC, Australia	2007819704	Unknown(0)					https://ovidsp.ovid.com/ovidweb.cgi?T=JS&CSC=Y&NEWS=N&PAGE=fulltext&D=emexa&AN=2007819704							OVID
Journal Article	22472	Denning D.;Beyene,T.	Estimated burden of serious fungal infections in Ethiopia.	Journal of Infection and Public Health.Conference: GCCMID 2018.Dubai United Arab Emirates		2019	January - February 2019		12	1	125			Introduction: The morbidity and mortality associated with fungal infections in Ethiopia is not known. Therefore, we assessed the annual burden in the whole population and among populations at risk.						Elsevier Ltd								(Denning) Manchester University FT, United Kingdom (Beyene) Asela Referral Hospital, College of Health Sciences, Arsi University, United Kingdom	2001389446	Unknown(0)					https://ovidsp.ovid.com/ovidweb.cgi?T=JS&CSC=Y&NEWS=N&PAGE=fulltext&D=emed20&AN=2001389446							OVID
Journal Article	21783	Dennison R.A.;Fox R.A.;Ward R.J.;Griffin S.J.;UsherSmith,J. A.	Women's views on screening for Type 2 diabetes after gestational diabetes: a systematic review, qualitative synthesis and recommendations for increasing uptake.	Diabetic Medicine	Diabetic Med.	2020	2020-01-01		37	1	29	43		Aim: Many women do not attend recommended glucose testing following a pregnancy affected by gestational diabetes (GDM). We aimed to synthesize the literature regarding the views and experiences of women with a history of GDM on postpartum glucose testing, focusing on barriers and facilitators to attendance.						Blackwell Publishing Ltd								(Dennison, Ward, Griffin, Usher-Smith) Primary Care Unit, Department of Public Health and Primary Care, University of Cambridge, Cambridge, United Kingdom (Fox) School of Clinical Medicine, University of Cambridge, Cambridge, United Kingdom (Griffin) MRC Epidemiology Unit, University of Cambridge, Cambridge, United Kingdom	628717977	Unknown(0)					https://ovidsp.ovid.com/ovidweb.cgi?T=JS&CSC=Y&NEWS=N&PAGE=fulltext&D=emexa&AN=628717977							OVID
Journal Article	22102	DePorter T.L.;Elzerman,A. L.	Common feline problem behaviors: Destructive scratching.	Journal of Feline Medicine and Surgery		2019	2019-03-01		21	3	235	243		Practical relevance: While scratching is a normal, beneficial behavior for cats, it can create problems when cats scratch objects owners deem as inappropriate. However, if veterinarians make suitable recommendations from the first veterinary visit, owners will be able to implement effective preventive strategies to develop good scratching patterns for life. Educating owners as to why cats scratch…						SAGE Publications Ltd (E-mail: info@sagepub.co.uk)								(DePorter, Elzerman) Oakland Veterinary Referral Services, 1400 Telegraph Road, Bloomfield Hills, MI 48302, United States	626567468	Unknown(0)					https://ovidsp.ovid.com/ovidweb.cgi?T=JS&CSC=Y&NEWS=N&PAGE=fulltext&D=emed20&AN=626567468							OVID
Journal Article	22283	Deren K.;Weghuber D.;Caroli M.;Koletzko B.;Thivel D.;Frelut M.L.;Socha P.;Grossman Z.;Hadjipanayis A.;Wyszynska J.;Mazur,A.	Consumption of Sugar-Sweetened Beverages in Paediatric Age: A Position Paper of the European Academy of Paediatrics and the European Childhood Obesity Group.	Annals of Nutrition and Metabolism		2019	2019-05-01		74	4	296	302		Background: Health risks associated with the high consumption of sugar-sweetened beverages (SSBs) include overweight or obesity and their complications such as diabetes, as well as oral and dental decay, among others.						S. Karger AG								(Deren, Wyszynska, Mazur) Medical Faculty, University of Rzeszow, Rzeszow, Poland (Weghuber) Department of Pediatrics, Paracelsus Medical University, Salzburg, Austria (Caroli) Paediatrician, Nutritionist, Brindisi, Italy (Koletzko) Dr. von Hauner Children's Hospital, University of Munich Medical Centre, Ludwig -Maximilians-Universitat Munich, Munich, Germany (Thivel) Clermont Auvergne University…	627446577	Unknown(0)					https://ovidsp.ovid.com/ovidweb.cgi?T=JS&CSC=Y&NEWS=N&PAGE=fulltext&D=emed20&AN=627446577							OVID
[truncated: 1,092 more rows]
[truncated: 11 more columns]
