# Supplementary material for: Reliability of the evidence to guide decision-making in foot ulcer prevention in diabetes: an overview of systematic reviews
Source: BMC Med Res Methodol. 2022 Oct 20;22:274. doi: 10.1186/s12874-022-01738-y (PMC9583498; doi:10.1186/s12874-022-01738-y)
Supplement: Supplementary file 1 — Additional file 1. [file 12874_2022_1738_MOESM1_ESM.zip › Crawford Foot ulcers Medline update to 20210517.xlsx]

## Sheet: Sheet1
Reference Type	Reference Id	Authors, Primary	Title Primary	Periodical Full	Periodical Abbrev	Pub Year	Pub Month & Day	Pub Date Free From	Volume	Issue	Start Page	Other Pages	Keywords	Abstract	Notes	Personal Notes	Authors, Secondary	Title Secondary	Edition	Publisher	Place Of Publication	Authors, Tertiary	Authors, Quaternary	Authors, Quinary	Title, Tertiary	ISSN/ISBN	Availability	Author/Address	Accession Number	Output Language	Language	Classification	Sub file/Database	Original Foreign Title	Links	URL	DOI	PMID	PMCID	Call Number	Database	Data Source	Identifying Phrase	Retrieved Date	Shortened Title	User 1	User 2	User 3	User 4
Journal Article	20948	Abdullah,Adina;Liew,Su May;Salim,Hani;Ng,Chirk Jenn;Chinna,Karuthan	Prevalence of limited health literacy among patients with type 2 diabetes mellitus: A systematic review.	PLoS ONE [Electronic Resource]		2019			14	5	e0216402			BACKGROUND: Health literacy (HL) skills are essential to enable self-management and shared decision-making in patients with type 2 diabetes mellitus (T2DM). Limited HL in these patients is associated with poorer outcomes. It is not clear what the burden of limited HL in patients with T2DM across countries and what factors influence it. METHODS: A systematic review was conducted according to the P…	Status: MEDLINE													Abdullah, Adina. Department of Primary Care Medicine, University Malaya Primary Care Research Group (UMPCRG), Faculty of Medicine, University of Malaya, Kuala Lumpur, Malaysia. Liew, Su May. Department of Primary Care Medicine, University Malaya Primary Care Research Group (UMPCRG), Faculty of Medicine, University of Malaya, Kuala Lumpur, Malaysia. Salim, Hani. Department of Family Medicine, Facu…	31063470	Unknown(0)			Journal Article. Meta-Analysis. Research Support, Non-U.S. Gov't. Systematic Review		https://ovidsp.ovid.com/ovidweb.cgi?T=JS&CSC=Y&NEWS=N&PAGE=fulltext&D=med16&AN=31063470							OVID
Journal Article	20648	Abu-Qamar,Ma'en Zaid;Kemp,Vivien;Whitehead,Lisa	Foot ulcers associated with external trauma among people with diabetes: An integrative review of the origin of trauma and outcomes	International journal of nursing studies	Int.J.Nurs.Stud.	2021	Feb		114		103822			BACKGROUND: Foot ulcers are common among people with diabetes. These ulcers are caused by a number of factors including trauma. To date, research findings on the origin of external trauma and the outcome of foot ulcers resulting from an external trauma have not been summarised. OBJECTIVE: To examine the origin of external trauma that contribute to the development of foot ulcers among people with …	[Review]; Status: In-Process													Abu-Qamar, Ma'en Zaid. School of Nursing and Midwifery, Edith Cowan University, 270 Joondalup Drive, Joondalup, WA 6027, Australia; Department of Adult Health Nursing, Faculty of Nursing, Mu'tah University, Mu'tah, Jordan. Electronic address: m.abu-qamar@ecu.edu.au. Kemp, Vivien. School of Nursing and Midwifery, Edith Cowan University, 270 Joondalup Drive, Joondalup, WA 6027, Australia. Electroni…	33248292	Unknown(0)			Journal Article. Review		https://ovidsp.ovid.com/ovidweb.cgi?T=JS&CSC=Y&NEWS=N&PAGE=fulltext&D=prem&AN=33248292							OVID
Journal Article	21006	Adesegun,Deborah;Cai,Chenxi;Sivak,Allison;Chari,Radha;Davenport,Margie H.	Prenatal Exercise and Pre-gestational Diseases: A Systematic Review and Meta-analysis.	Journal of Obstetrics & Gynaecology Canada: JOGC		2019	Aug		41	8	1134	1.143e+20		OBJECTIVE: This study sought to examine the effect of prenatal exercise on birth outcomes in women with pre-gestational diseases, including chronic hypertension, type 1 diabetes, and type 2 diabetes. METHODS: A structured search of online databases up to June 8, 2018 was conducted. Studies of all designs and languages were included if they contained information on the population (pregnant women w…	Status: MEDLINE													Adesegun, Deborah. Department of Obstetrics and Gynecology, Faculty of Medicine and Dentistry, Women and Children's Health Research Institute, University of Alberta, Edmonton, AB. Cai, Chenxi. Program for Pregnancy and Postpartum Health, Physical Activity and Diabetes Laboratory, Faculty of Kinesiology, Sport, and Recreation, University of Alberta, Edmonton, AB; Women and Children's Health Resear…	30598427	Unknown(0)			Journal Article. Meta-Analysis. Systematic Review		https://ovidsp.ovid.com/ovidweb.cgi?T=JS&CSC=Y&NEWS=N&PAGE=fulltext&D=med16&AN=30598427							OVID
Journal Article	20872	Adeva-Andany,Maria M.;Ranal-Muino,Eva;Vila-Altesor,Matilde;Fernandez-Fernandez,Carlos;Funcasta-Calderon,Raquel;Castro-Quintela,Elvira	Dietary habits contribute to define the risk of type 2 diabetes in humans	Clinical Nutrition ESPEN		2019			34		8	17		BACKGROUND AND AIMS: Type 2 diabetes (T2D) is a frequent disorder largely preventable. The aim of this review was to summarize information on the association between dietary habits and the risk of developing T2D. METHODS: We conducted a comprehensive literature search using the PubMed database from its inception to June, 2019. Articles were restricted to those written in English and concerning hu…	[Review]; Status: MEDLINE						12							Adeva-Andany, Maria M. Internal Medicine Department, Hospital General Juan Cardona, c/Pardo Bazan s/n, 15406, Ferrol, Spain. Electronic address: madevaa@yahoo.com. Ranal-Muino, Eva. Internal Medicine Department, Hospital General Juan Cardona, c/Pardo Bazan s/n, 15406, Ferrol, Spain. Vila-Altesor, Matilde. Internal Medicine Department, Hospital General Juan Cardona, c/Pardo Bazan s/n, 15406, Ferro…	31677716	Unknown(0)			Journal Article. Review		https://ovidsp.ovid.com/ovidweb.cgi?T=JS&CSC=Y&NEWS=N&PAGE=fulltext&D=med16&AN=31677716							OVID
Journal Article	20745	Afshar,Rowshanak;Tang,Tricia S.;Askari,Amir S.;Sidhu,Rawel;Brown,Helen;Sherifali,Diana	Peer support interventions in type 2 diabetes: Review of components and process outcomes	Journal Of Diabetes		2020	Apr		12	4	315	338		BACKGROUND: This review seeks to identify (a) the various components and process outcomes of type 2 diabetes peer support (PS) interventions and (b) the measures implemented to monitor intervention fidelity and evaluate outcomes in these studies. METHODS: The MEDLINE, PubMed, EMBASE (Excerpta Medica Database), CENTRAL (Cochrane Central Register of Controlled Trials), CINAHL (Cumulative Index to N…	[Review]; Status: MEDLINE													Afshar, Rowshanak. Division of Endocrinology, Department of Medicine, The University of British Columbia, Vancouver, British Columbia, Canada. Tang, Tricia S. Division of Endocrinology, Department of Medicine, The University of British Columbia, Vancouver, British Columbia, Canada. Askari, Amir S. Division of Endocrinology, Department of Medicine, The University of British Columbia, Vancouver, Br…	31639255	Unknown(0)			Journal Article. Review		https://ovidsp.ovid.com/ovidweb.cgi?T=JS&CSC=Y&NEWS=N&PAGE=fulltext&D=medl&AN=31639255							OVID
Journal Article	20895	Agha,Golareh;Mendelson,Michael M.;Ward-Caviness,Cavin K.;Joehanes,Roby;Huan,TianXiao;Gondalia,Rahul;Salfati,Elias;Brody,Jennifer A.;Fiorito,Giovanni;Bressler,Jan;Chen,Brian H.;Ligthart,Symen;Guarrera,Simonetta;Colicino,Elena;Just,Allan C.;Wahl,Simone;Gieger,Christian;Vandiver,Amy R.;Tanaka,Toshiko;Hernandez,Dena G.;Pilling,Luke C.;Singleton,Andrew B.;Sacerdote,Carlotta;Krogh,Vittorio;Panico,Salva…	Blood Leukocyte DNA Methylation Predicts Risk of Future Myocardial Infarction and Coronary Heart Disease.	Circulation	Circulation	2019			140	8	645	657		BACKGROUND: DNA methylation is implicated in coronary heart disease (CHD), but current evidence is based on small, cross-sectional studies. We examined blood DNA methylation in relation to incident CHD across multiple prospective cohorts. METHODS: Nine population-based cohorts from the United States and Europe profiled epigenome-wide blood leukocyte DNA methylation using the Illumina Infinium 450…	Status: MEDLINE						08 20							Agha, Golareh. Department of Environmental Health Sciences, Columbia University Mailman School of Public Health, New York (G.A., A.A.B.). Mendelson, Michael M. Population Sciences Branch, National Heart, Lung, and Blood Institute, NIH, Bethesda, MD (M.M.M., D.L., R.J.). Mendelson, Michael M. Framingham Heart Study, MA (M.M.M., D.L.). Mendelson, Michael M. Department of Cardiology, Boston Children…	31424985	Unknown(0)			Journal Article. Meta-Analysis. Research Support, N.I.H., Extramural. Research Support, N.I.H., Intramural. Research Support, Non-U.S. Gov't. Research Support, U.S. Gov't, Non-P.H.S.		https://ovidsp.ovid.com/ovidweb.cgi?T=JS&CSC=Y&NEWS=N&PAGE=fulltext&D=med16&AN=31424985							OVID
Journal Article	20712	Ahmed,Sayed;Barwick,Alex;Butterworth,Paul;Nancarrow,Susan	Footwear and insole design features that reduce neuropathic plantar forefoot ulcer risk in people with diabetes: a systematic literature review.	Journal of Foot & Ankle Research		2020	2004-06-01		13	1	30			BACKGROUND: In people with diabetes, offloading high-risk foot regions by optimising footwear, or insoles, may prevent ulceration. This systematic review aimed to summarise and evaluate the evidence for footwear and insole features that reduce pathological plantar pressures and the occurrence of diabetic neuropathy ulceration at the plantar forefoot in people with diabetic neuropathy. METHODS: Si…	Status: MEDLINE													Ahmed, Sayed. School of Health and Human Sciences, Southern Cross University, Billinga, Queensland, 4225, Australia. s.ahmed.13@student.scu.edu.au. Barwick, Alex. School of Health and Human Sciences, Southern Cross University, Billinga, Queensland, 4225, Australia. Butterworth, Paul. School of Health and Human Sciences, Southern Cross University, Billinga, Queensland, 4225, Australia. Nancarrow, …	32498719	Unknown(0)			Journal Article. Systematic Review		https://ovidsp.ovid.com/ovidweb.cgi?T=JS&CSC=Y&NEWS=N&PAGE=fulltext&D=medl&AN=32498719							OVID
Journal Article	20847	Ahrens,Ingo;Averkov,Oleg;Zuniga,Eduardo C.;Fong,Alan Y. Y.;Alhabib,Khalid F.;Halvorsen,Sigrun;Abdul Kader,Muhamad A B S K.;Sanz-Ruiz,Ricardo;Welsh,Robert;Yan,Hongbin;Aylward,Philip	Invasive and antiplatelet treatment of patients with non-ST-segment elevation myocardial infarction: Understanding and addressing the global risk-treatment paradox	Clinical cardiology	Clin.Cardiol.	2019	Oct		42	10	1028	1040		Clinical guidelines for the treatment of patients with non-ST-segment elevation myocardial infarction (NSTEMI) recommend an invasive strategy with cardiac catheterization, revascularization when clinically appropriate, and initiation of dual antiplatelet therapy regardless of whether the patient receives revascularization. However, although patients with NSTEMI have a higher long-term mortality r…	[Review]; Status: MEDLINE													Ahrens, Ingo. Augustinerinnen Hospital, Academic Teaching Hospital, University of Cologne, Cologne, Germany. Averkov, Oleg. Pirogov Russian National Research Medical University, Moscow, Russia. Zuniga, Eduardo C. Clinica de Occidente, Santiago de Cali, Colombia. Fong, Alan Y Y. Department of Cardiology, Sarawak Heart Centre, Kota Samarahan, Malaysia. Alhabib, Khalid F. Department of Cardiac Scien…	31317575	Unknown(0)			Journal Article. Review		https://ovidsp.ovid.com/ovidweb.cgi?T=JS&CSC=Y&NEWS=N&PAGE=fulltext&D=med16&AN=31317575							OVID
Journal Article	20773	Ajuwon,Abidemi Mary;Love,Rene	Type 2 diabetes and depression in the African American population.	Journal of the American Association of Nurse Practitioners		2020	Feb		32	2	120	127		BACKGROUND AND PURPOSE: Type 2 diabetes mellitus (T2DM) affects 30.3 million people (9.4%) in the United States. African Americans are twice as likely to be diagnosed with diabetes and have two to four times the rates of T2DM-associated complications. Depression has long been associated with poor outcomes of diabetic self-management and glycemic control. Comorbidity of T2DM and depression worsen …	Status: MEDLINE													Ajuwon, Abidemi Mary. College of Nursing, University of Arizona, Tucson, Arizona.	31348139	Unknown(0)			Journal Article		https://ovidsp.ovid.com/ovidweb.cgi?T=JS&CSC=Y&NEWS=N&PAGE=fulltext&D=med17&AN=31348139							OVID
Journal Article	20928	Al Hashmi,Iman;Nandy,Karabi;Seshan,Vidya	Non-Medical Strategies to Improve Pregnancy Outcomes of Women with Gestational Diabetes Mellitus: A literature review	Sultan Qaboos University Medical Journal		2019	Feb		19	1	e4	e10		This review aimed to examine the literature related to non-medical strategies used to improve pregnancy outcomes of women with gestational diabetes mellitus (GDM) and to determine the risk of bias of the selected studies. Treatment for GDM is changing due to the increased prevalence of GDM-related maternal and neonatal complications. A growing body of evidence suggests that early detection, aggre…	[Review]; Status: MEDLINE													Al Hashmi, Iman. College of Nursing, Sultan Qaboos University, Muscat, Oman. Nandy, Karabi. Department of Biostatistics & Epidemiology, University of North Texas Health Science Center, Fort Worth, USA. Seshan, Vidya. College of Nursing, Sultan Qaboos University, Muscat, Oman.	31198588	Unknown(0)			Journal Article. Review		https://ovidsp.ovid.com/ovidweb.cgi?T=JS&CSC=Y&NEWS=N&PAGE=fulltext&D=med16&AN=31198588							OVID
Journal Article	20837	Alahakoon,C.;Fernando,M.;Galappaththy,C.;Matthews,E. O.;Lazzarini,P.;Moxon,J. V.;Golledge,J.	Meta-analyses of randomized controlled trials reporting the effect of home foot temperature monitoring, patient education or offloading footwear on the incidence of diabetes-related foot ulcers	Diabetic Medicine	Diabetic Med.	2020			37	8	1266	1279		AIM: The aim of this study was to perform an up-to-date systematic review and meta-analysis of randomized controlled trials (RCTs) examining the efficacy of home foot temperature monitoring, patient education and offloading footwear in reducing the incidence of diabetes-related foot ulcers. METHODS: A literature search was performed using MEDLINE, PubMed, CINAHL, Scopus and Cochrane databases to …	[Review]; Status: In-Process						8							Alahakoon, C. Ulcer and Wound Healing Consortium (UHEAL), Queensland Research Centre for Peripheral Vascular Disease, College of Medicine and Dentistry, Townsville, Australia. Alahakoon, C. Faculty of Medicine, University of Peradeniya, Peradeniya, Sri Lanka. Fernando, M. Ulcer and Wound Healing Consortium (UHEAL), Queensland Research Centre for Peripheral Vascular Disease, College of Medicine an…	32426872	Unknown(0)			Journal Article. Review. Research Support, Non-U.S. Gov't		https://ovidsp.ovid.com/ovidweb.cgi?T=JS&CSC=Y&NEWS=N&PAGE=fulltext&D=prem1&AN=32426872							OVID
Journal Article	20784	Alene,Muluneh;Assemie,Moges Agazhe;Yismaw,Leltework;Gedif,Getnet;Ketema,Daniel Bekele;Gietaneh,Wodaje;Chekol,Tadele Demilew	Patient delay in the diagnosis of tuberculosis in Ethiopia: a systematic review and meta-analysis.	BMC Infectious Diseases		2020	2027-10-01		20	1	797			BACKGROUND: Delay in the diagnosis of Tuberculosis (TB) remains a major challenge against achieving effective TB prevention and control. Though a number of studies with inconsistent findings were conducted in Ethiopia; unavailability of a nationwide study determining the median time of patient delays to TB diagnosis is an important research gap. Therefore, this study aimed to determine the pooled…	Status: MEDLINE													Alene, Muluneh. Department of Public Health, Debre Markos University, Debre Markos, Ethiopia. mulunehadis@gmail.com. Assemie, Moges Agazhe. Department of Public Health, Debre Markos University, Debre Markos, Ethiopia. Yismaw, Leltework. Department of Public Health, Debre Markos University, Debre Markos, Ethiopia. Gedif, Getnet. Department of Public Health, Debre Markos University, Debre Markos, E…	33109110	Unknown(0)			Journal Article. Meta-Analysis. Systematic Review		https://ovidsp.ovid.com/ovidweb.cgi?T=JS&CSC=Y&NEWS=N&PAGE=fulltext&D=med17&AN=33109110							OVID
Journal Article	20901	Alharbi,Talal;Thomacos,Nikos;McLelland,Gayle	Core competencies for diabetes educators: A scoping review	Diabetes & Metabolic Syndrome		2019	Jul		13	4	2671	2682		AIMS: Diabetes educators (DEs) play a major role in diabetes education and management. The aims of this scoping review were to compile the currently identified core competencies for DEs and, to review the currently used criteria to assess DEs' core competencies. METHODS: A scoping review was conducted using the methodology of the Joanna Briggs Institute. Five databases (Ovid, CINAHL, Scopus, Web …	[Review]; Status: MEDLINE						#NAME?							Alharbi, Talal. School of Nursing and Midwifery, Faculty of Medicine, Nursing and Health Sciences, Monash University, Australia; University Diabetes Centre, King Saud University, Saudi Arabia. Electronic address: talal.alharbi@monash.edu. Thomacos, Nikos. School of Primary and Allied Health Care, Faculty of Medicine, Nursing and Health Sciences, Monash University, Australia. McLelland, Gayle. Sch…	31405693	Unknown(0)			Journal Article. Review		https://ovidsp.ovid.com/ovidweb.cgi?T=JS&CSC=Y&NEWS=N&PAGE=fulltext&D=med16&AN=31405693							OVID
Journal Article	20864	Allweiss,Pamela	Diabetes and Disasters: Recent Studies and Resources for Preparedness	Current Diabetes Reports		2019			19	11	131			PURPOSE OF REVIEW: Studies have shown that disasters may exacerbate the comorbidities in vulnerable populations such as those with a pre-existing chronic medical condition like diabetes. This article highlights recent studies that look at the impact of disasters on people with diabetes and also shows recent resources for consumers, health care providers, and policy makers to improve resiliency in…	[Review]; Status: MEDLINE						11 20								31748930	Unknown(0)			Journal Article. Review		https://ovidsp.ovid.com/ovidweb.cgi?T=JS&CSC=Y&NEWS=N&PAGE=fulltext&D=med16&AN=31748930							OVID
Journal Article	20729	Almutairi,Nasser;Hosseinzadeh,Hassan;Gopaldasani,Vinod	The effectiveness of patient activation intervention on type 2 diabetes mellitus glycemic control and self-management behaviors: A systematic review of RCTs.	Primary care diabetes		2020			14	1	12	20		BACKGROUND: Type 2 diabetes mellitus T2DM is a major health challenge and associated with several complications and mortality. Self-management behaviors SMBs such as healthy diet, physical activity, blood glucose self-monitoring, foot care and medication adherence are critical part of diabetic care. Empowered or activated patients, are more likely to practice better SMBs. However, the effectivene…	Status: MEDLINE						2							Almutairi, Nasser. School of Health & Society, University of Wollongong, NSW, Australia. Hosseinzadeh, Hassan. School of Health & Society, University of Wollongong, NSW, Australia. Electronic address: hassanh@uow.edu.au. Gopaldasani, Vinod. School of Health & Society, University of Wollongong, NSW, Australia.	31543458	Unknown(0)			Journal Article. Research Support, Non-U.S. Gov't. Systematic Review		https://ovidsp.ovid.com/ovidweb.cgi?T=JS&CSC=Y&NEWS=N&PAGE=fulltext&D=medl&AN=31543458							OVID
Journal Article	20832	Alvaro-Afonso,Francisco Javier;Garcia-Alvarez,Yolanda;Lazaro-Martinez,Jose Luis;Kakagia,Despoina;Papanas,Nikolaos	Advances in Dermoepidermal Skin Substitutes for Diabetic Foot Ulcers.	Current Vascular Pharmacology		2020			18	2	182	192		Diabetic foot ulcers (DFUs) are one of the major complications of diabetes, representing a leading cause of hospitalisation and non-traumatic lower limb amputations. Multidisciplinary management, patient education, glucose control, debridement, off-loading, infection control, and adequate perfusion are the mainstays of standard care. Despite all these, at least 30% of DFUs fail to heal within 20 …	Status: MEDLINE													Alvaro-Afonso, Francisco Javier. Diabetic Foot Unit, University Podiatric Clinic, Edificio Facultad de Medicina, Complutense University of Madrid, Instituto de Investigacion Sanitaria del Hospital Clinico San Carlos (IdISSC), Madrid, Spain. Garcia-Alvarez, Yolanda. Diabetic Foot Unit, University Podiatric Clinic, Edificio Facultad de Medicina, Complutense University of Madrid, Instituto de Invest…	30963977	Unknown(0)			Journal Article. Systematic Review		https://ovidsp.ovid.com/ovidweb.cgi?T=JS&CSC=Y&NEWS=N&PAGE=fulltext&D=med17&AN=30963977							OVID
Journal Article	20666	Ammenwerth,Elske;Neyer,Stefanie;Horbst,Alexander;Mueller,Gerhard;Siebert,Uwe;Schnell-Inderst,Petra	Adult patient access to electronic health records.	Cochrane Database of Systematic Reviews		2021	2026-02-01		2		12707			BACKGROUND: To support patient-centred care, healthcare organisations increasingly offer patients access to data stored in the institutional electronic health record (EHR). OBJECTIVES: Primary objective 1. To assess the effects of providing adult patients with access to electronic health records (EHRs) alone or with additional functionalities on a range of patient, patient-provider, and health re…	Status: MEDLINE													Ammenwerth, Elske. Department of Biomedical Informatics and Mechatronics, UMIT - Private University for Health Sciences, Medical Informatics and Technology, Hall in Tirol, Austria. Neyer, Stefanie. Department of Nursing Science and Gerontology, UMIT - Private University for Health Sciences, Medical Informatics and Technology, Hall in Tirol, Austria. Horbst, Alexander. Department of Biomedical Inf…	33634854	Unknown(0)			Journal Article. Systematic Review		https://ovidsp.ovid.com/ovidweb.cgi?T=JS&CSC=Y&NEWS=N&PAGE=fulltext&D=medl&AN=33634854							OVID
Journal Article	20742	Anusruti,Ankita;Xuan,Yang;Gao,Xin;Jansen,Eugene H. J. M.;Laetsch,Dana Clarissa;Brenner,Hermann;Schottker,Ben	Factors associated with high oxidative stress in patients with type 2 diabetes: a meta-analysis of two cohort studies.	BMJ Open Diabetes Research & Care		2020			8	1	2			OBJECTIVE: Our objective is to identify the potential factors associated with serum Diacron's reactive oxygen metabolites test (D-ROM) levels of patients with type 2 diabetes mellitus (T2DM) by conducting cross-sectional and longitudinal analyses in two large cohorts and further strengthening these results by performing a meta-analysis. METHODS: Serum D-ROM concentrations were measured in 1045 an…	Status: MEDLINE													Anusruti, Ankita. Division of Clinical Epidemiology and Ageing Research, German Cancer Research Center, Heidelberg, Germany. Anusruti, Ankita. Network Aging Research, University of Heidelberg, Heidelberg, Germany. Xuan, Yang. Division of Clinical Epidemiology and Ageing Research, German Cancer Research Center, Heidelberg, Germany. Xuan, Yang. Network Aging Research, University of Heidelberg, Heid…	32079612	Unknown(0)			Journal Article. Meta-Analysis. Research Support, Non-U.S. Gov't		https://ovidsp.ovid.com/ovidweb.cgi?T=JS&CSC=Y&NEWS=N&PAGE=fulltext&D=medl&AN=32079612							OVID
Journal Article	20925	Atallah,Randa;Cote,Jose;Bekarian,Garine	[Evaluation of the effects of a nursing intervention on the therapeutic adherence of people with type 2 diabetes]	Recherche en soins infirmiers	Rech.Soins Infirm.	2019								INTRODUCTION: Diabetes mellitus is a major public health problem. ContextBackground: Educational programs have been shown to be effective demonstrated their effectiveness in improving diabetes control. In Lebanon, no action has been taken to date. OBJECTIVE: The objective is to evaluate the effects of a that an educational intervention has on the therapeutic adherence of patients with type 2 diab…	[French]; Status: MEDLINE														31210498	Unknown(0)			Journal Article. Randomized Controlled Trial		https://ovidsp.ovid.com/ovidweb.cgi?T=JS&CSC=Y&NEWS=N&PAGE=fulltext&D=med16&AN=31210498							OVID
Journal Article	20828	Aurich,Beate;Martin-Montoya,Tania;Zhang,Daolun;Jacqz-Aigrain,Evelyne	Reporting of offspring data in diabetes, HIV infection and hypertension trials during pregnancy: a systematic review.	Archives of Disease in Childhood Fetal & Neonatal Edition		2020	Mar		105	2	215	221		BACKGROUND: Clinical trials are conducted during pregnancy to evaluate benefits and risks of medicines for mother and child. The safety of maternal treatments is a key issue for healthcare professionals and parents. OBJECTIVE: To analyse offspring data reported in clinical trials in pregnant women with diabetes, HIV infection or hypertension (three of the most common diseases in women of childbea…	Status: MEDLINE													Aurich, Beate. Pediatric Pharmacology and Pharmacogenetics, Hopital Universitaire Robert Debre, Paris, France. Martin-Montoya, Tania. Pediatric Pharmacology and Pharmacogenetics, Hopital Universitaire Robert Debre, Paris, France. Zhang, Daolun. Pediatric Pharmacology and Pharmacogenetics, Hopital Universitaire Robert Debre, Paris, France. Jacqz-Aigrain, Evelyne. Pediatric Pharmacology and Pharmac…	31597728	Unknown(0)			Journal Article. Systematic Review		https://ovidsp.ovid.com/ovidweb.cgi?T=JS&CSC=Y&NEWS=N&PAGE=fulltext&D=med17&AN=31597728							OVID
Journal Article	20978	Ayello,Elizabeth A.;Levine,Jeffrey M.;Langemo,Diane;Kennedy-Evans,Karen Lou;Brennan,Mary R.;Gary Sibbald,R.	Reexamining the Literature on Terminal Ulcers, SCALE, Skin Failure, and Unavoidable Pressure Injuries	Advances in Skin & Wound Care	Adv.Skin Wound Care	2019	Mar		32	3	109	121		GENERAL PURPOSE: To synthesize the literature regarding skin injuries that are found in patients at the end of life and to clarify the terms used to describe these conditions. TARGET AUDIENCE: This continuing education activity is intended for physicians, physician assistants, nurse practitioners, and nurses with an interest in skin and wound care. LEARNING OBJECTIVES/OUTCOMES: After completing t…	[Review]; Status: MEDLINE; Comments: Comment in (CIN)													Ayello, Elizabeth A. Elizabeth A. Ayello, PhD, RN, CWON, ETN, MAPWCA, FAAN * Faculty * Excelsior College School of Nursing * Albany, New York * President * Ayello Harris & Associates, Inc * Copake, New York * President * World Council of Enterostomal Therapists * Co-Editor-in-Chief * Advances in Skin & Wound Care * Philadelphia, Pennsylvania Jeffrey M. Levine, MD, AGSF, CMD * Associate Clinical P…	30801349	Unknown(0)			Journal Article. Review		https://ovidsp.ovid.com/ovidweb.cgi?T=JS&CSC=Y&NEWS=N&PAGE=fulltext&D=med16&AN=30801349							OVID
Journal Article	20938	Ayre,Julie;Cvejic,Erin;Bonner,Carissa;Turner,Robin M.;Walter,Stephen D.;McCaffery,Kirsten J.	Accounting for health literacy and intervention preferences when reducing unhealthy snacking: protocol for an online randomised controlled trial.	BMJ Open		2019			9	5	e028544			INTRODUCTION: Health literacy describes the cognitive and social skills that individuals use to access, understand and act on health information. Health literacy interventions typically take the 'universal precautions approach' where all consumers are presented with simplified materials. Although this approach can improve knowledge and comprehension, its impact on complex behaviours is less clear…	Status: MEDLINE						05 28							Ayre, Julie. Faculty of Medicine and Health, Sydney School of Public Health, Sydney Health Literacy Lab, The University of Sydney, Sydney, New South Wales, Australia. Cvejic, Erin. Faculty of Medicine and Health, Sydney School of Public Health, Sydney Health Literacy Lab, The University of Sydney, Sydney, New South Wales, Australia. Bonner, Carissa. Faculty of Medicine and Health, Sydney School o…	31142536	Unknown(0)			Journal Article. Randomized Controlled Trial. Research Support, Non-U.S. Gov't		https://ovidsp.ovid.com/ovidweb.cgi?T=JS&CSC=Y&NEWS=N&PAGE=fulltext&D=med16&AN=31142536							OVID
Journal Article	20880	Aziz,Joseph;Liao,Gary;Adams,Zach;Rizk,Mina;Shorr,Risa;Allan,David S.	Systematic review of controlled clinical studies using umbilical cord blood for regenerative therapy: Identifying barriers to assessing efficacy.	Cytotherapy		2019			21	11	1112	1121		Clinical use of umbilical cord blood (UCB) for novel indications in regenerative therapy continues to rise, however, whether new indications are proven is less clear. An updated systematic search of the literature, focusing only on controlled clinical studies, is needed to properly assess potential efficacy. After updating our systematic search to April 1, 2018 (PROSPERO protocol CRD42016040157),…	Status: MEDLINE						11							Aziz, Joseph. Department of Medicine, Faculty of Medicine, University of Ottawa, Ottawa, Ontario, Canada; Ottawa Hospital Research Institute, Ottawa, Ontario, Canada. Liao, Gary. Department of Medicine, Faculty of Medicine, University of Ottawa, Ottawa, Ontario, Canada; Ottawa Hospital Research Institute, Ottawa, Ontario, Canada. Adams, Zach. Department of Medicine, Faculty of Medicine, Universit…	31587876	Unknown(0)			Journal Article. Research Support, Non-U.S. Gov't. Systematic Review		https://ovidsp.ovid.com/ovidweb.cgi?T=JS&CSC=Y&NEWS=N&PAGE=fulltext&D=med16&AN=31587876							OVID
Journal Article	20917	Bahtiar;Nursasi,Astuti Yuni	Utilization of interactive educational media in improving self efficacy of lung tuberculosis patients: Systematic literature review.	Enfermeria Clinica		2019			29	Suppl 2	101	105		OBJECTIVE: This article aims to identify and assess the utilization of interactive educational media in improving self-efficacy of pulmonary tuberculosis patients. METHOD: A comprehensive search strategy by systematic literature review that searches research articles in database research journals, internet searches, and article reviews. The search database used in MEDLINE, CINAHL, Pubmed, Cochran…	Status: MEDLINE						9							Bahtiar. Faculty of Nursing Universitas Indonesia, Depok, West Java, Indonesia. Nursasi, Astuti Yuni. Faculty of Nursing Universitas Indonesia, Depok, West Java, Indonesia. Electronic address: ayunin@ui.ac.id.	31277933	Unknown(0)			Journal Article. Research Support, Non-U.S. Gov't. Systematic Review		https://ovidsp.ovid.com/ovidweb.cgi?T=JS&CSC=Y&NEWS=N&PAGE=fulltext&D=med16&AN=31277933							OVID
Journal Article	20906	Bailey,Daniel P.;Hewson,David J.;Champion,Rachael B.;Sayegh,Suzan M.	Sitting Time and Risk of Cardiovascular Disease and Diabetes: A Systematic Review and Meta-Analysis.	American Journal of Preventive Medicine	Am.J.Prev.Med.	2019			57	3	408	416		CONTEXT: Whether physical activity attenuates the association of total daily sitting time with cardiovascular disease and diabetes incidence is unclear. This systematic review and meta-analysis examined the association of total daily sitting time with cardiovascular disease and diabetes with and without adjustment for physical activity. EVIDENCE ACQUISITION: PubMed, Web of Science, BASE, MEDLINE,…	Status: MEDLINE						9							Bailey, Daniel P. Institute for Sport and Physical Activity Research, School of Sport Science and Physical Activity, University of Bedfordshire, Bedford, United Kingdom. Electronic address: daniel.bailey@beds.ac.uk. Hewson, David J. Institute for Health Research, University of Bedfordshire, Luton, United Kingdom. Champion, Rachael B. Institute for Sport and Physical Activity Research, School of S…	31377090	Unknown(0)			Journal Article. Meta-Analysis. Systematic Review		https://ovidsp.ovid.com/ovidweb.cgi?T=JS&CSC=Y&NEWS=N&PAGE=fulltext&D=med16&AN=31377090							OVID
Journal Article	20730	Baldacchino,Ian;Pace,Nikolai Paul;Vassallo,Josanne	Screening for monogenic diabetes in primary care	Primary care diabetes		2020			14	1	1	11		AIMS: Updates on the latest diagnostic methods and features of MODY (Maturity Onset Diabetes of the Young) and promotion of education and awareness on the subject are discussed. METHOD: Previous recommendations were identified using PubMed and using combinations of terms including "MODY" "monogenic diabetes" "mature onset diabetes" "MODY case review". The diabetesgenes.org website and the US Mono…	[Review]; Status: MEDLINE						2							Baldacchino, Ian. Specialist Training Programme in Family Medicine, Birkirkara Health Centre, Birkirkara, Malta. Electronic address: ian.baldacchino@gov.mt. Pace, Nikolai Paul. Faculty of Medicine & Surgery, Biomedical Sciences Building, University of Malta, Msida, Malta. Electronic address: nikolai.p.pace@um.edu.mt. Vassallo, Josanne. Division of Diabetes and Endocrinology, University of Malta M…	31253563	Unknown(0)			Journal Article. Review		https://ovidsp.ovid.com/ovidweb.cgi?T=JS&CSC=Y&NEWS=N&PAGE=fulltext&D=medl&AN=31253563							OVID
Journal Article	20779	Banerjee,Mainak;Chakraborty,Soumen;Pal,Rimesh	Diabetes self-management amid COVID-19 pandemic	Diabetes & Metabolic Syndrome		2020	Jul		14	4	351	354		BACKGROUND AND AIMS: COVID-19 pandemic has challenged the physician-centered approach of diabetes care in India that is primarily based on routine clinic visits. We aim to review the various aspects of patient-centered care via diabetes self-management education based on available literature. METHODS: This is a narrative review using Pubmed, EMBASE and Google Scholar search till March 29, 2020. S…	[Review]; Status: MEDLINE						#NAME?							Banerjee, Mainak. Department of Endocrinology, Institute of Post Graduate Medical Education and Research, Kolkata, 700007, India. Chakraborty, Soumen. Ministry of Health and Family Welfare, Government of India, Central Government Health Scheme, Kolkata, 700029, India. Pal, Rimesh. Department of Endocrinology, Post Graduate Institute of Medical Education and Research, Chandigarh, 160012, India. El…	32311652	Unknown(0)			Journal Article. Review		https://ovidsp.ovid.com/ovidweb.cgi?T=JS&CSC=Y&NEWS=N&PAGE=fulltext&D=med17&AN=32311652							OVID
Journal Article	20777	Barry-Menkhaus,Samantha A.;Wagner,David V.;Riley,Andrew R.	Small Interventions for Big Change: Brief Strategies for Distress and Self-Management Amongst Youth with Type 1 Diabetes	Current Diabetes Reports		2020			20	1	3			PURPOSE OF REVIEW: Diabetes self-management and diabetes distress are complex processes implicated in glycemic control and other health outcomes for youth with type 1 diabetes. Growing integration of medical and behavioral care provides opportunities for brief psychosocial interventions during routine diabetes care. This review focuses on interventions for self-management and diabetes distress th…	[Review]; Status: MEDLINE						01 30							Barry-Menkhaus, Samantha A. The Madison Clinic for Pediatric Diabetes and Benioff Children's Hospital, University of California, San Francisco, San Francisco, CA, USA. Wagner, David V. Institute on Development & Disability, Department of Pediatrics, Oregon Health & Science University, 707 SW Gaines St., Portland, OR, 97239, USA. Riley, Andrew R. Institute on Development & Disability, Department o…	32002682	Unknown(0)			Journal Article. Research Support, U.S. Gov't, P.H.S.. Review		https://ovidsp.ovid.com/ovidweb.cgi?T=JS&CSC=Y&NEWS=N&PAGE=fulltext&D=med17&AN=32002682							OVID
Journal Article	20688	Barss,L.;Moayedi-Nia,S.;Campbell,J. R.;Oxlade,O.;Menzies,D.	Interventions to reduce losses in the cascade of care for latent tuberculosis: a systematic review and meta-analysis.	International Journal of Tuberculosis & Lung Disease		2020			24	1	100	109		BACKGROUND: Losses can occur throughout the latent tuberculosis infection (LTBI) cascade of care. This can result in suboptimal rates of effective treatment for LTBI. We conducted a systematic review and meta-analysis to estimate the effect of different interventions to reduce losses in the LTBI cascade before treatment completion. METHODS: We searched several databases for articles reporting out…	Status: MEDLINE						01 01							Barss, L. McGill International TB Centre, Montreal, QC, Canada. Moayedi-Nia, S. McGill International TB Centre, Montreal, QC, Canada. Campbell, J R. McGill International TB Centre, Montreal, QC, Canada. Oxlade, O. McGill International TB Centre, Montreal, QC, Canada. Menzies, D. McGill International TB Centre, Montreal, QC, Canada.	32005312	Unknown(0)			Journal Article. Meta-Analysis. Research Support, Non-U.S. Gov't. Systematic Review		https://ovidsp.ovid.com/ovidweb.cgi?T=JS&CSC=Y&NEWS=N&PAGE=fulltext&D=medl&AN=32005312							OVID
Journal Article	20885	Bastos,Shyrlaine Honda;Taminato,Monica;Fernandes,Hugo;Figueiredo,Tania Maria Ribeiro Monteiro de;Nichiata,Lucia Yasuko Izumi;Hino,Paula	Sociodemographic and health profile of TB/HIV co-infection in Brazil: a systematic review.	Revista brasileira de enfermagem	Rev.Bras.Enferm.	2019	2016-09-01		72	5	1389	1396		OBJECTIVE: to ascertain the epidemiological profile of TB/HIV co-infection in Brazilian scenarios. METHOD: this is a systematic review conducted via electronic search in databases PubMed, EMBASE, LILACS and SciELO, having as inclusion criterion articles based on the Brazilian scenario of TB/HIV co-infection. RESULTS: of the total 174 studies, 15 were selected, revealing the epidemiological profil…	Status: MEDLINE													Bastos, Shyrlaine Honda. Universidade Federal de Sao Paulo. Sao Paulo, Sao Paulo, Brazil. Taminato, Monica. Universidade Federal de Sao Paulo. Sao Paulo, Sao Paulo, Brazil. Fernandes, Hugo. Universidade Federal de Sao Paulo. Sao Paulo, Sao Paulo, Brazil. Figueiredo, Tania Maria Ribeiro Monteiro de. Universidade Estadual da Paraiba. Campina Grande, Paraiba, Brazil. Nichiata, Lucia Yasuko Izumi. Un…	31531666	Unknown(0)			Journal Article. Systematic Review		https://ovidsp.ovid.com/ovidweb.cgi?T=JS&CSC=Y&NEWS=N&PAGE=fulltext&D=med16&AN=31531666							OVID
Journal Article	20896	Beahrs,Taylor R.;Reagan,James;Bettin,Clayton C.;Grear,Benjamin J.;Murphy,G. Andrew;Richardson,David R.	Smoking Effects in Foot and Ankle Surgery: An Evidence-Based Review	Foot & Ankle International		2019	Oct		40	10	1226	1232		BACKGROUND: The purpose of this article was to review the basic science pertaining to the harmful effects of cigarette smoke, summarize recent clinical outcome studies, and examine the benefits of smoking cessation and the efficacy of current smoking cessation strategies. METHODS: The literature concerning basic science, clinical outcomes, and smoking cessation was reviewed; over half (56%) of th…	[Review]; Status: MEDLINE													Beahrs, Taylor R. Department of Surgery & Biomedical Engineering, University of Tennessee-Campbell Clinic, Memphis, TN, USA. Reagan, James. Department of Surgery & Biomedical Engineering, University of Tennessee-Campbell Clinic, Memphis, TN, USA. Bettin, Clayton C. Department of Surgery & Biomedical Engineering, University of Tennessee-Campbell Clinic, Memphis, TN, USA. Grear, Benjamin J. Departm…	31423824	Unknown(0)			Journal Article. Review		https://ovidsp.ovid.com/ovidweb.cgi?T=JS&CSC=Y&NEWS=N&PAGE=fulltext&D=med16&AN=31423824							OVID
Journal Article	20659	Beak,Eun-Mi;Kim,Yeon-Ha	Factors Included in T1DM Continuing Education for Korean School Nurses: A Systematic Review.	International Journal of Environmental Research & Public Health [Electronic Resource]		2021			18	4	02 08			(1) Background: The aim of this systematic review was to identify key factors for inclusion in continuing education for Korean school nurses to improve their competence in managing students with type 1 diabetes mellitus (T1DM). (2) Methods: This systematic review was conducted according to the Preferred Reporting Items for Systematic Reviews and Meta-Analyses guidelines. (3) Results: Twelve studi…	Status: MEDLINE													Beak, Eun-Mi. Department of Preventive Medicine, College of Medicine, Catholic University of Korea, Seoul 06591, Korea. Kim, Yeon-Ha. Department of Nursing, Korea National University of Transportation, Chungbuk 27909, Korea.	33567721	Unknown(0)			Journal Article. Meta-Analysis. Research Support, Non-U.S. Gov't. Systematic Review		https://ovidsp.ovid.com/ovidweb.cgi?T=JS&CSC=Y&NEWS=N&PAGE=fulltext&D=medl&AN=33567721							OVID
Journal Article	20672	Beran,David;Aebischer Perone,Sigiriya;Castellsague Perolini,Montserrat;Chappuis,Francois;Chopard,Pierre;Haller,Dagmar M.;Jacquerioz Bausch,Frederique;Maisonneuve,Hubert;Perone,Nicolas;Gastaldi,Giacomo	Beyond the virus: Ensuring continuity of care for people with diabetes during COVID-19	Primary care diabetes		2021			15	1	16	17		The current COVID-19 pandemic is a major concern for the diabetes community. A meta-analysis in China found that the proportions of people with COVID-19 and diabetes was 9.7% and that having diabetes resulted in a two-fold increased risk of having a severe case. Global guidance on confinement measures for the prevention of COVID-19 have a particular emphasis on vulnerable populations which includ…	[Review]; Status: MEDLINE						2							Beran, David. Division of Tropical and Humanitarian Medicine, University of Geneva and Geneva University Hospitals, Switzerland. Electronic address: David.Beran@unige.ch. Aebischer Perone, Sigiriya. Division of Tropical and Humanitarian Medicine, Geneva University Hospitals, Switzerland. Castellsague Perolini, Montserrat. Division of Tropical and Humanitarian Medicine, Geneva University Hospitals…	32535088	Unknown(0)			Journal Article. Review		https://ovidsp.ovid.com/ovidweb.cgi?T=JS&CSC=Y&NEWS=N&PAGE=fulltext&D=medl&AN=32535088							OVID
Journal Article	20958	Bhatty,Usman N.;Khan,Shah Hm;Zubairy,Aamir I.	Managing the patient with heel pain	British journal of hospital medicine	Br.J.Hosp.Med.	2019	2002-04-01		80	4	196	200		Heel pain presents frequently to primary care, commonly affecting athletic and elderly patients. Its presentation can be a common source of confusion for clinicians given the wide variety of differential diagnoses and the similarities in presenting symptoms and signs. This review classifies heel pain according to site of pain and explores the common pathologies clinicians may encounter. A brief s…	[Review]; Status: MEDLINE													Bhatty, Usman N. ST6 Registrar in Trauma and Orthopaedic Surgery, Department of Orthopaedics, East Lancashire Hospitals NHS Trust, Blackburn BB2 3HH. Khan, Shah Hm. Consultant Musculoskeletal Radiologist, Department of Radiology, East Lancashire Teaching Hospitals NHS Trust, Blackburn and Honorary Senior Lecturer, University of Central Lancashire, Preston. Zubairy, Aamir I. Consultant Trauma and …	30951414	Unknown(0)			Journal Article. Review		https://ovidsp.ovid.com/ovidweb.cgi?T=JS&CSC=Y&NEWS=N&PAGE=fulltext&D=med16&AN=30951414							OVID
Journal Article	20858	Biermann,Olivia;Lonnroth,Knut;Caws,Maxine;Viney,Kerri	Factors influencing active tuberculosis case-finding policy development and implementation: a scoping review	BMJ Open		2019			9	12	e031284			OBJECTIVE: To explore antecedents, components and influencing factors on active case-finding (ACF) policy development and implementation. DESIGN: Scoping review, searching MEDLINE, Web of Science, the Cochrane Database of Systematic Reviews and the World Health Organization (WHO) Library from January 1968 to January 2018. We excluded studies focusing on latent tuberculosis (TB) infection, passive…	[Review]; Status: MEDLINE						12 11							Biermann, Olivia. Department of Global Public Health, Karolinska Institutet, Stockholm, Sweden olivia.biermann@ki.se. Lonnroth, Knut. Department of Global Public Health, Karolinska Institutet, Stockholm, Sweden. Caws, Maxine. Department of Clinical Sciences, Liverpool School of Tropical Medicine, Liverpool, Liverpool, UK. Caws, Maxine. Birat Nepal Medical Trust, Kathmandu, Lazimpat, Nepal. Viney,…	31831535	Unknown(0)			Journal Article. Research Support, Non-U.S. Gov't. Review		https://ovidsp.ovid.com/ovidweb.cgi?T=JS&CSC=Y&NEWS=N&PAGE=fulltext&D=med16&AN=31831535							OVID
Journal Article	21012	Binning,Jodi;Woodburn,Jim;Bus,Sicco A.;Barn,Ruth	Motivational interviewing to improve adherence behaviours for the prevention of diabetic foot ulceration	Diabetes/Metabolism Research Reviews		2019			35	2	e3105			Diabetic foot ulceration is a major complication associated with high morbidity. Little evidence exists on which interventions are effective at preventing ulceration. Participants who are adherent to self-care behaviours have significantly better outcomes. Motivational interviewing is an intervention that has been used successfully for conditions where adherence is important, such as reduction of…	[Review]; Status: MEDLINE						2							Binning, Jodi. School of Health and Life Sciences, Glasgow Caledonian University, Glasgow, UK. Woodburn, Jim. School of Health and Life Sciences, Glasgow Caledonian University, Glasgow, UK. Bus, Sicco A. Department of Rehabilitation, Academic Medical Center, Amsterdam Movement Sciences, University of Amsterdam, The Netherlands. Barn, Ruth. School of Health and Life Sciences, Glasgow Caledonian Un…	30513132	Unknown(0)			Journal Article. Review		https://ovidsp.ovid.com/ovidweb.cgi?T=JS&CSC=Y&NEWS=N&PAGE=fulltext&D=med16&AN=30513132							OVID
Journal Article	20723	Birnbach,Benedikt;Hopner,Jens;Mikolajczyk,Rafael	Cardiac symptom attribution and knowledge of the symptoms of acute myocardial infarction: a systematic review.	BMC Cardiovascular Disorders		2020			20	1	445			BACKGROUND: Since the knowledge of the symptoms of acute myocardial infarction (AMI) may reduce the decision time for patients to seek help in case of an AMI, we aimed to summarize evidence on the knowledge of the AMI symptoms and the symptom attribution in case of an acute coronary syndrome (ACS). METHODS: Therefore, we systematically searched the databases PubMed, CINAHL, Embase, and Cochrane L…	Status: MEDLINE						10 14							Birnbach, Benedikt. Institute of Medical Epidemiology, Biometrics and Informatics, Interdisciplinary Center for Health Sciences, Martin-Luther University Halle-Wittenberg, Halle (Saale), Germany. Hopner, Jens. Institute of Medical Epidemiology, Biometrics and Informatics, Interdisciplinary Center for Health Sciences, Martin-Luther University Halle-Wittenberg, Halle (Saale), Germany. Mikolajczyk, …	33054718	Unknown(0)			Journal Article. Research Support, Non-U.S. Gov't. Systematic Review		https://ovidsp.ovid.com/ovidweb.cgi?T=JS&CSC=Y&NEWS=N&PAGE=fulltext&D=medl&AN=33054718							OVID
Journal Article	20943	Bishop,Katherine C.;Harris,Benjamin S.;Boyd,Brita K.;Reiff,Emily S.;Brown,Laura;Kuller,Jeffrey A.	Pharmacologic Treatment of Diabetes in Pregnancy	Obstetrical & gynecological survey	Obstet.Gynecol.Surv.	2019	May		74	5	289	297		Importance: Diabetes affects 6% to 9% of pregnancies, with gestational diabetes mellitus accounting for more than 90% of cases. Pregestational and gestational diabetes are associated with significant maternal and fetal risks; therefore, screening and treatment during pregnancy are recommended. Recommendations regarding the preferred treatment of diabetes in pregnancy have recently changed, with s…	[Review]; Status: MEDLINE													Bishop, Katherine C. Resident Physician, Obstetrics and Gynecology. Harris, Benjamin S. Resident Physician, Obstetrics and Gynecology. Boyd, Brita K. Assistant Professor, Maternal Fetal Medicine. Reiff, Emily S. Fellow, Maternal Fetal Medicine. Brown, Laura. Nurse Practitioner, Certified Diabetes Educator. Kuller, Jeffrey A. Professor, Division of Maternal-Fetal Medicine, Department of Obstetrics…	31098642	Unknown(0)			Journal Article. Review		https://ovidsp.ovid.com/ovidweb.cgi?T=JS&CSC=Y&NEWS=N&PAGE=fulltext&D=med16&AN=31098642							OVID
Journal Article	20714	Bjerregaard,Lise G.;Wasenius,Niko;Nedelec,Rozenn;Gjaerde,Line K.;Angquist,Lars;Herzig,Karl-Heinz;Jensen,Gorm B.;Mortensen,Erik L.;Osler,Merete;Overvad,Kim;Skaaby,Tea;Tjonneland,Anne;Sorensen,Thorkild I. A.;Jarvelin,Marjo-Riitta;Eriksson,Johan G.;Sebert,Sylvain;Baker,Jennifer L.	Possible Modifiers of the Association Between Change in Weight Status From Child Through Adult Ages and Later Risk of Type 2 Diabetes.	Diabetes care	Diabetes Care	2020			43	5	1000	1007		OBJECTIVE: We investigated the association between changes in weight status from childhood through adulthood and subsequent type 2 diabetes risks and whether educational attainment, smoking, and leisure time physical activity (LTPA) modify this association. RESEARCH DESIGN AND METHODS: Using data from 10 Danish and Finnish cohorts including 25,283 individuals, childhood BMI at 7 and 12 years was …	Status: MEDLINE						5							Bjerregaard, Lise G. Center for Clinical Research and Prevention, Bispebjerg and Frederiksberg Hospital, Frederiksberg, Denmark lise.geisler.bjerregaard@regionh.dk. Wasenius, Niko. Department of General Practice and Primary Health Care, University of Helsinki and Helsinki University Hospital, Helsinki, Finland. Wasenius, Niko. Folkhalsan Research Center, Helsinki, Finland. Nedelec, Rozenn. Centre…	32139388	Unknown(0)			Journal Article. Research Support, Non-U.S. Gov't		https://ovidsp.ovid.com/ovidweb.cgi?T=JS&CSC=Y&NEWS=N&PAGE=fulltext&D=medl&AN=32139388							OVID
Journal Article	21031	Black,Robin L.;Duval,Courtney	Diabetes Discharge Planning and Transitions of Care: A Focused Review	Current Diabetes Reviews		2019			15	2	111	117		BACKGROUND: Diabetes is a growing problem in the United States. Increasing hospital admissions for diabetes patients demonstrate the need for evidence-based care of diabetes patients by inpatient providers, as well as the importance of continuity of care when transitioning patients from inpatient to outpatient providers. METHODS: A focused literature review of discharge planning and transitions o…	[Review]; Status: MEDLINE													Black, Robin L. Department of Pharmacy Practice - Ambulatory Care Division, School of Pharmacy, Texas Tech University Health Sciences Center, 4500 S. Lancaster Building 7, Dallas, Texas 75216, United States. Duval, Courtney. Department of Pharmacy Practice - Ambulatory Care Division, School of Pharmacy, Texas Tech University Health Sciences Center, 4500 S. Lancaster Building 7, Dallas, Texas 7521…	29992890	Unknown(0)			Journal Article. Review		https://ovidsp.ovid.com/ovidweb.cgi?T=JS&CSC=Y&NEWS=N&PAGE=fulltext&D=med16&AN=29992890							OVID
Journal Article	20713	Blanchette,Virginie;Brousseau-Foley,Magali;Cloutier,Lyne	Effect of contact with podiatry in a team approach context on diabetic foot ulcer and lower extremity amputation: systematic review and meta-analysis.	Journal of Foot & Ankle Research		2020	2020-03-01		13	1	15			Multidisciplinary team (MDT) approach has been shown to reduce diabetic foot ulcerations (DFUs) and lower extremity amputations (LEAs), but there is heterogeneity between team members and interventions. Podiatrists have been suggested as "gatekeepers" for the prevention and management of DFUs. The purpose of our study is to review the effect of podiatric interventions in MDTs on DFUs and LEAs. We…	Status: MEDLINE													Blanchette, Virginie. Department of Human Kinetic and Podiatric Medicine, Universite du Quebec a Trois-Rivieres, 3351, boul. des Forges, C.P. 500, Trois-Rivieres, Quebec, G9A 5H7, Canada. Virginie.Blanchette@uqtr.ca. Brousseau-Foley, Magali. Department of Human Kinetic and Podiatric Medicine, Universite du Quebec a Trois-Rivieres, 3351, boul. des Forges, C.P. 500, Trois-Rivieres, Quebec, G9A 5H7,…	32192509	Unknown(0)			Journal Article. Meta-Analysis. Systematic Review		https://ovidsp.ovid.com/ovidweb.cgi?T=JS&CSC=Y&NEWS=N&PAGE=fulltext&D=medl&AN=32192509							OVID
Journal Article	20787	Blasco-Blasco,Mar;Puig-Garcia,Marta;Piay,Nora;Lumbreras,Blanca;Hernandez-Aguado,Ildefonso;Parker,Lucy Anne	Barriers and facilitators to successful management of type 2 diabetes mellitus in Latin America and the Caribbean: A systematic review.	PLoS ONE [Electronic Resource]		2020			15	9	e0237542			BACKGROUND: Given that most evidence-based recommendations for managing type 2 diabetes mellitus (T2DM) are generated in high-income settings, significant challenges for their implementation exist in Latin America and the Caribbean region (LAC), where the rates of T2DM and related mortality are increasing. The aim of this study is to identify the facilitators and barriers to successful management…	Status: MEDLINE													Blasco-Blasco, Mar. Department of Public Health, Universidad Miguel Hernandez, Alicante, Spain. Puig-Garcia, Marta. Department of Public Health, Universidad Miguel Hernandez, Alicante, Spain. Piay, Nora. Department of Public Health, Universidad Miguel Hernandez, Alicante, Spain. Lumbreras, Blanca. Department of Public Health, Universidad Miguel Hernandez, Alicante, Spain. Lumbreras, Blanca. CIBER…	32886663	Unknown(0)			Journal Article. Research Support, Non-U.S. Gov't. Systematic Review		https://ovidsp.ovid.com/ovidweb.cgi?T=JS&CSC=Y&NEWS=N&PAGE=fulltext&D=med17&AN=32886663							OVID
Journal Article	20904	Boey,Kenneth;Shiokawa,Kanae;Rajeev,Sreekumari	Leptospira infection in rats: A literature review of global prevalence and distribution	PLoS Neglected Tropical Diseases [electronic resource]		2019			13	8	e0007499			BACKGROUND: The role of rodents in Leptospira epidemiology and transmission is well known worldwide. Rats are known to carry different pathogenic serovars of Leptospira spp. capable of causing disease in humans and animals. Wild rats (Rattus spp.), especially the Norway/brown rat (Rattus norvegicus) and the black rat (R. rattus), are the most important sources of Leptospira infection, as they are…	[Review]; Status: MEDLINE						8							Boey, Kenneth. Ross University School of Veterinary Medicine, Basseterre, St. Kitts, West Indies. Shiokawa, Kanae. Ross University School of Veterinary Medicine, Basseterre, St. Kitts, West Indies. Rajeev, Sreekumari. Ross University School of Veterinary Medicine, Basseterre, St. Kitts, West Indies.	31398190	Unknown(0)			Journal Article. Review		https://ovidsp.ovid.com/ovidweb.cgi?T=JS&CSC=Y&NEWS=N&PAGE=fulltext&D=med16&AN=31398190							OVID
Journal Article	20725	Bolton,Laura	Remote Wound Care.	Wounds-A Compendium of Clinical Research & Practice		2020	Dec		32	12	350	352		With the increasing global presence of and reliance on smartphones, featuring high-resolution digital photography and wireless, high-speed Internet, patients with wounds and point-of-care wound professionals are increasingly engaged in remote wound management and surveillance. Twenty years ago, home wound care professionals, advised by remote experts using telemedicine, were achieving sterling ch…	Status: MEDLINE													Bolton, Laura. Adjunct Associate Professor, Department of Surgery, Rutgers Robert Wood Johnson Medical School, New Brunswick, NJ.	33472161	Unknown(0)			Journal Article		https://ovidsp.ovid.com/ovidweb.cgi?T=JS&CSC=Y&NEWS=N&PAGE=fulltext&D=medl&AN=33472161							OVID
Journal Article	20955	Breuing,Jessica;Graf,Christine;Neuhaus,Annika Lena;Hes,Simone;Lutkemeier,Lena;Haas,Fabiola;Spiller,Mark;Pieper,Dawid	Communication strategies in the prevention of type 2 and gestational diabetes in vulnerable groups: protocol for a scoping review.	Systematic Reviews		2019			8	1	98			BACKGROUND: The global prevalence of diabetes mellitus is nearly 9%, with an upward trend in type 2 and gestational diabetes mellitus (T2DM/GDM). Evidence shows that vulnerable groups are affected disproportionally. Therefore, there is an increasing need to implement policies to prevent risk factors for T2DM/GDM and to promote a healthy lifestyle. However, up to now, no gold standard in terms of …	Status: MEDLINE						04 18							Breuing, Jessica. Institute for Research in Operative Medicine (IFOM), Faculty of Health, Department of Medicine, Witten/Herdecke University, Ostmerheimer Str. 200, Building 38, 51109, Cologne, Germany. jessica.breuing@uni-wh.de. Graf, Christine. Institute of Movement and Neurosciences, German Sport University Cologne, Am Sportpark Mungersdorf 6, 50933, Cologne, Germany. Neuhaus, Annika Lena. Ins…	30999955	Unknown(0)			Journal Article. Research Support, Non-U.S. Gov't. Systematic Review		https://ovidsp.ovid.com/ovidweb.cgi?T=JS&CSC=Y&NEWS=N&PAGE=fulltext&D=med16&AN=30999955							OVID
Journal Article	20680	Brewster,Sarah;Holt,Richard;Portlock,Jane;Price,Hermione	The role of community pharmacists and their position in the delivery of diabetes care: an update for medical professionals	Postgraduate medical journal	Postgrad.Med.J.	2020	Aug		96	1138	473	479		Pharmacists are the third largest group of healthcare professionals worldwide, but are underused in the delivery of diabetes care. The aim of this narrative was to describe how integration of community pharmacy services into existing healthcare models may improve diabetes care. Relevant literature exploring pharmacy-led interventions for diabetes were identified from a search of Medline, Embase a…	[Review]; Status: MEDLINE													Brewster, Sarah. Research and Development, Southern Health NHS Foundation Trust, Southampton, UK sarah.brewster@doctors.org.uk. Holt, Richard. Division of Human Development and Health, University of Southampton, Southampton, UK. Portlock, Jane. School of Life Sciences, University of Sussex, Brighton, UK. Price, Hermione. Research and Development, Southern Health NHS Foundation Trust, Southampton,…	32217748	Unknown(0)			Journal Article. Review		https://ovidsp.ovid.com/ovidweb.cgi?T=JS&CSC=Y&NEWS=N&PAGE=fulltext&D=mesx&AN=32217748							OVID
Journal Article	20788	Brunton,Stephen A.;Wysham,Carol H.	GLP-1 receptor agonists in the treatment of type 2 diabetes: role and clinical experience to date	Postgraduate medicine	Postgrad.Med.	2020	Nov		132	sup2	3	14		Glucagon-like peptide-1 (GLP-1) is a hormone of the incretin system responsible for a variety of glucoregulatory effects, including glucose-dependent secretion of insulin and inhibition of glucagon release, the effects of which are impaired in people with type 2 diabetes (T2D). Targeting this deficiency using GLP-1 receptor agonists (GLP-1RAs) is a well-established approach in T2D, with over a de…	[Review]; Status: MEDLINE													Brunton, Stephen A. Touro University California, Vallejo, CA, USA. Wysham, Carol H. MultiCare Rockwood Clinic, Spokane, WA, USA.	32815454	Unknown(0)			Journal Article. Review. Video-Audio Media		https://ovidsp.ovid.com/ovidweb.cgi?T=JS&CSC=Y&NEWS=N&PAGE=fulltext&D=med17&AN=32815454							OVID
Journal Article	20654	Burke,Rachael M.;Nliwasa,Marriott;Feasey,Helena R. A.;Chaisson,Lelia H.;Golub,Jonathan E.;Naufal,Fahd;Shapiro,Adrienne E.;Ruperez,Maria;Telisinghe,Lily;Ayles,Helen;Corbett,Elizabeth L.;MacPherson,Peter	Community-based active case-finding interventions for tuberculosis: a systematic review.	The lancet.Public Health		2021	5		6	5	e283	e299		BACKGROUND: Community-based active case-finding interventions might identify and treat more people with tuberculosis disease than standard case detection. We aimed to assess whether active case-finding interventions can affect tuberculosis epidemiology in the wider community. METHODS: We did a systematic review by searching PubMed, Embase, Scopus, and Cochrane Library for studies that compared tu…	Status: MEDLINE													Burke, Rachael M. Clinical Research Department, Faculty of Infectious and Tropical Diseases, London School of Hygiene & Tropical Medicine, London, UK; Malawi-Liverpool-Wellcome Trust Clinical Research Programme, Blantyre, Malawi. Electronic address: rachael.burke@lshtm.ac.uk. Nliwasa, Marriott. Malawi-Liverpool-Wellcome Trust Clinical Research Programme, Blantyre, Malawi; Helse Nord Tuberculosis …	33765456	Unknown(0)			Journal Article. Research Support, Non-U.S. Gov't. Systematic Review		https://ovidsp.ovid.com/ovidweb.cgi?T=JS&CSC=Y&NEWS=N&PAGE=fulltext&D=medl&AN=33765456							OVID
Journal Article	20734	Bus,Sicco A.;Armstrong,David G.;Gooday,Catherine;Jarl,Gustav;Caravaggi,Carlo;Viswanathan,Vijay;Lazzarini,Peter A.;International Working Group on the Diabetic Foot (IWGDF)	Guidelines on offloading foot ulcers in persons with diabetes (IWGDF 2019 update).	Diabetes/Metabolism Research Reviews		2020			36	Suppl 1	e3274			The International Working Group on the Diabetic Foot (IWGDF) has published evidence-based guidelines on the prevention and management of diabetic foot disease since 1999. This guideline is on the use of offloading interventions to promote the healing of foot ulcers in people with diabetes and updates the previous IWGDF guideline. We followed the GRADE methodology to devise clinical questions and …	Status: MEDLINE						3							Bus, Sicco A. Amsterdam UMC, University of Amsterdam, Department of Rehabilitation Medicine, Amsterdam Movement Sciences, Amsterdam, The Netherlands. Armstrong, David G. Southwestern Academic Limb Salvage Alliance (SALSA), Department of Surgery, Keck School of Medicine of University of Southern California (USC), Los Angeles, California. Gooday, Catherine. Elsie Bertram Diabetes Centre, Norfolk an…	32176441	Unknown(0)			Journal Article. Research Support, Non-U.S. Gov't		https://ovidsp.ovid.com/ovidweb.cgi?T=JS&CSC=Y&NEWS=N&PAGE=fulltext&D=medl&AN=32176441							OVID
Journal Article	20685	Bus,Sicco A.;Lavery,Lawrence A.;Monteiro-Soares,Matilde;Rasmussen,Anne;Raspovic,Anita;Sacco,Isabel C. N.;van Netten,Jaap J.;International Working Group on the Diabetic Foot	Guidelines on the prevention of foot ulcers in persons with diabetes (IWGDF 2019 update).	Diabetes/Metabolism Research Reviews		2020			36	Suppl 1	e3269			The International Working Group on the Diabetic Foot (IWGDF) has published evidence-based guidelines on the prevention and management of diabetic foot disease since 1999. This guideline is on the prevention of foot ulceration in persons with diabetes and updates the 2015 IWGDF prevention guideline. We followed the GRADE methodology to devise clinical questions and critically important outcomes in…	Status: MEDLINE; Comments: Comment in (CIN)						3							Bus, Sicco A. Amsterdam UMC, University of Amsterdam, Department of Rehabilitation Medicine, Amsterdam Movement Sciences, Amsterdam, The Netherlands. Lavery, Lawrence A. Department of Plastic Surgery, University of Texas Southwestern Medical Center, Dallas, Texas. Monteiro-Soares, Matilde. MEDCIDES: Departamento de Medicina da Comunidade Informacao e Decisao em Saude and CINTESIS-Center for Healt…	32176451	Unknown(0)			Journal Article. Research Support, Non-U.S. Gov't		https://ovidsp.ovid.com/ovidweb.cgi?T=JS&CSC=Y&NEWS=N&PAGE=fulltext&D=medl&AN=32176451							OVID
Journal Article	20710	Bus,Sicco A.;Van Netten,Jaap J.;Hinchliffe,Robert J.;Apelqvist,Jan;Lipsky,Benjamin A.;Schaper,Nicolaas C.;IWGDF Editorial Board	Standards for the development and methodology of the 2019 International Working Group on the Diabetic Foot guidelines.	Diabetes/Metabolism Research Reviews		2020			36	Suppl 1	e3267			Diabetic foot disease is a source of major patient suffering and societal costs. Investing in evidence-based international guidelines on diabetic foot disease is likely among the most cost-effective forms of health care expenditure, provided the guidelines are outcome focused, evidence based, and properly implemented. The International Working Group on the Diabetic Foot (IWGDF) has published and …	Status: MEDLINE						3							Bus, Sicco A. Amsterdam UMC, University of Amsterdam, Department of Rehabilitation, Amsterdam Movement Sciences, Amsterdam, The Netherlands. Van Netten, Jaap J. Amsterdam UMC, University of Amsterdam, Department of Rehabilitation, Amsterdam Movement Sciences, Amsterdam, The Netherlands. Van Netten, Jaap J. Diabetic Foot Clinic, Department of Surgery, Ziekenhuisgroep Twente, Almelo and Hengelo, Th…	31916377	Unknown(0)			Journal Article. Research Support, Non-U.S. Gov't		https://ovidsp.ovid.com/ovidweb.cgi?T=JS&CSC=Y&NEWS=N&PAGE=fulltext&D=medl&AN=31916377							OVID
Journal Article	20733	Bus,Sicco A.;van Netten,Jaap J.;Monteiro-Soares,Matilde;Lipsky,Benjamin A.;Schaper,Nicolaas C.	Diabetic foot disease: "The Times They are A Changin' ".	Diabetes/Metabolism Research Reviews		2020			36	Suppl 1	e3249			Diabetic foot disease greatly impacts both affected patients and society, but remains the "Cinderella" of diabetes-related complications. However, recent progress in research and guideline development have led to increased awareness of the problem and improved clinical outcomes. Thus, it is time for a shift in global perception of this increasingly prevalent problem. In this special issue, we pre…	Status: MEDLINE						3							Bus, Sicco A. Amsterdam UMC, University of Amsterdam, Rehabilitation Medicine, Amsterdam Movement Sciences, Amsterdam, The Netherlands. van Netten, Jaap J. Amsterdam UMC, University of Amsterdam, Rehabilitation Medicine, Amsterdam Movement Sciences, Amsterdam, The Netherlands. Monteiro-Soares, Matilde. MEDCIDS: Departamento de Medicina da Comunidade Informacao e Decisao em Saude & CINTESIS - Cent…	32176443	Unknown(0)			Journal Article		https://ovidsp.ovid.com/ovidweb.cgi?T=JS&CSC=Y&NEWS=N&PAGE=fulltext&D=medl&AN=32176443							OVID
Journal Article	20953	Campbell,David J. T.;Campbell,Rachel B.;Ziegler,Carolyn;McBrien,Kerry A.;Hwang,Stephen W.;Booth,Gillian L.	Interventions for improved diabetes control and self-management among those experiencing homelessness: protocol for a mixed methods scoping review	Systematic Reviews		2019			8	1	100			BACKGROUND: Diabetes is a chronic medical condition that requires patients to be actively engaged in intensive self-management to achieve optimal clinical outcomes. Unfortunately, individuals who are experiencing homelessness often struggle to manage diabetes and consequently suffer numerous and severe complications-both acute and chronic. There are many barriers to optimal diabetes self-manageme…	[Review]; Status: MEDLINE						04 22							Campbell, David J T. Centre for Urban Health Solutions, Li Ka Shing Knowledge Institute, St. Michael's Hospital, 30 Bond Street, Toronto, ON, M5B 1W8, Canada. Campbell, David J T. Department of Medicine, University of Calgary, Calgary, AB, Canada. Campbell, Rachel B. Centre for Urban Health Solutions, Li Ka Shing Knowledge Institute, St. Michael's Hospital, 30 Bond Street, Toronto, ON, M5B 1W8, C…	31010419	Unknown(0)			Journal Article. Research Support, Non-U.S. Gov't. Review		https://ovidsp.ovid.com/ovidweb.cgi?T=JS&CSC=Y&NEWS=N&PAGE=fulltext&D=med16&AN=31010419							OVID
Journal Article	20774	Campbell,Jennifer A.;Egede,Leonard E.	Individual-, Community-, and Health System-Level Barriers to Optimal Type 2 Diabetes Care for Inner-City African Americans: An Integrative Review and Model Development.	Diabetes Educator	Diabetes Educ.	2020			46	1	11	27		PURPOSE: The purpose of this integrative review is (1) to elucidate the unique barriers faced by inner-city African Americans for type 2 diabetes (T2DM) care; (2) to identify effective interventions/programs for optimal T2DM care at the individual, community, and health systems levels; and (3) to integrate 2 behavioral models and 1 social ecological model for framing interventions for inner-city …	Status: MEDLINE						2							Campbell, Jennifer A. Medical College of Wisconsin, Department of Medicine, Division of General Internal Medicine, Center for Advancing Population Science, Milwaukee, Wisconsin. Campbell, Jennifer A. Joseph Zilber School of Public Health University of Wisconsin Milwaukee Community and Behavioral Health Promotion PhD Program, Milwaukee, Wisconsin. Egede, Leonard E. Medical College of Wisconsin, De…	31802703	Unknown(0)			Journal Article. Research Support, N.I.H., Extramural. Systematic Review		https://ovidsp.ovid.com/ovidweb.cgi?T=JS&CSC=Y&NEWS=N&PAGE=fulltext&D=med17&AN=31802703							OVID
Journal Article	20711	Cardoso,Rhanderson;Dudum,Ramzi;Ferraro,Richard A.;Bittencourt,Marcio;Blankstein,Ron;Blaha,Michael J.;Nasir,Khurram;Rajagopalan,Sanjay;Michos,Erin D.;Blumenthal,Roger S.;Cainzos-Achirica,Miguel	Cardiac Computed Tomography for Personalized Management of Patients With Type 2 Diabetes Mellitus	Circulation.Cardiovascular imaging		2020	9		13	9	e011365			The incidence and prevalence of type 2 diabetes mellitus are increasing in the United States and worldwide. The individual-level risk of atherosclerotic cardiovascular disease events in primary prevention populations with type 2 diabetes mellitus is highly heterogeneous. Accurate risk stratification in this group is paramount to optimize the use of preventive therapies. Herein, we review the use …	[Review]; Status: MEDLINE													Cardoso, Rhanderson. Division of Cardiovascular Medicine, Brigham and Women's Hospital, Harvard Medical School, Boston, MA (R.C., R.B.). Cardoso, Rhanderson. Johns Hopkins Ciccarone Center for the Prevention of Cardiovascular Disease, Johns Hopkins University School of Medicine, Baltimore, MD (R.C., R.D., R.A.F., M.J.B., E.D.M., R.S.B., M.C.-A.). Dudum, Ramzi. Division of Cardiovascular Medicine,…	32900225	Unknown(0)			Journal Article. Review		https://ovidsp.ovid.com/ovidweb.cgi?T=JS&CSC=Y&NEWS=N&PAGE=fulltext&D=medl&AN=32900225							OVID
Journal Article	20889	Carlsen,Sean;Krall,Scott P.;Xu,K. Tom;Tomanec,Alainya;Farias,Daylon;Richman,Peter	Sensitivity of urinary pathogens for patients discharged from the emergency department compared with the hospital antibiogram.	BMC Emergency Medicine		2019			19	1	50			BACKGROUND: Data for hospital antibiograms are typically compiled from all patients, regardless of disposition, demographics and other comorbidities. OBJECTIVE: We hypothesized that the sensitivity patterns for urinary pathogens would differ significantly from the hospital antibiogram in patients that were discharged from the emergency department (ED). METHODS: We evaluated a retrospective cohort…	Status: MEDLINE						09 05							Carlsen, Sean. Department of Emergency Medicine, CHRISTUS Health/Texas A&M Health Science Center, 600 Elizabeth Street, Corpus Christi, TX, 78404, USA. Krall, Scott P. Department of Emergency Medicine, CHRISTUS Health/Texas A&M Health Science Center, 600 Elizabeth Street, Corpus Christi, TX, 78404, USA. Xu, K Tom. Department of Family & Community Medicine and Department of Surgery, Texas Tech Uni…	31488057	Unknown(0)			Journal Article		https://ovidsp.ovid.com/ovidweb.cgi?T=JS&CSC=Y&NEWS=N&PAGE=fulltext&D=med16&AN=31488057							OVID
Journal Article	20814	Caro-Bautista,Jorge;Kaknani-Uttumchandani,Shakira;Garcia-Mayor,Silvia;Villa-Estrada,Francisca;Morilla-Herrera,Juan Carlos;Leon-Campos,Alvaro;Gomez-Gonzalez,Alberto Jose;Morales-Asencio,Jose Miguel	Impact of self-care programmes in type 2 diabetes mellitus population in primary health care: Systematic review and meta-analysis.	Journal of Clinical Nursing	J.Clin.Nurs.	2020	May		29	2022-10-09	1457	1476		AIMS AND OBJECTIVES: To evaluate the effectiveness of self-care programmes in type 2 diabetes mellitus (T2DM) population in primary health care. BACKGROUND: The impact of educational interventions on T2DM has been evaluated in various contexts, but there is uncertainty about their impact in that of primary care. DESIGN: Systematic review and meta-analysis. METHODS: A search was conducted in PubMe…	Status: MEDLINE													Caro-Bautista, Jorge. Servicio Andaluz de Salud, Distrito Sanitario Malaga-Valle del Guadalhorce, Malaga, Spain. Caro-Bautista, Jorge. Instituto de Investigacion Biomedica de Malaga-IBIMA, Malaga, Spain. Kaknani-Uttumchandani, Shakira. Instituto de Investigacion Biomedica de Malaga-IBIMA, Malaga, Spain. Kaknani-Uttumchandani, Shakira. Facultad de Ciencias de la Salud, Universidad de Malaga, Malag…	31944439	Unknown(0)			Journal Article. Meta-Analysis. Systematic Review		https://ovidsp.ovid.com/ovidweb.cgi?T=JS&CSC=Y&NEWS=N&PAGE=fulltext&D=med17&AN=31944439							OVID
Journal Article	20701	Casciato,Dominick J.;Ead,Joey K.;Rushing,Calvin J.;Law,Rona W. Y.;Calaj,Phillip M.;Mosseri,Ashley V.;Singh,Bibi N.	Podiatric Medicine and Surgery Resident-Authored Publications in The Journal of Foot and Ankle Surgery: A Systematic Review.	Journal of Foot & Ankle Surgery		2020	May		59	3	541	545		Since its introduction into the medical community, the Podiatric Medicine and Surgery residency has strived to graduate the most advanced and learned foot and ankle surgeons. From increasing length of training, to assuring didactics and education are sufficiently incorporated into the residency, the Council on Podiatric Medical Education has overseen this transition. One area of interest, podiatr…	Status: MEDLINE						#NAME?							Casciato, Dominick J. Resident, Medical Education Department, Grant Medical Center, Columbus, OH. Electronic address: dominickcasciato@gmail.com. Ead, Joey K. Resident, Graduate Medical Education, Westside Regional Medical Center, Plantation, FL. Rushing, Calvin J. Fellow, Orthopedic Foot and Ankle Center, Worthington, OH. Law, Rona W Y. Resident, Medical Education Department, Grant Medical Cente…	32354510	Unknown(0)			Journal Article. Systematic Review		https://ovidsp.ovid.com/ovidweb.cgi?T=JS&CSC=Y&NEWS=N&PAGE=fulltext&D=medl&AN=32354510							OVID
Journal Article	20805	Celik,Aycan;Forde,Rita;Sturt,Jackie	The impact of online self-management interventions on midlife adults with type 2 diabetes: a systematic review.	British Journal of Nursing		2020	2012-03-01		29	5	266	272		BACKGROUND: Online self-management education programmes are now recommended for people with type 2 diabetes to improve self-management capacities. There is limited evidence to determine whether such programmes improve the health outcomes for midlife adults with diabetes. AIMS: The purpose of this systematic review was to assess the impact of online self-management interventions with digital consu…	Status: MEDLINE													Celik, Aycan. Florence Nightingale Faculty of Nursing, Midwifery and Palliative Care, King's College London. Forde, Rita. Florence Nightingale Faculty of Nursing, Midwifery and Palliative Care, King's College London. Sturt, Jackie. Florence Nightingale Faculty of Nursing, Midwifery and Palliative Care, King's College London.	32167825	Unknown(0)			Journal Article. Systematic Review		https://ovidsp.ovid.com/ovidweb.cgi?T=JS&CSC=Y&NEWS=N&PAGE=fulltext&D=med17&AN=32167825							OVID
Journal Article	20903	Chamberlain,James J.;Doyle-Delgado,Kacie;Peterson,Lacie;Skolnik,Neil	Diabetes Technology: Review of the 2019 American Diabetes Association Standards of Medical Care in Diabetes.	Annals of Internal Medicine	Ann.Intern.Med.	2019			171	6	415	420		Description: The American Diabetes Association (ADA) annually updates its Standards of Medical Care in Diabetes to provide clinicians, patients, researchers, payers, and other interested parties with evidence-based recommendations for the diagnosis and management of patients with diabetes. Methods: The ADA Professional Practice Committee comprises physicians, adult and pediatric endocrinologists,…	Status: MEDLINE						09 17							Chamberlain, James J. St. Mark's Hospital and St. Mark's Diabetes Center, Salt Lake City, Utah (J.J.C., K.D.). Doyle-Delgado, Kacie. St. Mark's Hospital and St. Mark's Diabetes Center, Salt Lake City, Utah (J.J.C., K.D.). Peterson, Lacie. Utah State University, Taylorsville, Utah (L.P.). Skolnik, Neil. Abington Memorial Hospital, Jenkintown, Pennsylvania (N.S.).	31404925	Unknown(0)			Journal Article. Practice Guideline		https://ovidsp.ovid.com/ovidweb.cgi?T=JS&CSC=Y&NEWS=N&PAGE=fulltext&D=med16&AN=31404925							OVID
Journal Article	20844	Chen,Ying-Ying;Xu,Ping;Wang,Yuan;Song,Tian-Jiao;Luo,Nan;Zhao,Li-Jing	Prevalence of and risk factors for anxiety after coronary heart disease: Systematic review and meta-analysis.	Medicine	Medicine	2019	Sep		98	38	e16973			BACKGROUND: As the most important component of cardiovascular disease, coronary heart disease (CHD) is closely related to psychological factors such as anxiety. Anxiety, whether present before or after the onset of illness, can lead to many serious consequences. The aim of this systematic review and meta-analysis was to assess the prevalence of and potential risk factors for anxiety after coronar…	Status: MEDLINE													Chen, Ying-Ying. Department of Rehabilitation Nursing, School of Nursing, Jilin University. Xu, Ping. Department of Rehabilitation Nursing, School of Nursing, Jilin University. Wang, Yuan. Department of Rehabilitation Nursing, School of Nursing, Jilin University. Song, Tian-Jiao. Department of Rehabilitation Nursing, School of Nursing, Jilin University. Luo, Nan. Department of Cardiology, The Sec…	31567932	Unknown(0)			Journal Article. Meta-Analysis. Systematic Review		https://ovidsp.ovid.com/ovidweb.cgi?T=JS&CSC=Y&NEWS=N&PAGE=fulltext&D=med16&AN=31567932							OVID
Journal Article	21016	Chen,Yu-Jen;Wu,Yi-Cheng;Tu,Yu-Kang;Cheng,Ju-Wen;Tsai,Wen-Chung;Yu,Tung-Yang	Autologous Blood-Derived Products Compared With Corticosteroids for Treatment of Plantar Fasciopathy: A Systematic Review and Meta-Analysis.	American Journal of Physical Medicine & Rehabilitation		2019			98	5	343	352		OBJECTIVE: This review article evaluated the efficacy of autologous blood-derived products, including whole blood and platelet-rich plasma, in reducing pain and improving function compared with corticosteroids for plantar fasciopathy patients. DESIGN: Literature comparing autologous blood-derived product and corticosteroids for the treatment of plantar fasciopathy was systematically reviewed. Twe…	Status: MEDLINE						5							Chen, Yu-Jen. From the Department of Physical Medicine and Rehabilitation, Chang Gung Memorial Hospital, Linkou, Taoyuan City, Taiwan (Y-JC, Y-CW, J-WC, W-CT, T-YY); Institute of Epidemiology & Preventive Medicine, College of Public Health, National Taiwan University, Taipei City, Taiwan (Y-KT); College of Medicine, Chang Gung University, Taoyuan City, Taiwan (J-WC, W-CT, T-YY); and Graduate Inst…	30362977	Unknown(0)			Journal Article. Meta-Analysis. Systematic Review		https://ovidsp.ovid.com/ovidweb.cgi?T=JS&CSC=Y&NEWS=N&PAGE=fulltext&D=med16&AN=30362977							OVID
Journal Article	20933	Cherubini,Valentino;Rabbone,Ivana;Lombardo,Fortunato;Mossetto,Gilberto;Orsini Federici,Marco;Nicolucci,Antonio	Incidence of severe hypoglycemia and possible associated factors in pediatric patients with type 1 diabetes in the real-life, post-Diabetes Control and Complications Trial setting: A systematic review.	Pediatric Diabetes		2019			20	6	678	692		BACKGROUND/OBJECTIVE: In 1993, the Diabetes Control and Complications Trial (DCCT) found that intensive antihyperglycemic therapy was effective in the primary and secondary prevention of microvascular complications in patients with type 1 diabetes (T1D) but was associated with a 3-fold greater rate of severe hypoglycemia (SH) than conventional therapy. The aim of this analysis was to determine wh…	Status: MEDLINE						9							Cherubini, Valentino. "G. Salesi" Hospital, Department of Women's and Children's Health, Azienda Ospedaliero-Universitaria, Ancona, Italy. Rabbone, Ivana. Department of Paediatrics, University of Turin, Turin, Italy. Lombardo, Fortunato. Department of Human Pathology, University of Messina, Messina, Italy. Mossetto, Gilberto. Diabetes Business Unit, Eli Lilly, Sesto Fiorentino, Italy. Orsini Fede…	31177592	Unknown(0)			Journal Article. Research Support, Non-U.S. Gov't. Systematic Review		https://ovidsp.ovid.com/ovidweb.cgi?T=JS&CSC=Y&NEWS=N&PAGE=fulltext&D=med16&AN=31177592							OVID
Journal Article	20782	Chiarito,Mauro;Sanz-Sanchez,Jorge;Cannata,Francesco;Cao,Davide;Sturla,Matteo;Panico,Cristina;Godino,Cosmo;Regazzoli,Damiano;Reimers,Bernhard;De Caterina,Raffaele;Condorelli,Gianluigi;Ferrante,Giuseppe;Stefanini,Giulio G.	Monotherapy with a P2Y12 inhibitor or aspirin for secondary prevention in patients with established atherosclerosis: a systematic review and meta-analysis.	Lancet	Lancet	2020			395	10235	1487	1495		BACKGROUND: Antiplatelet therapy is recommended among patients with established atherosclerosis. We compared monotherapy with a P2Y12 inhibitor versus aspirin for secondary prevention. METHODS: In this systematic review and meta-analysis, all randomised trials comparing P2Y12 inhibitor with aspirin monotherapy for secondary prevention in patients with cerebrovascular, coronary, or peripheral arte…	Status: MEDLINE; Comments: Comment in (CIN) Comment in (CIN) Comment in (CIN)						05 09							Chiarito, Mauro. Department of Biomedical Sciences, Humanitas University, Pieve Emanuele, Milan, Italy; Cardio Center, Humanitas Clinical and Research Hospital IRCCS, Rozzano, Milan, Italy. Sanz-Sanchez, Jorge. Department of Biomedical Sciences, Humanitas University, Pieve Emanuele, Milan, Italy. Cannata, Francesco. Department of Biomedical Sciences, Humanitas University, Pieve Emanuele, Milan, I…	32386592	Unknown(0)			Comparative Study. Journal Article. Meta-Analysis. Research Support, Non-U.S. Gov't. Systematic Review		https://ovidsp.ovid.com/ovidweb.cgi?T=JS&CSC=Y&NEWS=N&PAGE=fulltext&D=med17&AN=32386592							OVID
Journal Article	20834	Choi,Jun Young;Hong,Woi Hyun;Suh,Jin Soo;Han,Jae Hwi;Lee,Dong Joo;Lee,Yong Jae	The long-term structural effect of orthoses for pediatric flexible flat foot: A systematic review.	Journal of Foot & Ankle Surgery		2020	Feb		26	2	181	188		BACKGROUND: We aimed to evaluate the structural effects of the long-term use of orthoses for pediatric flexible flat foot (PFFF) using an algorithmic approach and a structured critical framework to assess the methodological quality of reported studies. METHODS: A comprehensive literature search using five databases, namely MEDLINE, the Cochrane Library, Scopus, the Web of Science, and EMBASE, was…	Status: MEDLINE													Choi, Jun Young. Department of Orthopedic Surgery, Inje University Ilsan Paik Hospital, Goyang-si, Gyeonggi-do, South Korea. Hong, Woi Hyun. College of Medicine, Medical Research Information Center, Chungbuk National University, Cheongju-si, Chungcheongbuk-do, South Korea. Electronic address: hong.medric@gmail.com. Suh, Jin Soo. Department of Orthopedic Surgery, Inje University Ilsan Paik Hospita…	30765257	Unknown(0)			Journal Article. Systematic Review		https://ovidsp.ovid.com/ovidweb.cgi?T=JS&CSC=Y&NEWS=N&PAGE=fulltext&D=med17&AN=30765257							OVID
Journal Article	20996	Churchill,Katheryn J.;Sargeant,Jan M.;Farber,Jeffrey M.;O'Connor,Annette M.	Prevalence of Listeria monocytogenes in Select Ready-to-Eat Foods-Deli Meat, Soft Cheese, and Packaged Salad: A Systematic Review and Meta-Analysis.	Journal of food protection	J.Food Prot.	2019	Feb		82	2	344	357		Listeria monocytogenes is the cause of listeriosis, an important foodborne disease. Contaminated ready-to-eat foods are common sources of L. monocytogenes, yet no global estimates exist for prevalence and levels in high-risk ready-to-eat foods. Our objective was to estimate the prevalence and levels of L. monocytogenes in deli meat, soft cheese, and packaged salad. We searched Medline, Web of Sci…	Status: MEDLINE													Churchill, Katheryn J. 1 Department of Population Medicine and Center for Public Health and Zoonoses, Canadian Research Institute for Food Safety, University of Guelph, Guelph, Ontario, Canada N1G 2W1. Sargeant, Jan M. 1 Department of Population Medicine and Center for Public Health and Zoonoses, Canadian Research Institute for Food Safety, University of Guelph, Guelph, Ontario, Canada N1G 2W1. S…	30688537	Unknown(0)			Journal Article. Meta-Analysis. Systematic Review		https://ovidsp.ovid.com/ovidweb.cgi?T=JS&CSC=Y&NEWS=N&PAGE=fulltext&D=med16&AN=30688537							OVID
Journal Article	20963	Chuter,Vivienne;West,Matthew;Hawke,Fiona;Searle,Angela	Where do we stand? The availability and efficacy of diabetes related foot health programs for Aboriginal and Torres Strait Islander Australians: a systematic review.	Journal of Foot & Ankle Research		2019			12		17			Background: Aboriginal and Torres Islander Australians experience considerably higher rates of diabetes and diabetes related foot complications and amputations than non-Indigenous Australians. Therefore there is a need to identify aspects of Aboriginal and Torres Islander focussed foot health programs that have had successful outcomes in reducing diabetes related foot complications. Wider knowled…	Status: MEDLINE													Chuter, Vivienne. 1Faculty of Health and Medicine, School of Health Sciences, University of Newcastle, PO Box 127, Ourimbah, NSW 2258 Australia. Chuter, Vivienne. 2Priority Research Centre for Physical Activity and Nutrition, University of Newcastle, PO Box 127, Ourimbah, NSW 2258 Australia. West, Matthew. 1Faculty of Health and Medicine, School of Health Sciences, University of Newcastle, PO Box…	30923577	Unknown(0)			Journal Article. Systematic Review		https://ovidsp.ovid.com/ovidweb.cgi?T=JS&CSC=Y&NEWS=N&PAGE=fulltext&D=med16&AN=30923577							OVID
Journal Article	20650	Collings,Richard;Freeman,Jennifer;Latour,Jos M.;Paton,Joanne	Footwear and insole design features for offloading the diabetic at risk foot-A systematic review and meta-analyses	Endocrinology, and Diabetes & Metabolism		2021	Jan		4	1	e00132			The aim of this systematic review was to identify the best footwear and insole design features for offloading the plantar surface of the foot to prevent foot ulceration in people with diabetic peripheral neuropathy. We searched multiple databases for published and unpublished studies reporting offloading footwear and insoles for people with diabetic neuropathy and nonulcerated feet. Primary outco…	[Review]; Status: PubMed-not-MEDLINE													Collings, Richard. School of Health Professions Faculty of Health: Medicine, Dentistry and Human Sciences University of Plymouth Plymouth UK. Collings, Richard. Department of Podiatry, Torbay and South Devon NHS Foundation Trust Plymouth UK. Freeman, Jennifer. School of Health Professions Faculty of Health: Medicine, Dentistry and Human Sciences University of Plymouth Plymouth UK. Latour, Jos M. …	33532602	Unknown(0)			Journal Article. Review		https://ovidsp.ovid.com/ovidweb.cgi?T=JS&CSC=Y&NEWS=N&PAGE=fulltext&D=pmnm&AN=33532602							OVID
Journal Article	20697	Constance,Janice;Lusher,Joanne M.	Diabetes management interventions for homeless adults: a systematic review.	International Journal of Public Health		2020	Dec		65	9	1773	1783		OBJECTIVES: Recent studies investigating diabetes show that inequalities to access appropriate care still persists. Whilst most of the general population are able to access a suitable quality of care, there are a number of groups who fail to receive the same standard. The objective of this review was to identify existing diabetes management interventions for homeless adults. METHODS: A literature…	Status: MEDLINE													Constance, Janice. School of Psychology, London Metropolitan University, London, UK. Lusher, Joanne M. Institute for Research in Healthcare Policy & Practice, University of the West of Scotland, London Campus, 2 Clove Crescent, 7th Floor, London, E14 2BE, UK. joanne.lusher@uws.ac.uk.	33095271	Unknown(0)			Journal Article. Systematic Review		https://ovidsp.ovid.com/ovidweb.cgi?T=JS&CSC=Y&NEWS=N&PAGE=fulltext&D=medl&AN=33095271							OVID
Journal Article	20842	Conte,Michael S.;Bradbury,Andrew W.;Kolh,Philippe;White,John V.;Dick,Florian;Fitridge,Robert;Mills,Joseph L.;Ricco,Jean-Baptiste;Suresh,Kalkunte R.;Murad,M. Hassan;GVG Writing Group	Global vascular guidelines on the management of chronic limb-threatening ischemia.	Journal of Vascular Surgery		2019	Jun		69	6S	3S	125S.e40		Chronic limb-threatening ischemia (CLTI) is associated with mortality, amputation, and impaired quality of life. These Global Vascular Guidelines (GVG) are focused on definition, evaluation, and management of CLTI with the goals of improving evidence-based care and highlighting critical research needs. The term CLTI is preferred over critical limb ischemia, as the latter implies threshold values …	Status: MEDLINE; Comments: Comment in (CIN) Comment in (CIN) Erratum in (EIN) Comment in (CIN) Comment in (CIN) Comment in (CIN) Comment in (CIN)													Conte, Michael S. Division of Vascular and Endovascular Surgery, University of California, San Francisco, Calif. Electronic address: michael.conte2@ucsf.edu. Bradbury, Andrew W. Department of Vascular Surgery, University of Birmingham, Birmingham, United Kingdom. Kolh, Philippe. Department of Biomedical and Preclinical Sciences, University Hospital of Liege, Wallonia, Belgium. White, John V. Depa…	31159978	Unknown(0)			Journal Article. Practice Guideline. Systematic Review		https://ovidsp.ovid.com/ovidweb.cgi?T=JS&CSC=Y&NEWS=N&PAGE=fulltext&D=med16&AN=31159978							OVID
Journal Article	20867	Cooray,Shamil D.;Boyle,Jacqueline A.;Soldatos,Georgia;Wijeyaratne,Lihini A.;Teede,Helena J.	Prognostic prediction models for pregnancy complications in women with gestational diabetes: a protocol for systematic review, critical appraisal and meta-analysis.	Systematic Reviews		2019			8	1	270			BACKGROUND: Gestational diabetes (GDM) is increasingly common and has significant implications during pregnancy and for the long-term health of the mother and offspring. However, it is a heterogeneous condition with inter-related factors including ethnicity, body mass index and gestational weight gain significantly modifying the absolute risk of complications at an individual level. Predicting th…	Status: MEDLINE						11 11							Cooray, Shamil D. Monash Centre for Health Research and Implementation, School of Public Health and Preventive Medicine, Monash University, Melbourne, Australia. Cooray, Shamil D. Diabetes and Vascular Medicine Unit, Monash Health, Melbourne, Australia. Boyle, Jacqueline A. Monash Centre for Health Research and Implementation, School of Public Health and Preventive Medicine, Monash University, Me…	31711547	Unknown(0)			Journal Article. Meta-Analysis. Research Support, Non-U.S. Gov't. Systematic Review		https://ovidsp.ovid.com/ovidweb.cgi?T=JS&CSC=Y&NEWS=N&PAGE=fulltext&D=med16&AN=31711547							OVID
Journal Article	20863	Correia,Jorge Cesar;Lachat,Sarah;Lagger,Gregoire;Chappuis,Francois;Golay,Alain;Beran,David;COHESION Project	Interventions targeting hypertension and diabetes mellitus at community and primary healthcare level in low- and middle-income countries:a scoping review	BMC Public Health	BMC Public Health	2019	2021-11-01		19	1	1542			BACKGROUND: Hypertension (HTN) and diabetes mellitus (DM) are highly prevalent in low- and middle-income countries (LMIC) and a leading cause of morbidity and mortality. Recent evidence on effectiveness of primary care interventions has attracted renewed calls for their implementation. This review aims to synthesize evidence pertaining to primary care interventions on these two diseases, evaluate…	[Review]; Status: MEDLINE													Correia, Jorge Cesar. Division of Tropical and Humanitarian Medicine, Department of Community Medicine, Primary and Emergency Care, Geneva University Hospitals and University of Geneva, 1205, Geneva, Switzerland. jorgecesar.correia@hcuge.ch. Lachat, Sarah. Division of Tropical and Humanitarian Medicine, Department of Community Medicine, Primary and Emergency Care, Geneva University Hospitals and …	31752801	Unknown(0)			Journal Article. Review		https://ovidsp.ovid.com/ovidweb.cgi?T=JS&CSC=Y&NEWS=N&PAGE=fulltext&D=med16&AN=31752801							OVID
Journal Article	20749	Coxon,Anne;McBain,Hayley;Pavlova,Neli;Rowlands,Hannah;Mulligan,Kathleen	Are diabetes self-management programmes for the general diabetes population effective for people with severe mental illness?: a systematic review.	BMC Psychiatry	BMC Psychiatry	2020			20	1	386			BACKGROUND: Diabetes self-management education programmes are effective in improving health outcomes in the general population with diabetes. However, it is not known if these programmes include people who also have a severe mental illness (SMI) and, if so, what their outcomes are. The aim of this review was to examine if evaluations of diabetes self-management education programmes included peopl…	Status: MEDLINE						07 25							Coxon, Anne. Centre for Health Services Research, School of Health Sciences, City, University of London, Northampton Square, London, EC1V 0HB, UK. McBain, Hayley. Centre for Health Services Research, School of Health Sciences, City, University of London, Northampton Square, London, EC1V 0HB, UK. Pavlova, Neli. Centre for Health Services Research, School of Health Sciences, City, University of Lon…	32711492	Unknown(0)			Journal Article. Systematic Review		https://ovidsp.ovid.com/ovidweb.cgi?T=JS&CSC=Y&NEWS=N&PAGE=fulltext&D=medl&AN=32711492							OVID
Journal Article	20922	Craig,Amanda M.;Dotters-Katz,Sarah;Kuller,Jeffrey A.;Thompson,Jennifer L.	Listeriosis in Pregnancy: A Review	Obstetrical & gynecological survey	Obstet.Gynecol.Surv.	2019	Jun		74	6	362	368		Importance: Listeriosis is a rare foodborne condition that can cause serious health consequences in neonates and pregnant women. Listeria monocytogenes can be vertically transmitted to the fetus, resulting in adverse maternal, fetal, and neonatal outcomes. In this review, we summarize what is currently known about listeriosis in pregnancy and review the current management and treatment recommenda…	[Review]; Status: MEDLINE													Craig, Amanda M. Resident Physician in Obstetrics and Gynecology, Vanderbilt University Medical Center, Nashville, TN. Dotters-Katz, Sarah. Maternal-Fetal Medicine Specialist and Assistant Professor of Obstetrics and Gynecology. Kuller, Jeffrey A. Maternal-Fetal Medicine Specialist and Professor of Obstetrics and Gynecology, Division of Maternal-Fetal Medicine, Duke University Medical Center, Dur…	31216045	Unknown(0)			Journal Article. Review		https://ovidsp.ovid.com/ovidweb.cgi?T=JS&CSC=Y&NEWS=N&PAGE=fulltext&D=med16&AN=31216045							OVID
Journal Article	20812	Craig,Louise;Sims,Rebecca;Glasziou,Paul;Thomas,Rae	Women's experiences of a diagnosis of gestational diabetes mellitus: a systematic review.	BMC Pregnancy & Childbirth		2020	2007-02-01		20	1	76			BACKGROUND: Gestational diabetes mellitus (GDM) - a transitory form of diabetes induced by pregnancy - has potentially important short and long-term health consequences for both the mother and her baby. There is no globally agreed definition of GDM, but definition changes have increased the incidence in some countries in recent years, with some research suggesting minimal clinical improvement in …	Status: MEDLINE													Craig, Louise. Institute for Evidence-Based Healthcare, Bond University, Gold Coast, Australia. Sims, Rebecca. Institute for Evidence-Based Healthcare, Bond University, Gold Coast, Australia. Glasziou, Paul. Institute for Evidence-Based Healthcare, Bond University, Gold Coast, Australia. Thomas, Rae. Institute for Evidence-Based Healthcare, Bond University, Gold Coast, Australia. rthomas@bond.edu…	32028931	Unknown(0)			Systematic Review		https://ovidsp.ovid.com/ovidweb.cgi?T=JS&CSC=Y&NEWS=N&PAGE=fulltext&D=med17&AN=32028931							OVID
Journal Article	20860	Cranage,Simone;Perraton,Luke;Bowles,Kelly-Ann;Williams,Cylie	The impact of shoe flexibility on gait, pressure and muscle activity of young children. A systematic review.	Journal of Foot & Ankle Research		2019			12		55			Background: There is limited evidence of shoe impact in younger children, particularly in the context of immature gait patterns. It is unclear if the impact from shoes in younger children is similar to what has been seen in older children. This systematic review aims to identify any impact of shoe features on younger children's gait, and if there are any differences between shoe sole flexibility …	Status: MEDLINE; Comments: Erratum in (EIN)													Cranage, Simone. 1Department of Physiotherapy, Monash University, Melbourne, Australia. Cranage, Simone. 3Peninsula Health, Melbourne, Victoria Australia. Perraton, Luke. 1Department of Physiotherapy, Monash University, Melbourne, Australia. Bowles, Kelly-Ann. 2Department of Community Emergency Health and Paramedic Practice, Monash University, Melbourne, Australia. Williams, Cylie. 1Department of…	31798689	Unknown(0)			Comparative Study. Journal Article. Systematic Review		https://ovidsp.ovid.com/ovidweb.cgi?T=JS&CSC=Y&NEWS=N&PAGE=fulltext&D=med16&AN=31798689							OVID
Journal Article	20677	Crawford,Fay;Chappell,Francesca M.;Lewsey,James;Riley,Richard;Hawkins,Neil;Nicolson,Donald;Heggie,Robert;Smith,Marie;Horne,Margaret;Amanna,Aparna;Martin,Angela;Gupta,Saket;Gray,Karen;Weller,David;Brittenden,Julie;Leese,Graham	Risk assessments and structured care interventions for prevention of foot ulceration in diabetes: development and validation of a prognostic model.	Health technology assessment (Winchester, England)	Health Technol.Assess.	2020			24	62	1	198		BACKGROUND: Diabetes-related foot ulcers give rise to considerable morbidity, generate a high monetary cost for health and social care services and precede the majority of diabetes-related lower extremity amputations. There are many clinical prediction rules in existence to assess risk of foot ulceration but few have been subject to validation. OBJECTIVES: Our objectives were to produce an eviden…	Status: In-Process						11							Crawford, Fay. NHS Fife, R&D Department, Queen Margaret Hospital, Dunfermline, UK. Crawford, Fay. The Sir James Mackenzie Institute for Early Diagnosis, The School of Medicine, University of St Andrews, St Andrews, UK. Chappell, Francesca M. Neuroimaging Sciences, Centre for Clinical Brain Sciences, University of Edinburgh, Edinburgh, UK. Lewsey, James. Neuroimaging Sciences, Centre for Clinical …	33236718	Unknown(0)			Journal Article. Research Support, Non-U.S. Gov't		https://ovidsp.ovid.com/ovidweb.cgi?T=JS&CSC=Y&NEWS=N&PAGE=fulltext&D=prem&AN=33236718							OVID
Journal Article	20781	Crawford,Fay;Nicolson,Donald J.;Amanna,Aparna E.;Martin,Angela;Gupta,Saket;Leese,Graham P.;Heggie,Robert;Chappell,Francesca M.;McIntosh,Heather H.	Preventing foot ulceration in diabetes: systematic review and meta-analyses of RCT data.	Diabetologia	Diabetologia	2020			63	1	49	64		AIMS/HYPOTHESIS: Foot ulceration is a serious complication for people with diabetes that results in high levels of morbidity for individuals and significant costs for health and social care systems. Nineteen systematic reviews of preventative interventions have been published, but none provides a reliable numerical summary of treatment effects. The aim of this study was to systematically review t…	Status: MEDLINE						1							Crawford, Fay. NHS Fife, Queen Margaret Hospital, Dunfermline, KY12 0SU, UK. fay.crawford@nhs.net. Crawford, Fay. School of Medicine, University of St Andrews, Fife, UK. fay.crawford@nhs.net. Nicolson, Donald J. NHS Fife, Queen Margaret Hospital, Dunfermline, KY12 0SU, UK. Amanna, Aparna E. NHS Fife, Queen Margaret Hospital, Dunfermline, KY12 0SU, UK. Martin, Angela. NHS Fife, Queen Margaret Hosp…	31773194	Unknown(0)			Journal Article. Meta-Analysis. Research Support, Non-U.S. Gov't. Systematic Review		https://ovidsp.ovid.com/ovidweb.cgi?T=JS&CSC=Y&NEWS=N&PAGE=fulltext&D=med17&AN=31773194							OVID
Journal Article	20972	Crawford,Rebecca;Sims,E. Danielle;Wang,Kuan-Wen;Youssef,Michael;Nadarajah,Ajantha;Rivas,Angelica;Banfield,Laura;Thabane,Lehana;Samaan,M. Constantine	Traditional knowledge-based lifestyle interventions in the prevention of obesity and type 2 diabetes in Indigenous children in Canada: a systematic review protocol.	Systematic Reviews		2019			8	1	69			BACKGROUND: Approximately 50% of all youth-onset type 2 diabetes mellitus (T2DM) in Canada occurs in Indigenous children. In adults, cardiovascular disease is one of the leading causes of mortality in First Nations communities, and diabetes is a significant contributor to the risk of developing this disorder. The early onset of diabetes may predispose these children to premature cardiovascular di…	Status: MEDLINE						03 06							Crawford, Rebecca. Department of Pediatrics, McMaster University, 1280 Main Street West, HSC-3A57, Hamilton, Ontario, L8S 4K1, Canada. Crawford, Rebecca. Division of Pediatric Endocrinology, McMaster Children's Hospital, Hamilton, Ontario, Canada. Crawford, Rebecca. Indigenous Undergraduate Summer Research Scholars Program, Hamilton, Ontario, Canada. Sims, E Danielle. Department of Pediatrics, Mc…	30841917	Unknown(0)			Journal Article. Research Support, Non-U.S. Gov't		https://ovidsp.ovid.com/ovidweb.cgi?T=JS&CSC=Y&NEWS=N&PAGE=fulltext&D=med16&AN=30841917							OVID
Journal Article	20999	Crowshoe,Lynden Lindsay;Henderson,Rita;Jacklin,Kristen;Calam,Betty;Walker,Leah;Green,Michael E.	Educating for Equity Care Framework: Addressing social barriers of Indigenous patients with type 2 diabetes.	Canadian Family Physician		2019			65	1	25	33		OBJECTIVE: To present a clinical framework for addressing critical social elements for Indigenous patients with type 2 diabetes. SOURCES OF INFORMATION: The Educating for Equity (E4E) Care Framework was developed through a rigorous analysis of qualitative research that included the perspectives of Indigenous patients (n = 32), physicians (n = 28), and Indigenous health curriculum developers (n = …	Status: MEDLINE						1							Crowshoe, Lynden Lindsay. Associate Professor in the Department of Family Medicine at the University of Calgary in Alberta. crowshoe@ucalgary.ca. Henderson, Rita. Assistant Professor and Models of Care Scientist in the Department of Family Medicine at the University of Calgary. Jacklin, Kristen. Professor of Medical Anthropology in the Department of Family Medicine and Biobehavioral Health at the…	30674510	Unknown(0)			Case Reports. Journal Article. Systematic Review		https://ovidsp.ovid.com/ovidweb.cgi?T=JS&CSC=Y&NEWS=N&PAGE=fulltext&D=med16&AN=30674510							OVID
Journal Article	20753	Cruz-Cobo,Celia;Santi-Cano,M. Jose	Efficacy of Diabetes Education in Adults With Diabetes Mellitus Type 2 in Primary Care: A Systematic Review.	Journal of Nursing Scholarship		2020			52	2	155	163		PURPOSE: To analyze the effect of different diabetes education methods on metabolic control, body mass index (BMI), and blood pressure. DESIGN: A systematic review was carried out. DATA SOURCES: PubMed, Medline, Embase, Cochrane, the Cumulative Index to Nursing and Allied Health Literature (CINAHL), CUIDEN, Ibecs, and Scopus databases were consulted. The search was done in May 2018. Studies inclu…	Status: MEDLINE						3							Cruz-Cobo, Celia. Faculty of Nursing and Physiotherapy, University of Cadiz, Cadiz, Spain. Santi-Cano, M Jose. Research Group on Nutrition: Molecular, pathophysiological and social issues, University of Cadiz, and Cadiz Institute for Biomedical Research and Innovation (INIBICA), Cadiz, Spain.	31912967	Unknown(0)			Journal Article. Systematic Review		https://ovidsp.ovid.com/ovidweb.cgi?T=JS&CSC=Y&NEWS=N&PAGE=fulltext&D=medl&AN=31912967							OVID
Journal Article	20739	da Cruz Gouveia,Mara Alves;Lins,Manuela Torres Camara;da Silva,Giselia Alves Pontes	Acute diarrhea with blood: diagnosis and drug treatment	Jornal de pediatria	J.Pediatr.	2020	Mar		96	Suppl 1	20	28		OBJECTIVE: To restate the epidemiological importance of Shigella in acute diarrhea with blood, providing an overview of the treatment and stressing the need for the correct indication of antibiotic therapy. SOURCES OF DATA: A search was carried out in the Medline and Scopus databases, in addition to the World Health Organization scientific documents and guidelines, identifying review articles and…	[Review]; Status: MEDLINE						#NAME?							da Cruz Gouveia, Mara Alves. Universidade Federal de Pernambuco (UFPE), Saude da Crianca e do Adolescente, Recife, PE, Brazil; Universidade Federal de Pernambuco (UFPE), Centro de Ciencias Medicas, Pediatria, Recife, PE, Brazil. Lins, Manuela Torres Camara. Universidade Federal de Pernambuco (UFPE), Saude da Crianca e do Adolescente, Recife, PE, Brazil; Universidade Federal de Pernambuco (UFPE), …	31604059	Unknown(0)			Journal Article. Review		https://ovidsp.ovid.com/ovidweb.cgi?T=JS&CSC=Y&NEWS=N&PAGE=fulltext&D=medl&AN=31604059							OVID
Journal Article	20831	da Rocha,Rebeca Barbosa;Silva,Cristiano Sales;Cardoso,Vinicius Saura	Self-Care in Adults with Type 2 Diabetes Mellitus: A Systematic Review.	Current Diabetes Reviews		2020			16	6	598	607		BACKGROUND: Self-care is essential for the prevention of complications in patients with diabetes, but several authors report that even with health education programs, the incidence of complications in patients with diabetes continues to increase. OBJECTIVE: We aimed to examine adherence to self-care strategies and the repercussions of adherence on the clinical profiles of individuals with type 2 …	Status: MEDLINE													da Rocha, Rebeca Barbosa. Center of Medical Specialties, Parnaiba, Piaui, Brazil. da Rocha, Rebeca Barbosa. Biosignal Laboratory, Parnaiba, Piaui, Brazil. Silva, Cristiano Sales. Center of Medical Specialties, Parnaiba, Piaui, Brazil. Silva, Cristiano Sales. Biosignal Laboratory, Parnaiba, Piaui, Brazil. Silva, Cristiano Sales. School of Physical Therapy, Federal University of Piaui, Parnaiba, Pi…	31267873	Unknown(0)			Journal Article. Systematic Review		https://ovidsp.ovid.com/ovidweb.cgi?T=JS&CSC=Y&NEWS=N&PAGE=fulltext&D=med17&AN=31267873							OVID
Journal Article	20868	Dahal,Padam K.;Hosseinzadeh,Hassan	Association of health literacy and diabetes self-management: a systematic review.	Australian Journal of Primary Health		2019	Jan		25	6	526	533		The purpose of this review is to summarise the existing evidence about the association of health literacy (HL) with type 2 diabetes mellitus self-management. The PubMed, Medline, CINHAL, Scopus and Web of Science databases were searched for randomised control trials of type 2 diabetes mellitus (T2DM) self-management and HL published between 2009 and 2018. Fourteen randomised control trials were i…	Status: MEDLINE													Dahal, Padam K. School of Health and Society, University of Wollongong, Northfields Avenue, Wollongong, NSW 2522, Australia. Hosseinzadeh, Hassan. School of Health and Society, University of Wollongong, Northfields Avenue, Wollongong, NSW 2522, Australia; and Corresponding author. Email: hassanh@uow.edu.au.	31710832	Unknown(0)			Journal Article. Systematic Review		https://ovidsp.ovid.com/ovidweb.cgi?T=JS&CSC=Y&NEWS=N&PAGE=fulltext&D=med16&AN=31710832							OVID
Journal Article	20658	Dall'Oglio,Immacolata;Gasperini,Giulia;Carlin,Claudia;Biagioli,Valentina;Gawronski,Orsola;Spitaletta,Giuseppina;Grimaldi Capitello,Teresa;Salata,Michele;Vanzi,Valentina;Rocco,Gennaro;Tiozzo,Emanuela;Vellone,Ercole;Raponi,Massimiliano	Self-Care in Pediatric Patients with Chronic Conditions: A Systematic Review of Theoretical Models	International Journal of Environmental Research & Public Health [Electronic Resource]		2021			18	7	03 28			BACKGROUND: To improve outcomes in children and young adults (CYAs) with chronic conditions, it is important to promote self-care through education and support. AIMS: (1) to retrieve the literature describing theories or conceptual models of self-care in CYAs with chronic conditions and (2) to develop a comprehensive framework. METHODS: A systematic literature search was conducted on nine databas…	[Review]; Status: MEDLINE													Dall'Oglio, Immacolata. Bambino Gesu Children's Hospital, IRCCS, Piazza Sant'Onofrio 4, 00165 Rome, Italy. Gasperini, Giulia. Bambino Gesu Children's Hospital, IRCCS, Piazza Sant'Onofrio 4, 00165 Rome, Italy. Gasperini, Giulia. Department of Biomedicine and Prevention, University of Rome Tor Vergata, 00133 Rome, Italy. Carlin, Claudia. Bambino Gesu Children's Hospital, IRCCS, Piazza Sant'Onofrio …	33800684	Unknown(0)			Journal Article. Meta-Analysis. Research Support, Non-U.S. Gov't. Review. Systematic Review		https://ovidsp.ovid.com/ovidweb.cgi?T=JS&CSC=Y&NEWS=N&PAGE=fulltext&D=medl&AN=33800684							OVID
Journal Article	20803	Davies,Cathy;Segre,Giulia;Estrade,Andres;Radua,Joaquim;De Micheli,Andrea;Provenzani,Umberto;Oliver,Dominic;Salazar de Pablo,Gonzalo;Ramella-Cravaro,Valentina;Besozzi,Maria;Dazzan,Paola;Miele,Maddalena;Caputo,Gianluigi;Spallarossa,Cecilia;Crossland,Georgia;Ilyas,Athif;Spada,Giulia;Politi,Pierluigi;Murray,Robin M.;McGuire,Philip;Fusar-Poli,Paolo	Prenatal and perinatal risk and protective factors for psychosis: a systematic review and meta-analysis.	The Lancet.Psychiatry		2020	5		7	5	399	410		BACKGROUND: Prenatal and perinatal insults are implicated in the aetiopathogenesis of psychotic disorders but the consistency and magnitude of their associations with psychosis have not been updated for nearly two decades. The aim of this systematic review and meta-analysis was to provide a comprehensive and up-to-date synthesis of the evidence on the association between prenatal or perinatal ris…	Status: MEDLINE; Comments: Comment in (CIN)													Davies, Cathy. Early Psychosis: Interventions and Clinical-detection (EPIC) Laboratory, Institute of Psychiatry, Psychology and Neuroscience, King's College London, London, UK; Department of Psychosis Studies, Institute of Psychiatry, Psychology and Neuroscience, King's College London, London, UK. Segre, Giulia. Early Psychosis: Interventions and Clinical-detection (EPIC) Laboratory, Institute of…	32220288	Unknown(0)			Journal Article. Meta-Analysis. Research Support, Non-U.S. Gov't. Systematic Review		https://ovidsp.ovid.com/ovidweb.cgi?T=JS&CSC=Y&NEWS=N&PAGE=fulltext&D=med17&AN=32220288							OVID
Journal Article	20763	De Caterina,Raffaele;Aimo,Alberto;Ridker,Paul M.	Aspirin Therapy for Primary Prevention: The Case for Continuing Prescribing to Patients at High Cardiovascular Risk-A Review	Thrombosis & Haemostasis		2020	Feb		120	2	199	206		Current evidence supports the use of low-dose aspirin for secondary cardiovascular prevention. By contrast, the benefit-to-risk ratio of aspirin use in primary prevention is debated: three contemporary randomized control trials have been conflicting, and meta-analyses have concluded for an unclear clinical benefit, based on the consideration that the reduction in thromboembolic events is counterb…	[Review]; Status: MEDLINE													De Caterina, Raffaele. Cardiovascular Division, Pisa University Hospital, University of Pisa, Pisa, Italy. Aimo, Alberto. Cardiovascular Division, Pisa University Hospital, University of Pisa, Pisa, Italy. Ridker, Paul M. Cardiovascular Division, Brigham and Women's Hospital, Harvard Medical School, Boston, Massachusetts, United States.	31887781	Unknown(0)			Journal Article. Review		https://ovidsp.ovid.com/ovidweb.cgi?T=JS&CSC=Y&NEWS=N&PAGE=fulltext&D=medl&AN=31887781							OVID
Journal Article	20770	De la Fuente Coria,M C.;Cruz-Cobo,C.;Santi-Cano,M. J.	Effectiveness of a primary care nurse delivered educational intervention for patients with type 2 diabetes mellitus in promoting metabolic control and compliance with long-term therapeutic targets: Randomised controlled trial.	International journal of nursing studies	Int.J.Nurs.Stud.	2020	Jan		101		103417			BACKGROUND: Systematic reviews and meta-analyses have shown very different values for the effectiveness of education in type 2 diabetes mellitus. However, the achievement of therapeutic targets after educational programs has been poorly evaluated. OBJECTIVE: Evaluate the effectiveness of a structured and individualised education program for type 2 diabetes, provided by a primary care nurse, which…	Status: MEDLINE; Comments: Comment in (CIN)													De la Fuente Coria, M C. Primary Health Care District of Bay of Cadiz-La Janda, Andalucia, Spain. Electronic address: delafuentecoriam@yahoo.es. Cruz-Cobo, C. Faculty of Nursing and Physiotherapy, University of Cadiz, Spain. Electronic address: celia.cruz@uca.es. Santi-Cano, M J. Research Group on Nutrition: Molecular, Pathophysiological and Social Issues, University of Cadiz, Avda. Ana de Viya, …	31683226	Unknown(0)			Journal Article. Randomized Controlled Trial		https://ovidsp.ovid.com/ovidweb.cgi?T=JS&CSC=Y&NEWS=N&PAGE=fulltext&D=med17&AN=31683226							OVID
Journal Article	20764	De La Rosa,Maritza;Pitts,Shelby;Chen,Ping-Hsin	An interprofessional collaboration of care to improve clinical outcomes for patients with diabetes.	Journal of Interprofessional Care		2020	Mar-Apr		34	2	269	271		This project addressed interprofessional team-based care to improve management and outcomes of complex patients with diabetes. A collaborative model between Family Medicine and Nursing was developed to determine if having nursing students as case managers would improve the quality of care. From 2015-2016, patients with diabetes at greatest risk for poor outcomes (N = 58) received an intervention …	Status: MEDLINE													De La Rosa, Maritza. Department of Family Medicine, Rutgers New Jersey Medical School, Newark, NJ, USA. Pitts, Shelby. Rutgers University School of Nursing, Newark, NJ, USA. Chen, Ping-Hsin. Department of Family Medicine, Rutgers New Jersey Medical School, Newark, NJ, USA.	31390908	Unknown(0)			Journal Article		https://ovidsp.ovid.com/ovidweb.cgi?T=JS&CSC=Y&NEWS=N&PAGE=fulltext&D=medl&AN=31390908							OVID
Journal Article	20741	Dening,Jedha;Islam,Sheikh Mohammed Shariful;George,Elena;Maddison,Ralph	Web-Based Interventions for Dietary Behavior in Adults With Type 2 Diabetes: Systematic Review of Randomized Controlled Trials.	Journal of Medical Internet Research		2020			22	8	e16437			BACKGROUND: Type 2 diabetes mellitus (T2DM) is among the most prevalent noncommunicable health conditions worldwide, affecting over 500 million people globally. Diet is a key aspect of T2DM management with dietary modification shown to elicit clinically meaningful outcomes such as improved glycemic control, and reductions in weight and cardiovascular disease risk factors. Web-based interventions …	Status: MEDLINE						08 28							Dening, Jedha. Institute for Physical Activity and Nutrition, School of Exercise and Nutrition Sciences, Deakin University, Geelong, Victoria, Australia. Islam, Sheikh Mohammed Shariful. Institute for Physical Activity and Nutrition, School of Exercise and Nutrition Sciences, Deakin University, Geelong, Victoria, Australia. George, Elena. Institute for Physical Activity and Nutrition, School of E…	32857059	Unknown(0)			Journal Article. Systematic Review		https://ovidsp.ovid.com/ovidweb.cgi?T=JS&CSC=Y&NEWS=N&PAGE=fulltext&D=medl&AN=32857059							OVID
Journal Article	20717	Dennison,R. A.;Fox,R. A.;Ward,R. J.;Griffin,S. J.;Usher-Smith,J. A.	Women's views on screening for Type 2 diabetes after gestational diabetes: a systematic review, qualitative synthesis and recommendations for increasing uptake.	Diabetic Medicine	Diabetic Med.	2020			37	1	29	43		AIM: Many women do not attend recommended glucose testing following a pregnancy affected by gestational diabetes (GDM). We aimed to synthesize the literature regarding the views and experiences of women with a history of GDM on postpartum glucose testing, focusing on barriers and facilitators to attendance. METHODS: We systematically identified qualitative studies that examine women's experiences…	Status: MEDLINE						1							Dennison, R A. Primary Care Unit, Department of Public Health and Primary Care, University of Cambridge, Cambridge, UK. Fox, R A. School of Clinical Medicine, University of Cambridge, Cambridge, UK. Ward, R J. Primary Care Unit, Department of Public Health and Primary Care, University of Cambridge, Cambridge, UK. Griffin, S J. Primary Care Unit, Department of Public Health and Primary Care, Unive…	31317569	Unknown(0)			Journal Article. Research Support, Non-U.S. Gov't. Systematic Review		https://ovidsp.ovid.com/ovidweb.cgi?T=JS&CSC=Y&NEWS=N&PAGE=fulltext&D=medl&AN=31317569							OVID
Journal Article	21034	Dimova,Elena D.;Ward,Ashleigh;Swanson,Vivien;Evans,Josie M. M.	Patients' Illness Perceptions of Type 2 Diabetes: A Scoping Review	Current Diabetes Reviews		2019			15	1	15	30		BACKGROUND: People's personal perceptions, or illness representations, of type 2 diabetes can act as barriers to successful self-management. INTRODUCTION: Understanding patients' subjective perceptions of type 2 diabetes can aid the design of evidence-based care and appropriate educational programmes. This scoping review provides a narrative account of previous knowledge of patients' illness repr…	[Review]; Status: MEDLINE													Dimova, Elena D. Faculty of Health Sciences and Sport, University of Stirling, FK9 4LA, Scotland, United Kingdom. Ward, Ashleigh. Faculty of Health Sciences and Sport, University of Stirling, FK9 4LA, Scotland, United Kingdom. Swanson, Vivien. Faculty of Natural Sciences, University of Stirling, FK9 4LA, Scotland, United Kingdom. Evans, Josie M M. Faculty of Health Sciences and Sport, University …	29283073	Unknown(0)			Journal Article. Review		https://ovidsp.ovid.com/ovidweb.cgi?T=JS&CSC=Y&NEWS=N&PAGE=fulltext&D=med16&AN=29283073							OVID
Journal Article	20908	Dineen-Griffin,Sarah;Garcia-Cardenas,Victoria;Williams,Kylie;Benrimoj,Shalom I.	Helping patients help themselves: A systematic review of self-management support strategies in primary health care practice.	PLoS ONE [Electronic Resource]		2019			14	8	e0220116			BACKGROUND: Primary health professionals are well positioned to support the delivery of patient self-management in an evidence-based, structured capacity. A need exists to better understand the active components required for effective self-management support, how these might be delivered within primary care, and the training and system changes that would subsequently be needed. OBJECTIVES: (1) To…	Status: MEDLINE													Dineen-Griffin, Sarah. Graduate School of Health, University of Technology Sydney, Sydney, Australia. Garcia-Cardenas, Victoria. Graduate School of Health, University of Technology Sydney, Sydney, Australia. Williams, Kylie. Graduate School of Health, University of Technology Sydney, Sydney, Australia. Benrimoj, Shalom I. Emeritus Professor, University of Sydney, Sydney, Australia.	31369582	Unknown(0)			Journal Article. Systematic Review		https://ovidsp.ovid.com/ovidweb.cgi?T=JS&CSC=Y&NEWS=N&PAGE=fulltext&D=med16&AN=31369582							OVID
Journal Article	20748	Doyle-Delgado,Kacie;Chamberlain,James J.;Shubrook,Jay H.;Skolnik,Neil;Trujillo,Jennifer	Pharmacologic Approaches to Glycemic Treatment of Type 2 Diabetes: Synopsis of the 2020 American Diabetes Association's Standards of Medical Care in Diabetes Clinical Guideline.	Annals of Internal Medicine	Ann.Intern.Med.	2020			173	10	813	821		DESCRIPTION: The American Diabetes Association (ADA) updates the Standards of Medical Care in Diabetes annually to provide clinicians, patients, researchers, payers, and other interested parties with evidence-based recommendations for the diagnosis and management of diabetes. METHODS: To develop the 2020 Standards, the ADA Professional Practice Committee, comprising physicians, adult and pediatri…	Status: MEDLINE						11 17							Doyle-Delgado, Kacie. St. Mark's Hospital and St. Mark's Diabetes Center, Salt Lake City, Utah (K.D., J.J.C.). Chamberlain, James J. St. Mark's Hospital and St. Mark's Diabetes Center, Salt Lake City, Utah (K.D., J.J.C.). Shubrook, Jay H. Touro University California, College of Osteopathic Medicine, Vallejo, California (J.H.S.). Skolnik, Neil. Abington Family Medicine, Jenkintown, Pennsylvania (N…	32866414	Unknown(0)			Journal Article. Practice Guideline		https://ovidsp.ovid.com/ovidweb.cgi?T=JS&CSC=Y&NEWS=N&PAGE=fulltext&D=medl&AN=32866414							OVID
Journal Article	20850	Duby,Jessica;Lassi,Zohra S.;Bhutta,Zulfiqar A.	Community-based antibiotic delivery for possible serious bacterial infections in neonates in low- and middle-income countries.	Cochrane Database of Systematic Reviews		2019			4		7646			BACKGROUND: The recommended management for neonates with a possible serious bacterial infection (PSBI) is hospitalisation and treatment with intravenous antibiotics, such as ampicillin plus gentamicin. However, hospitalisation is often not feasible for neonates in low- and middle-income countries (LMICs). Therefore, alternative options for the management of neonatal PSBI in LMICs needs to be eval…	Status: MEDLINE						04 11							Duby, Jessica. Division of Neonatology, University of Toronto, Toronto, Canada.	30970390	Unknown(0)			Journal Article. Meta-Analysis. Research Support, Non-U.S. Gov't. Systematic Review		https://ovidsp.ovid.com/ovidweb.cgi?T=JS&CSC=Y&NEWS=N&PAGE=fulltext&D=med16&AN=30970390							OVID
Journal Article	20752	Dwiputri,Ayu Wulan;Pristianty,Liza;Hermansyah,Andi	Pharmacist contributions in the treatment of diabetes mellitus in Southeast Asia: a narrative review	Journal of Basic & Clinical Physiology & Pharmacology		2020	2023-01-01		30	6				Background The growing burden of diabetes mellitus (DM) in Southeast Asia puts pharmacists in the ideal position to provide management of DM. This narrative review aims to describe the evidence of pharmacist contribution in improving DM in Southeast Asia. Content A literature search was conducted to identify relevant research articles published from 2010 to 2018 in four databases (Scopus, Pubmed,…	[Review]; Status: MEDLINE													Dwiputri, Ayu Wulan. Faculty of Pharmacy, Universitas Airlangga, Surabaya, Indonesia. Pristianty, Liza. Faculty of Pharmacy, Universitas Airlangga, Surabaya, Indonesia. Hermansyah, Andi. Faculty of Pharmacy, Universitas Airlangga, Surabaya, Indonesia.	31971912	Unknown(0)			Journal Article. Review		https://ovidsp.ovid.com/ovidweb.cgi?T=JS&CSC=Y&NEWS=N&PAGE=fulltext&D=medl&AN=31971912							OVID
Journal Article	20854	Dyson,P.;McArdle,P.;Mellor,D.;Guess,N.	James Lind Alliance research priorities: what role do carbohydrates, fats and proteins have in the management of Type 2 diabetes, and are there risks and benefits associated with particular approaches?	Diabetic Medicine	Diabetic Med.	2019			36	3	287	296		AIMS: To assess the role played by carbohydrates, fat and proteins in the management of Type 2 diabetes. BACKGROUND: Diabetes research tends to reflect the interests of academics or the pharmaceutical industry, rather than those of people living with Type 2 diabetes. The James Lind Alliance and Diabetes UK addressed this issue by defining the research priorities of people living with Type 2 diabe…	[Review]; Status: MEDLINE						3							Dyson, P. OCDEM, University of Oxford, Churchill Hospital, Oxford, UK. McArdle, P. Birmingham Community Nutrition, Birmingham, UK. Mellor, D. School of Life Sciences, Coventry University, Coventry, UK. Guess, N. Kings College London, London, UK.	30264442	Unknown(0)			Journal Article. Review		https://ovidsp.ovid.com/ovidweb.cgi?T=JS&CSC=Y&NEWS=N&PAGE=fulltext&D=med16&AN=30264442							OVID
Journal Article	21032	Egan,A. M.;Simmons,D.	Lessons learned from lifestyle prevention trials in gestational diabetes mellitus	Diabetic Medicine	Diabetic Med.	2019			36	2	142	150		Gestational diabetes mellitus (GDM) is associated with an increased risk of adverse outcomes for mother and infant both at birth and later in life. A large body of evidence is now available relating to antenatal prevention of GDM. Overall, despite some individual trials of a variety of lifestyle interventions revealing benefit, many more have shown no effect from the second trimester onwards, eve…	[Review]; Status: MEDLINE						2							Egan, A M. Division of Endocrinology, Diabetes, Metabolism and Nutrition, Mayo Clinic, Rochester, MN, USA. Simmons, D. Macarthur Clinical School, Western Sydney University, Sydney, Australia.	29939439	Unknown(0)			Journal Article. Review		https://ovidsp.ovid.com/ovidweb.cgi?T=JS&CSC=Y&NEWS=N&PAGE=fulltext&D=med16&AN=29939439							OVID
Journal Article	20887	Egan,Aoife M.;Dunne,Fidelma P.	Optimal management of gestational diabetes	British medical bulletin	Br.Med.Bull.	2019			131	1	97	108		BACKGROUND: Gestational diabetes mellitus (GDM) is highly prevalent and has both short- and long-term implications for mother and infant. SOURCES OF DATA: Literature search using PubMed with keywords 'Gestational diabetes' and 'diabetes in pregnancy' together with published papers known to the authors. AREAS OF AGREEMENT: The cornerstone of management is medical nutrition therapy with regular sel…	[Review]; Status: MEDLINE						09 19							Egan, Aoife M. Division of Endocrinology, Mayo Clinic, Rochester, MN 55905, USA. Dunne, Fidelma P. College of Medicine, Nursing and Health Sciences, National University of Ireland, Galway H91 TK33, Ireland.	31504226	Unknown(0)			Journal Article. Review		https://ovidsp.ovid.com/ovidweb.cgi?T=JS&CSC=Y&NEWS=N&PAGE=fulltext&D=med16&AN=31504226							OVID
Journal Article	20668	Ellington,Kelly;Saccomano,Scott J.	Recurrent bacterial vaginosis	Nursing	Nursing	2021	2001-03-01		51	3	48	52		ABSTRACT: Bacterial vaginosis increases the risk of sexually transmitted infections, including HIV, and treatment is crucial to avoid complications. This article reviews the evidence-based options for treating bacterial vaginosis to improve patient outcomes. Copyright Â© 2021 Wolters Kluwer Health, Inc. All rights reserved.	[Review]; Status: MEDLINE													Ellington, Kelly. At the University of North Carolina in Wilmington, N.C., Kelly Ellington and Scott J. Saccomano are assistant professors.	33674536	Unknown(0)			Journal Article. Review		https://ovidsp.ovid.com/ovidweb.cgi?T=JS&CSC=Y&NEWS=N&PAGE=fulltext&D=medl&AN=33674536							OVID
Journal Article	20674	Ena,Javier;Carretero-Gomez,Juani;Arevalo-Lorido,Jose Carlos;Sanchez-Ardila,Carmen;Zapatero-Gaviria,Antonio;Gomez-Huelgas,Ricardo	The Association Between Elevated Foot Skin Temperature and the Incidence of Diabetic Foot Ulcers: A Meta-Analysis.	International Journal of Lower Extremity Wounds		2020	2028-02-01		1534734619897500					Prior to the appearance of any foot ulcer, there is an increase in the local temperature due to the presence of an underlying inflammatory process. The use of thermometry to identify inflammation could make patients increase preventive measures until the inflammation disappears. We carried out a meta-analysis to determine the effectiveness of the daily measurement of the foot temperature in 6 poi…	Status: Publisher													Ena, Javier. Hospital Marina Baixa, Alicante, Spain. Carretero-Gomez, Juani. Hospital de Zafra, Badajoz, Spain. Arevalo-Lorido, Jose Carlos. Hospital de Zafra, Badajoz, Spain. Sanchez-Ardila, Carmen. Universidad Miguel Hernandez, Elche, Alicante, Spain. Zapatero-Gaviria, Antonio. Hospital Universitario de Fuenlabrada, Madrid, Spain. Gomez-Huelgas, Ricardo. Hospital Regional Universitario de Malag…	32106729	Unknown(0)			Journal Article		https://ovidsp.ovid.com/ovidweb.cgi?T=JS&CSC=Y&NEWS=N&PAGE=fulltext&D=medp&AN=32106729							OVID
Journal Article	20709	Estrella,Mayra L.;Allen-Meares,Paula	Tools to Measure Health Literacy among US African Americans and Hispanics/Latinos with Type 2 Diabetes: A Scoping Review of the Literature	Patient Education & Counseling		2020			103	10	2155	2165		OBJECTIVE: To provide an overview of the health literacy tools that have been validated in samples of African Americans and Hispanics/Latinos with type 2 diabetes, growing segments of the US population. METHODS: Following PRISMA guidelines, three electronic databases were searched. The following inclusion criteria were used: peer-reviewed research; examined validity of a health literacy tool; and…	[Review]; Status: MEDLINE						10							Estrella, Mayra L. Institute for Minority Health Research, University of Illinois at Chicago, 1819 West Polk St., Chicago, IL 60612, USA. Electronic address: mestre3@uic.edu. Allen-Meares, Paula. Institute for Minority Health Research, University of Illinois at Chicago, 1819 West Polk St., Chicago, IL 60612, USA; Office of Health Literacy, University of Illinois at Chicago, 808 S. Wood Street, Ch…	32451221	Unknown(0)			Journal Article. Research Support, N.I.H., Extramural. Review		https://ovidsp.ovid.com/ovidweb.cgi?T=JS&CSC=Y&NEWS=N&PAGE=fulltext&D=medl&AN=32451221							OVID
Journal Article	20761	Ettori-Ajasse,Isabelle;Tatin,Elise;Forbes,Gordon;Eldridge,Sandra;Dibao-Dina,Clarisse	How pragmatic are the randomised trials used in recommendations for control of glycosylated haemoglobin levels in type 2 diabetic patients in general practice: an application of the PRECIS II tool.	Trials [Electronic Resource]		2020	2019-03-01		21	1	281			BACKGROUND: Recommendations for good clinical practice have been reported to be difficult to apply in real life by primary care clinicians. This could be because the clinical trials at the origin of the guidelines are based on explanatory trials, conducted under ideal conditions not reflecting the reality of primary care, rather than pragmatic trials conducted under real-life conditions. The obje…	Status: MEDLINE													Ettori-Ajasse, Isabelle. Departement Universitaire de Medecine Generale, Faculte de Medecine, Universite de Tours, EA 7505 - EES, 10 Boulevard Tonnelle, B.P. 3223, 37044, Tours cedex 1, France. isabelle.ettori@univ-tours.fr. Tatin, Elise. Universite de Tours, Tours, France. Forbes, Gordon. Kings College London, London, UK. Eldridge, Sandra. Barts & the London Queen Mary's School of Medicine, Lond…	32188470	Unknown(0)			Evaluation Study. Journal Article		https://ovidsp.ovid.com/ovidweb.cgi?T=JS&CSC=Y&NEWS=N&PAGE=fulltext&D=medl&AN=32188470							OVID
Journal Article	20750	Evans,Charlotte Elizabeth Louise	Dietary fibre and cardiovascular health: a review of current evidence and policy	Proceedings of the Nutrition Society	Proc.Nutr.Soc.	2020			79	1	61	67		Dietary fibre comprises many different, mainly plant-based, compounds that are not fully digested in the human gut. Insoluble fibres include cellulose, hemi-celluloses and lignin and soluble fibres include pectins, beta-glucan and hydro-colloids. In the UK, the daily recommended amount has increased to 30 g but only 13 % of men and 4 % of women meet this recommendation. Currently the mean intake …	[Review]; Status: MEDLINE						2							Evans, Charlotte Elizabeth Louise. Nutritional Sciences & Epidemiology Group, School of Food Science and Nutrition, University of Leeds, Woodhouse Lane, LeedsLS2 9JT, UK.	31266545	Unknown(0)			Journal Article. Review		https://ovidsp.ovid.com/ovidweb.cgi?T=JS&CSC=Y&NEWS=N&PAGE=fulltext&D=medl&AN=31266545							OVID
Journal Article	20947	Faal,Shahla;Abedi,Parvin;Jahanfar,Shayesteh;Ndeke,Jonas Mayoke;Mohaghegh,Zeynab;Sharifipour,Foruzan;Zahedian,Maryam	Sex hormone binding globulin for prediction of gestational diabetes mellitus in pre-conception and pregnancy: A systematic review.	Diabetes Research & Clinical Practice		2019	Jun		152		39	52		AIM: The purpose of the present study was to assess the relationship of sex hormone binding globulin (SHBG) and gestational diabetes mellitus (GDM). METHODS: The Cochrane Library, Medline, ScienceDirect, and Web of Science were searched for studies published from the inception of the databases up to February 2019. Our inclusion criteria were published observational full-text articles. All data we…	Status: MEDLINE													Faal, Shahla. Department of Midwifery, Marand Branch, Islamic Azad University, Marand, Iran. Abedi, Parvin. Menopause Andropause Research Center, Ahvaz Jundishapur University of Medical Sciences, Ahvaz, Iran. Electronic address: parvinabedi@ymail.com. Jahanfar, Shayesteh. School of Health Sciences-MPH Program Health Professions Building 2212, Central Michigan University, USA. Electronic address: …	31063851	Unknown(0)			Journal Article. Meta-Analysis. Systematic Review		https://ovidsp.ovid.com/ovidweb.cgi?T=JS&CSC=Y&NEWS=N&PAGE=fulltext&D=med16&AN=31063851							OVID
Journal Article	20852	Fadini,Gian Paolo;Bonora,Bendetta Maria;Lapolla,Annunziata;Fattor,Bruno;Morpurgo,Paola Silvia;Simioni,Natalino;Avogaro,Angelo;DARWIN-T2D Network	Comparative effectiveness of exenatide once-weekly versus liraglutide in routine clinical practice: A retrospective multicentre study and meta-analysis of observational studies.	Diabetes, obesity & metabolism	Diabetes Obes.Metab.	2019			21	5	1255	1260		In this study, we retrospectively compared the effectiveness of exenatide once-weekly (ExeOW) versus liraglutide in non-insulin treated patients with type 2 diabetes followed under routine care. We also present a meta-analysis of similar observational studies available in the literature. In our multicentre retrospective study, patients initiating ExeOW (n = 204) or liraglutide (n = 410) had simil…	Status: MEDLINE						5							Fadini, Gian Paolo. Department of Medicine, University of Padova, Padova, Italy. Bonora, Bendetta Maria. Department of Medicine, University of Padova, Padova, Italy. Lapolla, Annunziata. Department of Medicine, University of Padova, Padova, Italy. Fattor, Bruno. Diabetology Service, Azienda Sanitaria dell'Alto Adige, Bolzano, Italy. Morpurgo, Paola Silvia. Fatebenefratelli Hospital, Endocrinology…	30578607	Unknown(0)			Comparative Study. Journal Article. Meta-Analysis. Multicenter Study. Research Support, Non-U.S. Gov't		https://ovidsp.ovid.com/ovidweb.cgi?T=JS&CSC=Y&NEWS=N&PAGE=fulltext&D=med16&AN=30578607							OVID
Journal Article	20859	Faruqi,Nighat;Thomas,Louise;Parker,Sharon;Harris-Roxas,Ben;Taggart,Jane;Spooner,Catherine;Wong,Vincent;Harris,Mark F.	Primary health care provider-focused interventions for improving outcomes for people with type 2 diabetes: a rapid review	Public Health Research & Practice		2019	2004-09-01		29	4				Objectives and importance of the study: The bulk of care for people with type 2 diabetes occurs in primary health care. This rapid review evaluated the effectiveness of primary health care provider-focused interventions in improving biochemical, clinical, psychological and health-related quality-of-life outcomes in people with type 2 diabetes. METHODS: We searched Medline, Embase, All EBM Reviews…	[Review]; Status: MEDLINE													Faruqi, Nighat. Centre for Primary Health Care and Equity, UNSW Sydney, Australia. Thomas, Louise. Centre for Primary Health Care and Equity, UNSW Sydney, Australia. Parker, Sharon. Centre for Primary Health Care and Equity, UNSW Sydney, Australia. Harris-Roxas, Ben. Centre for Primary Health Care and Equity, UNSW Sydney, Australia; Primary Integrated and Community Health, South Eastern Sydney Lo…	31800646	Unknown(0)			Journal Article. Review		https://ovidsp.ovid.com/ovidweb.cgi?T=JS&CSC=Y&NEWS=N&PAGE=fulltext&D=med16&AN=31800646							OVID
Journal Article	20643	Firdaus,Mohd Khairul Zul Hasymi;Jittanoon,Piyanuch	A literature review on intervention programs for diabetic foot care.	Enfermeria Clinica		2021	Apr		31	Suppl 2	S243	S246		This literature review conducted to explore the best available intervention for diabetic foot care. Online databases (ProQuest, CINAHL, Science Direct and Google Scholar) were searched to retrieve relevant articles. The keywords diabetic foot care, diabetic foot care program, diabetic foot care intervention, diabetic foot education were used for data retrieval and PICO analysis. After screening a…	Status: In-Data-Review													Firdaus, Mohd Khairul Zul Hasymi. Faculty of Nursing, Prince of Songkla University, Hat Yai, Songkhla, Thailand; Department of Medical-Surgical Nursing, Kulliyyah of Nursing, International Islamic University of Malaysia, Kuantan, Pahang, Malaysia. Electronic address: zulhasyimi@iium.edu.my. Jittanoon, Piyanuch. Faculty of Nursing, Prince of Songkla University, Hat Yai, Songkhla, Thailand.	33849173	Unknown(0)			Journal Article		https://ovidsp.ovid.com/ovidweb.cgi?T=JS&CSC=Y&NEWS=N&PAGE=fulltext&D=prem&AN=33849173							OVID
Journal Article	20682	Flood,David;Hane,Jessica;Dunn,Matthew;Brown,Sarah Jane;Wagenaar,Bradley H.;Rogers,Elizabeth A.;Heisler,Michele;Rohloff,Peter;Chopra,Vineet	Health system interventions for adults with type 2 diabetes in low- and middle-income countries: A systematic review and meta-analysis.	PLoS Medicine / Public Library of Science		2020			17	11	e1003434			BACKGROUND: Effective health system interventions may help address the disproportionate burden of diabetes in low- and middle-income countries (LMICs). We assessed the impact of health system interventions to improve outcomes for adults with type 2 diabetes in LMICs. METHODS AND FINDINGS: We searched Ovid MEDLINE, Cochrane Library, EMBASE, African Index Medicus, LILACS, and Global Index Medicus f…	Status: MEDLINE						11							Flood, David. Center for Research in Indigenous Health, Wuqu' Kawoq, Tecpan, Guatemala. Flood, David. Division of Hospital Medicine, Department of Internal Medicine, National Clinician Scholars Program, University of Michigan, Ann Arbor, Michigan, United States of America. Hane, Jessica. Medicine-Pediatrics Residency Program, University of Minnesota, Minneapolis, Minnesota, United States of Ameri…	33180775	Unknown(0)			Journal Article. Meta-Analysis. Research Support, N.I.H., Extramural. Research Support, Non-U.S. Gov't. Systematic Review		https://ovidsp.ovid.com/ovidweb.cgi?T=JS&CSC=Y&NEWS=N&PAGE=fulltext&D=medl&AN=33180775							OVID
Journal Article	20655	Fraser,Jessica L.;Mwatondo,Athman;Alimi,Yewande H.;Varma,Jay K.;Vilas,Victor J. Del Rio	Healthcare-associated outbreaks of bacterial infections in Africa, 2009-2018: A review	International Journal of Infectious Diseases		2021	Feb		103		469	477		BACKGROUND: Healthcare-associated infections (HAIs) are a major global public health problem, increasing the transmission of drug-resistant infections. In Africa, the prevalence of HAIs among all hospital inpatients is estimated to be between 3% and 15%, but outbreaks are infrequently reported. Failure to detect and/or report outbreaks can increase the risk of ongoing infections and recurrent out…	[Review]; Status: MEDLINE													Fraser, Jessica L. Athena Institute, Faculty of Science, Vrije Universiteit Amsterdam, De Boelelaan, 1105, 1081 HV Amsterdam, The Netherlands. Electronic address: jessicafraser02@gmail.com. Mwatondo, Athman. The Centre for Universal Health, Chatham House, 10 St James's Square, London SW1Y 4LE, United Kingdom. Electronic address: amwatondo@yahoo.com. Alimi, Yewande H. Africa Centres for Disease Co…	33333248	Unknown(0)			Journal Article. Review		https://ovidsp.ovid.com/ovidweb.cgi?T=JS&CSC=Y&NEWS=N&PAGE=fulltext&D=medl&AN=33333248							OVID
Journal Article	20884	Freitas,Bruna Hinnah Borges Martins de;Silva,Fabiane Blanco E.;Jesus,Jessica Maria Ferreira de;Alencastro,Maria Angelica Brum	Leprosy educational practices with adolescents: an integrative literature review	Revista brasileira de enfermagem	Rev.Bras.Enferm.	2019	2016-09-01		72	5	1397	1404		OBJECTIVES: to identify scientific evidence in the literature regarding educational actions on leprosy developed with adolescents. METHOD: an integrative review of the literature, with the following research question: what are the leprosy educational practices currently being developed with adolescents? The search was performed in the following databases: MEDLINE, Scopus, LILACS, CINAHL, BVS Hans…	[Review]; Status: MEDLINE													Freitas, Bruna Hinnah Borges Martins de. Universidade Federal de Mato Grosso. Cuiaba, Mato Grosso, Brazil. Silva, Fabiane Blanco E. Universidade Federal de Mato Grosso. Cuiaba, Mato Grosso, Brazil. Jesus, Jessica Maria Ferreira de. Universidade Federal de Mato Grosso. Cuiaba, Mato Grosso, Brazil. Alencastro, Maria Angelica Brum. Universidade Federal de Mato Grosso. Cuiaba, Mato Grosso, Brazil.	31531667	Unknown(0)			Journal Article. Review		https://ovidsp.ovid.com/ovidweb.cgi?T=JS&CSC=Y&NEWS=N&PAGE=fulltext&D=med16&AN=31531667							OVID
Journal Article	20705	Frier,Amanda;Devine,Sue;Barnett,Fiona;Dunning,Trisha	Utilising clinical settings to identify and respond to the social determinants of health of individuals with type 2 diabetes-A review of the literature	Health & Social Care in the Community		2020			28	4	1119	1133		Type 2 diabetes (T2DM) is increasing in global prevalence. It is more common among people with poor social determinants of health (SDoH). Social determinants of health are typically considered at a population and community level; however, identifying and addressing the barriers related to SDoH at an individual and clinical level, could improve the self-management of T2DM. This literature review a…	[Review]; Status: MEDLINE						7							Frier, Amanda. College of Public Health, Medical and Veterinary Sciences, James Cook University, Townsville, QLD, Australia. Devine, Sue. College of Public Health, Medical and Veterinary Sciences, James Cook University, Townsville, QLD, Australia. Barnett, Fiona. College of Healthcare Sciences, James Cook University, Townsville, QLD, Australia. Dunning, Trisha. Faculty of Health, Centre for Quali…	31852028	Unknown(0)			Journal Article. Research Support, Non-U.S. Gov't. Review		https://ovidsp.ovid.com/ovidweb.cgi?T=JS&CSC=Y&NEWS=N&PAGE=fulltext&D=medl&AN=31852028							OVID
Journal Article	20767	Fuchs,Julia;Hovorka,Roman	Closed-loop control in insulin pumps for type-1 diabetes mellitus: safety and efficacy	Expert Review of Medical Devices		2020	Jul		17	7	707	720		INTRODUCTION: Type 1 diabetes is a lifelong disease with high management burden. The majority of people with type 1 diabetes fail to achieve glycemic targets. Algorithm-driven automated insulin delivery (closed-loop) systems aim to address these challenges. This review provides an overview of commercial and emerging closed-loop systems. AREAS COVERED: We review safety and efficacy of commercial a…	[Review]; Status: MEDLINE													Fuchs, Julia. Wellcome Trust-MRC Institute of Metabolic Science, University of Cambridge, Cambridge, UK. Hovorka, Roman. Wellcome Trust-MRC Institute of Metabolic Science, University of Cambridge, Cambridge, UK. Hovorka, Roman. Department of Paediatrics, University of Cambridge, Cambridge, UK.	32569476	Unknown(0)			Journal Article. Review		https://ovidsp.ovid.com/ovidweb.cgi?T=JS&CSC=Y&NEWS=N&PAGE=fulltext&D=med17&AN=32569476							OVID
Journal Article	20769	Gad,Hoda;Al-Muhannadi,Hamad;Purra,Hana;Mussleman,Paul;Malik,Rayaz A.	The effect of Ramadan focused education on patients with type 2 diabetes: A systematic review and meta-analysis.	Diabetes Research & Clinical Practice		2020	Apr		162		108122			AIM: The aim of this systematic review and meta-analysis was to assess the effect of Ramadan focused education on clinical and metabolic parameters in patients with type 2 diabetes who fast during Ramadan. METHODS: Literature search was done in PubMed, Embase (Ovid), and the Cochrane Library. Quality assessment was done using the ROBINS-I and Cochrane tools for risk of bias and analyses were perf…	Status: MEDLINE; Comments: Erratum in (EIN)													Gad, Hoda. Department of Medicine, Weill Cornell Medicine-Qatar, Doha, Qatar. Al-Muhannadi, Hamad. Department of Medicine, Weill Cornell Medicine-Qatar, Doha, Qatar. Purra, Hana. Department of Medicine, Weill Cornell Medicine-Qatar, Doha, Qatar. Mussleman, Paul. Library Services, Weill Cornell Medicine-Qatar, Doha, Qatar. Malik, Rayaz A. Department of Medicine, Weill Cornell Medicine-Qatar, Doha,…	32194217	Unknown(0)			Journal Article. Systematic Review		https://ovidsp.ovid.com/ovidweb.cgi?T=JS&CSC=Y&NEWS=N&PAGE=fulltext&D=med17&AN=32194217							OVID
Journal Article	20760	Gamtesa,Dinka Fikadu;Tola,Habteyes Hailu;Mehamed,Zemedu;Tesfaye,Ephrem;Alemu,Ayinalem	Health care seeking behavior among presumptive tuberculosis patients in Ethiopia: a systematic review and meta-analysis.	BMC Health Services Research		2020	2019-05-01		20	1	445			BACKGROUND: Health seeking behavior is one of the challenges affecting tuberculosis (TB) control program because of its high risk to prolonged diseases transmission and poor treatment outcome. Although there are few primary studies that reported diversified magnitudes of health seeking behavior among presumptive TB patients in Ethiopia, there is no review study that attempted to summarize the ava…	Status: MEDLINE													Gamtesa, Dinka Fikadu. Ethiopian Public Health Institute, Tuberculosis/HIV Research Directorate, PO Box 1242, Addis Ababa, Ethiopia. ejeta430@gmail.com. Tola, Habteyes Hailu. Ethiopian Public Health Institute, Tuberculosis/HIV Research Directorate, PO Box 1242, Addis Ababa, Ethiopia. Mehamed, Zemedu. Ethiopian Public Health Institute, Tuberculosis/HIV Research Directorate, PO Box 1242, Addis Abab…	32429988	Unknown(0)			Journal Article. Meta-Analysis. Systematic Review		https://ovidsp.ovid.com/ovidweb.cgi?T=JS&CSC=Y&NEWS=N&PAGE=fulltext&D=medl&AN=32429988							OVID
Journal Article	20702	Garcia-Molina,Laura;Lewis-Mikhael,Anne-Mary;Riquelme-Gallego,Blanca;Cano-Ibanez,Naomi;Oliveras-Lopez,Maria-Jesus;Bueno-Cavanillas,Aurora	Improving type 2 diabetes mellitus glycaemic control through lifestyle modification implementing diet intervention: a systematic review and meta-analysis.	European journal of nutrition	Eur.J.Nutr.	2020	Jun		59	4	1313	1328		PURPOSE: Type 2 diabetes mellitus represents a significant health problem. Many studies have reported that intensive nutritional intervention by itself or in addition to medications is the best method to improve glycaemic control in type 2 diabetes mellitus. However, in clinical practice, dietary education is not implemented as an integral part in the management of type 2 diabetes mellitus. The p…	Status: MEDLINE													Garcia-Molina, Laura. Department of Preventive Medicine and Public Health, University of Granada, Avenida de la Investigacion, 11, 18016, Granada, Spain. lgarmol@ugr.es. Garcia-Molina, Laura. CIBER Epidemiologia y Salud Publica (CIBERESP), Avenida Monforte de Lemos, 3-5, 28029, Madrid, Spain. lgarmol@ugr.es. Lewis-Mikhael, Anne-Mary. Department of Obstetrics and Gynecology, McMaster University, 1…	31781857	Unknown(0)			Journal Article. Meta-Analysis. Systematic Review		https://ovidsp.ovid.com/ovidweb.cgi?T=JS&CSC=Y&NEWS=N&PAGE=fulltext&D=medl&AN=31781857							OVID
Journal Article	20878	Garg,Pankaj;Garg,Mahak;Das,B. R.;Khadapkar,Rashmi;Menon,Geetha R.	Perianal Tuberculosis: Lessons Learned in 57 Patients From 743 Samples of Histopathology and Polymerase Chain Reaction and a Systematic Review of Literature.	Diseases of the Colon & Rectum		2019			62	11	1390	1400		BACKGROUND: Few data are published on perianal tuberculosis. OBJECTIVE: This study aimed to determine the best method to diagnose tuberculosis in patients with fistula-in-ano and to conduct a systematic review to determine the incidence and characteristics of tuberculosis fistula-in-ano. DATA SOURCES: The prospective study data and existing literature were derived from PubMed, Google scholar, and…	Status: MEDLINE; Comments: Comment in (CIN) Comment in (CIN)						11							Garg, Pankaj. Indus Super Specialty Hospital, Mohali, India. Garg, Pankaj. Garg Fistula Research Institute, Panchkula, India. Garg, Mahak. Garg Fistula Research Institute, Panchkula, India. Das, B R. Centre of Excellence in Molecular Pathology, SRL Limited, Mumbai, India. Khadapkar, Rashmi. Centre of Excellence in Molecular Pathology, SRL Limited, Mumbai, India. Menon, Geetha R. Indian Council of…	31596764	Unknown(0)			Journal Article. Systematic Review		https://ovidsp.ovid.com/ovidweb.cgi?T=JS&CSC=Y&NEWS=N&PAGE=fulltext&D=med16&AN=31596764							OVID
Journal Article	20998	Garofolini,Alessandro;Taylor,Simon	The effect of running on foot muscles and bones: A systematic review.	Human Movement Science		2019	Apr		64		75	88		Despite the widespread evidence of running as a health-preserving exercise, little is known concerning its effect on the foot musculature and bones. While running may influence anatomical foot adaptation, it remains unclear to what extent these adaptations occur. The aim of this paper is to provide a systematic review of the studies that investigated the effects of running and the adaptations tha…	Status: MEDLINE													Garofolini, Alessandro. Institute for Health and Sport (IHeS), Victoria University, Melbourne, Australia. Electronic address: alessandro.garofolini@vu.edu.au. Taylor, Simon. Institute for Health and Sport (IHeS), Victoria University, Melbourne, Australia.	30682645	Unknown(0)			Journal Article. Systematic Review		https://ovidsp.ovid.com/ovidweb.cgi?T=JS&CSC=Y&NEWS=N&PAGE=fulltext&D=med16&AN=30682645							OVID
Journal Article	20899	Garrett,C. J.;Choudhary,P.;Amiel,S. A.;Fonagy,P.;Ismail,K.	Recurrent diabetic ketoacidosis and a brief history of brittle diabetes research: contemporary and past evidence in diabetic ketoacidosis research including mortality, mental health and prevention	Diabetic Medicine	Diabetic Med.	2019			36	11	1329	1335		Pharmacological, technological and educational approaches have advanced the treatment of Type 1 diabetes in the last four decades and yet diabetic ketoacidosis (DKA) continues to be a leading cause of admission in Type 1 diabetes. This article begins by reviewing the contemporary epidemiological evidence in DKA. It highlights a rise in DKA episodes in the last two decades, with DKA continuing to …	[Review]; Status: MEDLINE						11							Garrett, C J. Diabetes and Metabolism Department, Bart's Health NHS Trust, London, UK. Garrett, C J. Diabetes and Mental Health Research Group, King's College London, London, UK. Choudhary, P. Diabetes Research Group, King's College London, London, UK. Amiel, S A. Diabetes Research Group, King's College London, London, UK. Fonagy, P. Division of Psychology and Language Sciences at University Coll…	31418474	Unknown(0)			Journal Article. Research Support, Non-U.S. Gov't. Review		https://ovidsp.ovid.com/ovidweb.cgi?T=JS&CSC=Y&NEWS=N&PAGE=fulltext&D=med16&AN=31418474							OVID
Journal Article	20920	Gaspar,Susana;Peralta,Miguel;Marques,Adilson;Budri,Aglecia;Gaspar de Matos,Margarida	Effectiveness on hospital-acquired pressure ulcers prevention: a systematic review.	International Wound Journal		2019	Oct		16	5	1087	1102		The effective approach on pressure ulcer (PU) prevention regarding patient safety in the hospital context was evaluated. Studies were identified from searches in EBSCO host, PubMed, and WebofScience databases from 2009 up to December 2018. Studies were selected if they were published in English, French, Portuguese, or Spanish; incidence of PUs was the primary outcome; participants were adults (>=…	Status: MEDLINE													Gaspar, Susana. Faculty of Human Kinetics, Aventura Social, University of Lisbon, Lisbon, Portugal. Gaspar, Susana. Faculty of Medicine, Environmental Health Institute (ISAMB), University of Lisbon, Lisbon, Portugal. Peralta, Miguel. Faculty of Human Kinetics, Aventura Social, University of Lisbon, Lisbon, Portugal. Peralta, Miguel. Faculty of Medicine, Environmental Health Institute (ISAMB), Uni…	31264345	Unknown(0)			Journal Article. Meta-Analysis. Systematic Review		https://ovidsp.ovid.com/ovidweb.cgi?T=JS&CSC=Y&NEWS=N&PAGE=fulltext&D=med16&AN=31264345							OVID
Journal Article	20984	Gbinigie,Oghenekome A.;Ordonez-Mena,Jose M.;Fanshawe,Thomas;Pluddemann,Annette;Heneghan,Carl J.	Limited evidence for diagnosing bacterial skin infections in older adults in primary care: systematic review.	BMC Geriatrics		2019			19	1	45			BACKGROUND: Older adults with bacterial skin infections may present with atypical symptoms, making diagnosis difficult. There is limited authoritative guidance on how older adults in the community present with bacterial skin infections. To date there have been no systematic reviews assessing the diagnostic value of symptoms and signs in identifying bacterial skin infections in older adults in the…	Status: MEDLINE						02 18							Gbinigie, Oghenekome A. Nuffield Department of Primary Care Health Sciences, University of Oxford, Radcliffe Primary Care Building, Radcliffe Observatory Quarter, Woodstock Road, Oxford, OX2 6GG, UK. oghenekome.gbinigie@phc.ox.ac.uk. Ordonez-Mena, Jose M. Nuffield Department of Primary Care Health Sciences, University of Oxford, Radcliffe Primary Care Building, Radcliffe Observatory Quarter, Wood…	30777025	Unknown(0)			Journal Article. Research Support, Non-U.S. Gov't. Systematic Review		https://ovidsp.ovid.com/ovidweb.cgi?T=JS&CSC=Y&NEWS=N&PAGE=fulltext&D=med16&AN=30777025							OVID
Journal Article	20986	Geebelen,Laurence;Van Cauteren,Dieter;Devleesschauwer,Brecht;Moreels,Sarah;Tersago,Katrien;Van Oyen,Herman;Speybroeck,Niko;Lernout,Tinne	Combining primary care surveillance and a meta-analysis to estimate the incidence of the clinical manifestations of Lyme borreliosis in Belgium, 2015-2017.	Ticks & tick-borne Diseases		2019			10	3	598	605		Lyme borreliosis (LB) is an important tick-borne disease which can cause a broad range of symptoms mainly affecting the skin, the nervous system and the joints. This study aims to estimate the incidence of the different clinical manifestations of LB in Belgium. The incidence of erythema migrans (EM) was estimated through the network of sentinel general practices at 97.6/100,000 inhabitants (uncer…	Status: MEDLINE						4							Geebelen, Laurence. Scientific Directorate of Epidemiology and public health, Sciensano, J. Wytsmanstraat 14, 1050, Brussels, Belgium; Institute of Health and Society (IRSS), Universite catholique de Louvain, Clos Chapelle-aux-champs 30, 1200 Woluwe-Saint-Lambert, Belgium. Electronic address: Laurence.Geebelen@sciensano.be. Van Cauteren, Dieter. Scientific Directorate of Epidemiology and public h…	30772196	Unknown(0)			Journal Article. Meta-Analysis. Research Support, Non-U.S. Gov't. Systematic Review		https://ovidsp.ovid.com/ovidweb.cgi?T=JS&CSC=Y&NEWS=N&PAGE=fulltext&D=med16&AN=30772196							OVID
Journal Article	20871	George,Susannah Mc;Karanovic,Sanja;Harrison,David A.;Rani,Anjna;Birnie,Andrew J.;Bath-Hextall,Fiona J.;Ravenscroft,Jane C.;Williams,Hywel C.	Interventions to reduce Staphylococcus aureus in the management of eczema.	Cochrane Database of Systematic Reviews		2019			2019	10	10 29			BACKGROUND: Staphylococcus aureus (S. aureus) can cause secondary infection in eczema, and may promote inflammation in eczema that does not look infected. There is no standard intervention to reduce S. aureus burden in eczema. It is unclear whether antimicrobial treatments help eczema or promote bacterial resistance. This is an update of a 2008 Cochrane Review. OBJECTIVES: To assess the effects o…	Status: MEDLINE; Comments: Update of (UOF)													George, Susannah Mc. Brighton and Sussex University Hospitals NHS Trust, Brighton General Hospital, Department of Dermatology, Brighton General Hospital, Elm Grove, Brighton, UK, BN2 3EW. Karanovic, Sanja. Queen Elizabeth Hospital Birmingham, Department of Dermatology, Mindelsohn Way, Birmingham, UK, B15 2TH. Harrison, David A. Intensive Care National Audit & Research Centre, Napier House, 24 Hig…	31684694	Unknown(0)			Journal Article. Meta-Analysis. Research Support, Non-U.S. Gov't. Systematic Review		https://ovidsp.ovid.com/ovidweb.cgi?T=JS&CSC=Y&NEWS=N&PAGE=fulltext&D=med16&AN=31684694							OVID
Journal Article	20686	Gerrard,James M.;Bonanno,Daniel R.;Whittaker,Glen A.;Landorf,Karl B.	Effect of different orthotic materials on plantar pressures: a systematic review.	Journal of Foot & Ankle Research		2020	2011-06-01		13	1	35			BACKGROUND: The effect of different orthotic materials on plantar pressures has not been systematically investigated. This study aimed to review and summarise the findings from studies that have evaluated the effect of orthotic materials on plantar pressures. METHODS: We conducted a systematic review of experimental studies that evaluated the effect of foot orthotic materials or shoe insole mater…	Status: MEDLINE													Gerrard, James M. Discipline of Podiatry, School of Allied Health, Human Services and Sport, La Trobe University, Melbourne, VIC, 3086, Australia. j.gerrard@latrobe.edu.au. Bonanno, Daniel R. Discipline of Podiatry, School of Allied Health, Human Services and Sport, La Trobe University, Melbourne, VIC, 3086, Australia. Bonanno, Daniel R. La Trobe Sport and Exercise Medicine Research Centre, Schoo…	32527296	Unknown(0)			Journal Article. Systematic Review		https://ovidsp.ovid.com/ovidweb.cgi?T=JS&CSC=Y&NEWS=N&PAGE=fulltext&D=medl&AN=32527296							OVID
Journal Article	20964	Girard,Philippe;Sourdet,Sandrine;Cantet,Christelle;de Souto Barreto,Philipe;Rolland,Yves	Acetaminophen Safety: Risk of Mortality and Cardiovascular Events in Nursing Home Residents, a Prospective Study.	Journal of the American Geriatrics Society	J.Am.Geriatr.Soc.	2019			67	6	1240	1247		BACKGROUND: Acetaminophen is the most widely used analgesic today. A recent systematic review found increased adverse events and mortality at therapeutic dosage. Our aim was to challenge these results in a large sample of older adults living in nursing homes (NHs). DESIGN: Prospective study using data from the Impact of Educational and Professional Supportive Interventions on Nursing Home Quality…	Status: MEDLINE						6							Girard, Philippe. Gerontopole, Centre Hospitalo-Universitaire de Toulouse, Toulouse, France. Sourdet, Sandrine. Gerontopole, Centre Hospitalo-Universitaire de Toulouse, Toulouse, France. Sourdet, Sandrine. Inserm unite mixte de recherche 1027, Universite de Toulouse III Paul Sabatier, Toulouse, France. Cantet, Christelle. Gerontopole, Centre Hospitalo-Universitaire de Toulouse, Toulouse, France. …	30912588	Unknown(0)			Journal Article. Multicenter Study. Research Support, Non-U.S. Gov't		https://ovidsp.ovid.com/ovidweb.cgi?T=JS&CSC=Y&NEWS=N&PAGE=fulltext&D=med16&AN=30912588							OVID
Journal Article	21020	Giugliano,D.;Maiorino,M. I.;Bellastella,G.;Esposito,K.	Clinical inertia, reverse clinical inertia, and medication non-adherence in type 2 diabetes	Journal of endocrinological investigation	J.Endocrinol.Invest.	2019	May		42	5	495	503		PURPOSE: Clinical inertia and medication non-adherence are thought to contribute largely to the suboptimal glycemic control in many patients with type 2 diabetes. The present review explores the relations between A1C targets, clinical inertia and medication non-adherence in type 2 diabetes. METHODS: We searched PubMed for English-language studies published from 2001 through June 1, 2018. We also …	[Review]; Status: MEDLINE													Giugliano, D. Division of Endocrinology and Metabolic Diseases, Universita della Campania L. Vanvitelli, Piazza L. Miraglia, 2, 80138, Naples, Italy. dario.giugliano@uncampania.it. Maiorino, M I. Diabetes Unit, Department of Medical, Surgical, Neurological, Metabolic Sciences and Aging, Universita della Campania L. Vanvitelli, Naples, Italy. Bellastella, G. Division of Endocrinology and Metabolic…	30291589	Unknown(0)			Journal Article. Review		https://ovidsp.ovid.com/ovidweb.cgi?T=JS&CSC=Y&NEWS=N&PAGE=fulltext&D=med16&AN=30291589							OVID
Journal Article	20827	Goldburg,Samantha R.;Strober,Bruce E.;Payette,Michael J.	Hidradenitis suppurativa: Current and emerging treatments	Journal of the American Academy of Dermatology	J.Am.Acad.Dermatol.	2020	May		82	5	1061	1082		The treatment of hidradenitis suppurativa (HS) has remained challenging because of the many knowledge gaps regarding etiology. However, recent studies into the pathogenesis of HS have enabled the investigation of newer therapies. The second article in this continuing medical education series reviews the evidence for established therapies for HS, including anti-inflammatories, antibiotics, and sur…	[Review]; Status: MEDLINE													Goldburg, Samantha R. University of Connecticut School of Medicine, Farmington, Connecticut. Electronic address: goldburg@uchc.edu. Strober, Bruce E. Central Connecticut Dermatology Research, Cromwell, Connecticut; Yale University, New Haven, Connecticut. Payette, Michael J. University of Connecticut School of Medicine, Farmington, Connecticut; Central Connecticut Dermatology Research, Cromwell, …	31604100	Unknown(0)			Journal Article. Review		https://ovidsp.ovid.com/ovidweb.cgi?T=JS&CSC=Y&NEWS=N&PAGE=fulltext&D=med17&AN=31604100							OVID
Journal Article	20772	Goncalves-Bradley,Daniela C.;J Maria,Ana Rita;Ricci-Cabello,Ignacio;Villanueva,Gemma;Fonhus,Marita S.;Glenton,Claire;Lewin,Simon;Henschke,Nicholas;Buckley,Brian S.;Mehl,Garrett L.;Tamrat,Tigest;Shepperd,Sasha	Mobile technologies to support healthcare provider to healthcare provider communication and management of care.	Cochrane Database of Systematic Reviews		2020			8		12927			BACKGROUND: The widespread use of mobile technologies can potentially expand the use of telemedicine approaches to facilitate communication between healthcare providers, this might increase access to specialist advice and improve patient health outcomes. OBJECTIVES: To assess the effects of mobile technologies versus usual care for supporting communication and consultations between healthcare pro…	Status: MEDLINE						08 18							Goncalves-Bradley, Daniela C. Nuffield Department of Population Health, University of Oxford, Oxford, UK. J Maria, Ana Rita. Nova Medical School, Faculdade de Ciencias Medicas, Lisbon, Portugal. Ricci-Cabello, Ignacio. Primary Care Research Unit, Instituto de Investigacion Sanitaria Illes Balears, Palma de Mallorca, Spain. Villanueva, Gemma. Cochrane Response, Cochrane, London, UK. Fonhus, Marita…	32813281	Unknown(0)			Journal Article. Meta-Analysis. Research Support, Non-U.S. Gov't. Systematic Review		https://ovidsp.ovid.com/ovidweb.cgi?T=JS&CSC=Y&NEWS=N&PAGE=fulltext&D=med17&AN=32813281							OVID
Journal Article	20793	Goodall,Richard J.;Ellauzi,Juan;Tan,Matthew K. H.;Onida,Sarah;Davies,Alun H.;Shalhoub,Joseph	A Systematic Review of the Impact of Foot Care Education on Self Efficacy and Self Care in Patients With Diabetes	European Journal of Vascular & Endovascular Surgery		2020	Aug		60	2	282	292		OBJECTIVE: This review aims to assess the evidence supporting the impact of patient foot care education on self efficacy, self care behaviour, and self care knowledge in individuals with diabetes. METHODS: This systematic review was registered prospectively on the PROSPERO database (CRD42019106171). Ovid EMBASE and MEDLINE databases were searched from 1946 to the end of March 2019, using search t…	[Review]; Status: MEDLINE													Goodall, Richard J. Academic Section of Vascular Surgery, Department of Surgery and Cancer, Imperial College London & Department of Vascular Surgery, Imperial College Healthcare NHS Trust, London, UK. Ellauzi, Juan. School of Medicine, Royal College of Surgeons in Ireland, Dublin, Ireland. Tan, Matthew K H. Academic Section of Vascular Surgery, Department of Surgery and Cancer, Imperial College L…	32660807	Unknown(0)			Journal Article. Review. Systematic Review		https://ovidsp.ovid.com/ovidweb.cgi?T=JS&CSC=Y&NEWS=N&PAGE=fulltext&D=med17&AN=32660807							OVID
Journal Article	21005	Grace,Samuel G.	Barriers to the implementation of isoniazid preventive therapy for tuberculosis in children in endemic settings: A review	Journal of Paediatrics & Child Health		2019	Mar		55	3	278	284		Isoniazid preventive therapy is one of the key interventions in reducing the risk of active disease among children exposed to tuberculosis. However, initiation and maintenance of this treatment is poor in many areas. This review summarises the existing literature on barriers to implementation of isoniazid preventive therapy for tuberculosis in children in endemic settings. MEDLINE, EMBASE and CIN…	[Review]; Status: MEDLINE													Grace, Samuel G. School of Clinical Medicine, University of Queensland Faculty of Medicine, Brisbane, Queensland, Australia.	30604557	Unknown(0)			Journal Article. Review		https://ovidsp.ovid.com/ovidweb.cgi?T=JS&CSC=Y&NEWS=N&PAGE=fulltext&D=med16&AN=30604557							OVID
Journal Article	21035	Greenbaum,Lior;Ravona-Springer,Ramit;Livny,Abigail;Shelly,Shahar;Sharvit-Ginon,Inbal;Ganmore,Ithamar;Alkelai,Anna;Heymann,Anthony;Schnaider Beeri,Michal	The CADM2 gene is associated with processing speed performance - evidence among elderly with type 2 diabetes.	World Journal of Biological Psychiatry		2019			20	7	577	583		Objectives: Recent large-scale meta-analysis of genome-wide association studies (GWAS) from multiple cohorts, demonstrated the association of the single nucleotide polymorphism (SNP) rs17518584, with processing speed (measured by the Digit Symbol Substitution Test (DSST) or the Letter Digit Substitution Test (LDST)), at GWAS significance level. This SNP is located within the cell adhesion molecul…	Status: MEDLINE						9							Greenbaum, Lior. The Joseph Sagol Neuroscience Center, Sheba Medical Center, Tel Hashomer, Israel. Greenbaum, Lior. The Danek Gertner Institute of Human Genetics, Sheba Medical Center, Tel Hashomer, Israel. Greenbaum, Lior. Department of Neurology, Sheba Medical Center, Tel Hashomer, Israel. Ravona-Springer, Ramit. The Joseph Sagol Neuroscience Center, Sheba Medical Center, Tel Hashomer, Israel. …	28797215	Unknown(0)			Journal Article. Research Support, N.I.H., Extramural. Research Support, Non-U.S. Gov't		https://ovidsp.ovid.com/ovidweb.cgi?T=JS&CSC=Y&NEWS=N&PAGE=fulltext&D=med16&AN=28797215							OVID
Journal Article	21033	Griffiths,Robert I.;Keating,Nancy L.;Bankhead,Clare R.	Quality of diabetes care in cancer: a systematic review.	International Journal for Quality in Health Care		2019	2001-03-01		31	2	75	88		PURPOSE: Overlooking other conditions during cancer could undermine gains associated with early detection and improved cancer treatment. We conducted a systematic review on the quality of diabetes care in cancer. DATA SOURCES: Systematic searches of Medline and Embase, from 1996 to present, were conducted to identify studies on the quality of diabetes care in patients diagnosed with cancer. STUDY…	Status: MEDLINE													Griffiths, Robert I. Nuffield Department of Primary Care Health Sciences, University of Oxford, Oxford, UK. Griffiths, Robert I. Division of General Internal Medicine, Department of Medicine, Johns Hopkins University School of Medicine, Baltimore, MD, USA. Keating, Nancy L. Department of Health Care Policy, Harvard Medical School, Boston, MA, USA. Keating, Nancy L. Division of General Internal Me…	29912446	Unknown(0)			Journal Article. Systematic Review		https://ovidsp.ovid.com/ovidweb.cgi?T=JS&CSC=Y&NEWS=N&PAGE=fulltext&D=med16&AN=29912446							OVID
Journal Article	20800	Guerrero-Miranda,Cesar Y.;Hall,Shelley A.	Cardiogenic Shock in Patients with Advanced Chronic Heart Failure	Methodist DeBakey cardiovascular journal		2020	Jan-Mar		16	1	22	26		Patients with end-stage heart failure (HF) who have failed optimal medical therapy provide a unique set of challenges compared to the more prevalent population of patients with cardiogenic shock (CS) due to ST-segment elevation myocardial infarction. Progression from "preshock" into a refractory state of CS is associated with a dismal outcome due to difficulties with the patient's recognition, re…	[Review]; Status: MEDLINE													Guerrero-Miranda, Cesar Y. BAYLOR SCOTT & WHITE RESEARCH INSTITUTE, DALLAS, TEXAS; BAYLOR UNIVERSITY MEDICAL CENTER, DALLAS, TEXAS; TEXAS A&M HEALTH SCIENCE CENTER, DALLAS, TEXAS. Hall, Shelley A. BAYLOR SCOTT & WHITE RESEARCH INSTITUTE, DALLAS, TEXAS; BAYLOR UNIVERSITY MEDICAL CENTER, DALLAS, TEXAS; TEXAS A&M HEALTH SCIENCE CENTER, DALLAS, TEXAS.	32280414	Unknown(0)			Journal Article. Review		https://ovidsp.ovid.com/ovidweb.cgi?T=JS&CSC=Y&NEWS=N&PAGE=fulltext&D=med17&AN=32280414							OVID
Journal Article	21008	Gutierrez,Angela P.;Fortmann,Addie L.;Savin,Kimberly;Clark,Taylor L.;Gallo,Linda C.	Effectiveness of Diabetes Self-Management Education Programs for US Latinos at Improving Emotional Distress: A Systematic Review.	Diabetes Educator	Diabetes Educ.	2019			45	1	13	33		PURPOSE: This systematic review examined whether diabetes self-management education (DSME) interventions for US Latino adults improve general emotional distress (eg, depression symptoms) and/or health-specific emotional distress (eg, diabetes distress). The topic is important given the high prevalence of type 2 diabetes (T2DM), concomitant distress, and worse health outcomes among Latinos and con…	Status: MEDLINE						2							Gutierrez, Angela P. San Diego State University/University of California, San Diego, Joint Doctoral Program in Clinical Psychology, San Diego, CA. Fortmann, Addie L. Scripps Whittier Diabetes Institute, Scripps Health, San Diego, CA. Savin, Kimberly. San Diego State University/University of California, San Diego, Joint Doctoral Program in Clinical Psychology, San Diego, CA. Clark, Taylor L. San D…	30569831	Unknown(0)			Journal Article. Research Support, N.I.H., Extramural. Systematic Review		https://ovidsp.ovid.com/ovidweb.cgi?T=JS&CSC=Y&NEWS=N&PAGE=fulltext&D=med16&AN=30569831							OVID
Journal Article	21018	Gyawali,Bishal;Bloch,Joakim;Vaidya,Abhinav;Kallestrup,Per	Community-based interventions for prevention of Type 2 diabetes in low- and middle-income countries: a systematic review.	Health promotion international	Health Promot.Internation.	2019	2001-12-01		34	6	1218	1230		Type 2 diabetes is an increasing burden in low- and middle-income countries (LMICs). Knowledge of effective prevention programs in LMICs is thus important. The aim of this review was to establish an overview of studies evaluating the effectiveness of community-based interventions for prevention of Type 2 diabetes in LMICs. A literature review with searches in the databases using MEDLINE in Ovid (…	Status: MEDLINE													Gyawali, Bishal. Department of Public Health, Aarhus University, Bartholins Alle 2, 8000 Aarhus C, Denmark. Bloch, Joakim. Department of Clinical Medicine, University of Copenhagen, St. Kannikestraede 2, 1160 Copenhagen C, Denmark. Vaidya, Abhinav. Department of Community Medicine, Kathmandu Medical College, Kathmandu PO Box: 21266, Nepal. Kallestrup, Per. Department of Public Health, Aarhus Univ…	30329052	Unknown(0)			Journal Article. Systematic Review		https://ovidsp.ovid.com/ovidweb.cgi?T=JS&CSC=Y&NEWS=N&PAGE=fulltext&D=med16&AN=30329052							OVID
Journal Article	20975	Haider,Rabbia;Sudini,Likhitha;Chow,Clara K.;Cheung,N. Wah	Mobile phone text messaging in improving glycaemic control for patients with type 2 diabetes mellitus: A systematic review and meta-analysis.	Diabetes Research & Clinical Practice		2019	Apr		150		27	37		BACKGROUND: Mobile health is the use of mobile technology in developing healthcare, with the aim of reminding and motivating patients to adopt a healthy lifestyle. We conducted a systematic review assessing the effectiveness of text-messaging interventions on HbA1c in patients with Type 2 diabetes mellitus (T2DM). METHODS: Two authors independently searched MEDLINE, Embase, CINAHL, Cochrane Regis…	Status: MEDLINE													Haider, Rabbia. Westmead Hospital, Sydney, Australia; Sydney Medical School, The University of Sydney, NSW, Australia. Electronic address: rabbia.haider@health.nsw.gov.au. Sudini, Likhitha. Westmead Hospital, Sydney, Australia. Chow, Clara K. Westmead Hospital, Sydney, Australia; Sydney Medical School, The University of Sydney, NSW, Australia. Cheung, N Wah. Westmead Hospital, Sydney, Australia; …	30822496	Unknown(0)			Journal Article. Meta-Analysis. Systematic Review		https://ovidsp.ovid.com/ovidweb.cgi?T=JS&CSC=Y&NEWS=N&PAGE=fulltext&D=med16&AN=30822496							OVID
Journal Article	20935	Hall,Lucy;Adderley,Una	Active debridement of venous leg ulcers: a literature review to inform clinical practice.	British journal of community nursing	Br.J.Community Nurs.	2019	2001-06-01		24	Sup6	S24	S29		Community nurses often care for patients with sloughy venous leg ulcers. Slough is viewed as a potential infection source and an impediment to healing, but it is unclear if active debridement of slough promotes healing. Using a clinical scenario as a contextual basis, this literature review sought research evidence to answer this clinical question. A strategy based on the '4S' approach was used t…	Status: MEDLINE													Hall, Lucy. PhD Student, School of Healthcare University of Leeds. Adderley, Una. Director, National Wound Care Strategy Programme; Lecturer in Community Nursing, School of Healthcare University of Leeds.	31166789	Unknown(0)			Case Reports. Journal Article. Systematic Review		https://ovidsp.ovid.com/ovidweb.cgi?T=JS&CSC=Y&NEWS=N&PAGE=fulltext&D=med16&AN=31166789							OVID
Journal Article	20961	Hallberg,Sarah J.;Gershuni,Victoria M.;Hazbun,Tamara L.;Athinarayanan,Shaminie J.	Reversing Type 2 Diabetes: A Narrative Review of the Evidence	Nutrients		2019	2001-04-01		11	4				BACKGROUND: Type 2 diabetes (T2D) has long been identified as an incurable chronic disease based on traditional means of treatment. Research now exists that suggests reversal is possible through other means that have only recently been embraced in the guidelines. This narrative review examines the evidence for T2D reversal using each of the three methods, including advantages and limitations for …	[Review]; Status: MEDLINE; Comments: Comment in (CIN)													Hallberg, Sarah J. Virta Health, 535 Mission Street, San Francisco, CA 94105, USA. sarah@virtahealth.com. Hallberg, Sarah J. Indiana University Health Arnett, Lafayette, IN 47904, USA. sarah@virtahealth.com. Hallberg, Sarah J. Indiana University School of Medicine, Indianapolis, 46202 IN, USA. sarah@virtahealth.com. Gershuni, Victoria M. Department of Surgery, Perelman School of Medicine Universi…	30939855	Unknown(0)			Journal Article. Review		https://ovidsp.ovid.com/ovidweb.cgi?T=JS&CSC=Y&NEWS=N&PAGE=fulltext&D=med16&AN=30939855							OVID
Journal Article	20973	Haltbakk,Johannes;Graue,Marit;Harris,Janet;Kirkevold,Marit;Dunning,Trisha;Sigurdardottir,Arun K.	Integrative review: Patient safety among older people with diabetes in home care services	Journal of advanced nursing	J.Adv.Nurs.	2019	Nov		75	11	2449	2460		AIMS: To identify diabetes specific patient safety domains that need to be addressed to improve home care of older people; to assess research from primary studies to review evidence on patient safety in home care services for older people with diabetes. DESIGN: An integrative review. DATA SOURCES: Domains for patient safety in diabetes home care settings were identified by conducting two searches…	[Review]; Status: MEDLINE													Haltbakk, Johannes. Department of Health- and Caring Sciences, Western Norway University of Applied Sciences, Bergen, Norway. Graue, Marit. Department of Health- and Caring Sciences, Western Norway University of Applied Sciences, Bergen, Norway. Graue, Marit. Centre for Evidence Based Practice, Western Norway University of Applied Sciences, Bergen, Norway. Harris, Janet. MPH in International Heal…	30835874	Unknown(0)			Journal Article. Review		https://ovidsp.ovid.com/ovidweb.cgi?T=JS&CSC=Y&NEWS=N&PAGE=fulltext&D=med16&AN=30835874							OVID
Journal Article	20758	Halushko,O.;Loskutov,O.;Kuchynska,I.;Synytsyn,M.;Boliuk,M.	THE MAIN CAUSES OF THE COMPLICATED COURSE OF COVID-19 IN PATIENTS WITH DIABETES MELLITUS AND TREATMENT (REVIEW).	Georgian Medical News		2020								Among the main risk factors for the development of a severe course of Coronavirus disease 2019 (COVID-19) are old age, arterial hypertension, diabetes mellitus (DM), chronic obstructive pulmonary diseases, cardiovascular and cerebrovascular diseases. The aim of this study was determinating the main causes of complicated COVID-19 course in diabetic patients. Publications were searched using PubMed…	Status: MEDLINE													Halushko, O. Shupyk National Medical Academy of Postgraduate Education, Kyiv, Ukraine. Loskutov, O. Shupyk National Medical Academy of Postgraduate Education, Kyiv, Ukraine. Kuchynska, I. Shupyk National Medical Academy of Postgraduate Education, Kyiv, Ukraine. Synytsyn, M. Shupyk National Medical Academy of Postgraduate Education, Kyiv, Ukraine. Boliuk, M. Shupyk National Medical Academy of Post…	33270588	Unknown(0)			Journal Article		https://ovidsp.ovid.com/ovidweb.cgi?T=JS&CSC=Y&NEWS=N&PAGE=fulltext&D=medl&AN=33270588							OVID
Journal Article	20916	Han,Hae-Ra;McKenna,Siobhan;Nkimbeng,Manka;Wilson,Patty;Rives,Sally;Ajomagberin,Olayinka;Alkawaldeh,Mohammad;Grunstra,Kelli;Maruthur,Nisa;Sharps,Phyllis	A Systematic Review of Community Health Center Based Interventions for People with Diabetes.	Journal of community health	J.Community Health	2019			44	6	1253	1280		Community health centers (CHCs) focus on serving socioeconomically disadvantaged populations with heightened chronic disease burden, making CHCs an ideal setting for implementing diabetes care programs that target vulnerable populations. We aimed to synthesize evidence concerning the effects of CHC interventions in people with diabetes. To do this, four electronic databases were searched, includi…	Status: MEDLINE						12							Han, Hae-Ra. School of Nursing, The Johns Hopkins University, 525 N. Wolfe Street, Baltimore, MD, 21205, USA. hhan3@jhu.edu. Han, Hae-Ra. Center for Cardiovascular and Chronic Care, The Johns Hopkins University, Baltimore, MD, 21205, USA. hhan3@jhu.edu. Han, Hae-Ra. Center for Community Innovation and Scholarship, The Johns Hopkins University, Baltimore, MD, 21205, USA. hhan3@jhu.edu. McKenna, Si…	31280431	Unknown(0)			Journal Article. Research Support, Non-U.S. Gov't. Systematic Review		https://ovidsp.ovid.com/ovidweb.cgi?T=JS&CSC=Y&NEWS=N&PAGE=fulltext&D=med16&AN=31280431							OVID
Journal Article	20660	Haque,Waqas Zia;Demidowich,Andrew Paul;Sidhaye,Aniket;Golden,Sherita Hill;Zilbermint,Mihail	The Financial Impact of an Inpatient Diabetes Management Service	Current Diabetes Reports		2021			21	2	5			CONTEXT: Diabetes is a leading metabolic disorder with a substantial cost burden, especially in inpatient settings. The complexity of inpatient glycemic management has led to the emergence of inpatient diabetes management service (IDMS), a multidisciplinary team approach to glycemic management. OBJECTIVE: To review recent literature on the financial and clinical impact of IDMS in hospital setting…	[Review]; Status: MEDLINE						01 15							Haque, Waqas Zia. Johns Hopkins Bloomberg School of Public Health, 605 N Wolfe St, Baltimore, MD, 21287, USA. Demidowich, Andrew Paul. Johns Hopkins Community Physicians at Howard County General Hospital, 5755 Cedar Lane, Columbia, MD, 21044, USA. Demidowich, Andrew Paul. Division of Endocrinology, Diabetes, and Metabolism, Johns Hopkins University School of Medicine, 1830 East Monument Street, S…	33449246	Unknown(0)			Journal Article. Review		https://ovidsp.ovid.com/ovidweb.cgi?T=JS&CSC=Y&NEWS=N&PAGE=fulltext&D=medl&AN=33449246							OVID
Journal Article	20848	Harris,Janet;Haltbakk,Johannes;Dunning,Trisha;Austrheim,Gunhild;Kirkevold,Marit;Johnson,Maxine;Graue,Marit	How patient and community involvement in diabetes research influences health outcomes: A realist review	Health Expectations		2019			22	5	907	920		BACKGROUND: Patient and public involvement in diabetes research is an international requirement, but little is known about the relationship between the process of involvement and health outcomes. OBJECTIVE: This realist review identifies who benefits from different types of involvement across different contexts and circumstances. Search strategies Medline, CINAHL and EMBASE were searched to ident…	[Review]; Status: MEDLINE						10							Harris, Janet. School of Health and Related Research (ScHARR), University of Sheffield, Sheffield, UK. Haltbakk, Johannes. Faculty of Health and Social Sciences, Western Norway University of Applied Sciences, Bergen, Norway. Dunning, Trisha. Centre for Quality and Patient Safety Research, Deakin University and Barwon Health Partnership, Geelong, Victoria, Australia. Austrheim, Gunhild. Library, W…	31286639	Unknown(0)			Journal Article. Review		https://ovidsp.ovid.com/ovidweb.cgi?T=JS&CSC=Y&NEWS=N&PAGE=fulltext&D=med16&AN=31286639							OVID
Journal Article	20855	Haseeb,Yasmeen A.	A Review of Obstetrical Outcomes and Complications in Pregnant Women after Bariatric Surgery	Sultan Qaboos University Medical Journal		2019	Nov		19	4	e284	e290		Bariatric surgery (BS) is a novel treatment for weight reduction with longer lasting health benefits. This review aimed to summarise the available evidence regarding the fetomaternal outcomes and the most common challenges and complications in pregnancies following BS. Google Scholar (Google LLC, Mountain View, California, USA) and PubMed R (National Library of Medicine, Bethesda, Maryland, USA) …	[Review]; Status: MEDLINE													Haseeb, Yasmeen A. College of Medicine, Imam Abdulrahman Bin Faisal University, Dammam, Saudi Arabia.	31897311	Unknown(0)			Journal Article. Review		https://ovidsp.ovid.com/ovidweb.cgi?T=JS&CSC=Y&NEWS=N&PAGE=fulltext&D=med16&AN=31897311							OVID
Journal Article	20663	Hassanein,Mohamad M.;Hanif,Wasim;Malek,Rachid;Jabbar,Abdul	Changes in fasting patterns during Ramadan, and associated clinical outcomes in adults with type 2 diabetes: A narrative review of epidemiological studies over the last 20 years	Diabetes Research & Clinical Practice		2021	Feb		172		108584			Although religious guidance exempts some Muslims with type 2 diabetes from fasting during Ramadan, many choose to fast. The associated risks for fasting adults with diabetes includes hypoglycemia, hyperglycemia, ketoacidosis, dehydration, and thrombosis. Thus, it is important that healthcare professionals support individuals who choose to fast to minimize risks. We reviewed three epidemiologic st…	[Review]; Status: MEDLINE													Hassanein, Mohamad M. Department of Diabetes and Endocrinology, Dubai Hospital, Dubai, United Arab Emirates. Electronic address: mhassanein148@hotmail.com. Hanif, Wasim. Department of Diabetes, University Hospital Birmingham and Institute of Translational Medicine, Edgbaston, Birmingham, UK. Malek, Rachid. Department of Internal Medicine, Centre Hospitalo-Universitaire de Setif, Setif, Algeria. J…	33307133	Unknown(0)			Journal Article. Review		https://ovidsp.ovid.com/ovidweb.cgi?T=JS&CSC=Y&NEWS=N&PAGE=fulltext&D=medl&AN=33307133							OVID
Journal Article	20918	Hearn,Jason;Ssinabulya,Isaac;Schwartz,Jeremy I.;Akiteng,Ann R.;Ross,Heather J.;Cafazzo,Joseph A.	Self-management of non-communicable diseases in low- and middle-income countries: A scoping review	PLoS ONE [Electronic Resource]		2019			14	7	e0219141			BACKGROUND: The prevalence of non-communicable diseases (NCDs) is rising in low- and middle-income countries (LMICs). Self-management, which enables patients to better manage their health, presents a potentially-scalable means of mitigating the growing burden of NCDs in LMICs. Though the effectiveness of self-management interventions in high-income countries is well-documented, the use of these s…	[Review]; Status: MEDLINE													Hearn, Jason. Centre for Global eHealth Innovation, Techna Institute, University Health Network, Toronto, ON, Canada. Hearn, Jason. Institute of Biomaterials and Biomedical Engineering, University of Toronto, Toronto, ON, Canada. Ssinabulya, Isaac. Uganda Heart Institute, Mulago Hospital, Kampala, Uganda. Ssinabulya, Isaac. Uganda Initiative for Integrated Management of Non-Communicable Diseases,…	31269070	Unknown(0)			Journal Article. Research Support, Non-U.S. Gov't. Review		https://ovidsp.ovid.com/ovidweb.cgi?T=JS&CSC=Y&NEWS=N&PAGE=fulltext&D=med16&AN=31269070							OVID
Journal Article	20700	Heide,Marte;Mork,Marianne;Roe,Cecilie;Brox,Jens Ivar;Fenne Hoksrud,Aasne	The effectiveness of radial extracorporeal shock wave therapy (rESWT), sham-rESWT, standardised exercise programme or usual care for patients with plantar fasciopathy: study protocol for a double-blind, randomised, sham-controlled trial.	Trials [Electronic Resource]		2020	2029-06-01		21	1	589			BACKGROUND: Plantar fasciopathy is a common cause of plantar heel pain, with a reported prevalence of up to 10%. The choice of best practice in these patients is debated. Two randomised studies reported that radial extracorporeal shock wave therapy is effective, but a meta-analysis concluded that due to methodological limitations, the evidence is questionable. There are few studies reporting the …	Status: MEDLINE													Heide, Marte. Faculty of Medicine, University of Oslo, Postboks 1078, Blindern, Oslo, Norway. marte.heide@medisin.uio.no. Heide, Marte. Department of Physical Medicine and Rehabilitation, Oslo University Hospital, Postboks 4956, Ulleval, Nydalen, 0242, Oslo, Norway. marte.heide@medisin.uio.no. Mork, Marianne. Faculty of Medicine, University of Oslo, Postboks 1078, Blindern, Oslo, Norway. Mork, Ma…	32600386	Unknown(0)			Clinical Trial Protocol. Journal Article		https://ovidsp.ovid.com/ovidweb.cgi?T=JS&CSC=Y&NEWS=N&PAGE=fulltext&D=medl&AN=32600386							OVID
Journal Article	20661	Hermann,Monica;Heimro,Lovise S.;Haugstvedt,Anne;Hernar,Ingvild;Sigurdardottir,Arun K.;Graue,Marit	Hypoglycaemia in older home-dwelling people with diabetes- a scoping review	BMC Geriatrics		2021			21	1	20			BACKGROUND: Hypoglycaemia is associated with cognitive and functional decline in older people with diabetes. Identification of individuals at risk and prevention of hypoglycaemia is therefore an important task in the management of diabetes in older home-dwelling individuals. The purpose of this scoping review was to map the literature on hypoglycaemia in home-dwelling older people with diabetes. …	[Review]; Status: MEDLINE						01 07							Hermann, Monica. Faculty of Health and Social Sciences, Institute of Health and Caring Sciences, Western Norway University of Applied Sciences, Stord, Norway. Monica.hermann@hvl.no. Heimro, Lovise S. Faculty of Health and Social Sciences, Institute of Health and Caring Sciences, Western Norway University of Applied Sciences, Stord, Norway. Haugstvedt, Anne. Faculty of Health and Social Sciences, …	33413148	Unknown(0)			Journal Article. Research Support, Non-U.S. Gov't. Review		https://ovidsp.ovid.com/ovidweb.cgi?T=JS&CSC=Y&NEWS=N&PAGE=fulltext&D=medl&AN=33413148							OVID
Journal Article	20759	Herness,Joel;Buttolph,Amelia;Hammer,Noa C.	Acute Pyelonephritis in Adults: Rapid Evidence Review.	American Family Physician	Am.Fam.Physician	2020			102	3	173	180		Acute pyelonephritis is a bacterial infection of the kidney and renal pelvis and should be suspected in patients with flank pain and laboratory evidence of urinary tract infection. Urine culture with antimicrobial susceptibility testing should be performed in all patients and used to direct therapy. Imaging, blood cultures, and measurement of serum inflammatory markers should not be performed in …	Status: MEDLINE						08 01							Herness, Joel. Mike O'Callaghan Military Medical Center Family Medicine Residency Program, Nellis Air Force Base, NV, USA. Buttolph, Amelia. Camp Lejeune Family Medicine Residency Program, Camp Lejeune, NC, USA. Hammer, Noa C. Naval Hospital Camp Pendleton Family Medicine Residency Program, Camp Pendleton, CA, USA.	32735433	Unknown(0)			Journal Article		https://ovidsp.ovid.com/ovidweb.cgi?T=JS&CSC=Y&NEWS=N&PAGE=fulltext&D=medl&AN=32735433							OVID
Journal Article	20765	Hildebrand,Janett A.;Billimek,John;Lee,Jung-Ah;Sorkin,Dara H.;Olshansky,Ellen F.;Clancy,Stephen L.;Evangelista,Lorraine S.	Effect of diabetes self-management education on glycemic control in Latino adults with type 2 diabetes: A systematic review and meta-analysis.	Patient Education & Counseling		2020			103	2	266	275		PURPOSE: This systematic review and meta-analysis evaluated the effectiveness of diabetes self-management education (DSME) in reducing glycosylated hemoglobin (A1C) levels in adult Latinos with type 2 diabetes (T2DM). METHODS: Five databases were searched for DSME randomized controlled trials or quasi-experimental trials published between January 1997 and March 2019. A random effects model was ut…	Status: MEDLINE						2							Hildebrand, Janett A. University of Southern California, Suzanne Dworak-Peck School of Social Work, Department of Nursing. Electronic address: jhildebr@uci.edu. Billimek, John. Program in Medical Education for the Latino Community, Health Policy Research Institute, Departments of Medicine and Family Medicine, University of California, Irvine, USA. Lee, Jung-Ah. Sue and Bill Gross School of Nursin…	31542186	Unknown(0)			Journal Article. Meta-Analysis. Systematic Review		https://ovidsp.ovid.com/ovidweb.cgi?T=JS&CSC=Y&NEWS=N&PAGE=fulltext&D=med17&AN=31542186							OVID
Journal Article	20929	Hollander,Karsten;Zech,Astrid;Rahlf,Anna Lina;Orendurff,Michael S.;Stebbins,Julie;Heidt,Christoph	The relationship between static and dynamic foot posture and running biomechanics: A systematic review and meta-analysis.	Gait & posture	Gait Posture	2019			72		109	122		BACKGROUND: Medial longitudinal arch characteristics are thought to be a contributing factor to lower limb running injuries. Running biomechanics associated with different foot types have been proposed as one of the potential underlying mechanisms. However, no systematic review has investigated this relationship. RESEARCH QUESTION: The aim of this study was to conduct a systematic literature sear…	Status: MEDLINE						7							Hollander, Karsten. Department of Sports and Exercise Medicine, Institute of Human Movement Science, University of Hamburg, Germany; Department of Sports and Rehabilitation Medicine, BG Trauma Hospital of Hamburg, Germany. Electronic address: karsten.hollander@uni-hamburg.de. Zech, Astrid. Department of Human Movement Science and Exercise Physiology, Institute of Sport Science, Friedrich Schiller…	31195310	Unknown(0)			Journal Article. Meta-Analysis. Research Support, Non-U.S. Gov't. Systematic Review		https://ovidsp.ovid.com/ovidweb.cgi?T=JS&CSC=Y&NEWS=N&PAGE=fulltext&D=med16&AN=31195310							OVID
Journal Article	20642	Horstink,Koen Andre;van der Woude,Lucas Henricus Vincentius;Hijmans,Juha Markus	Effects of offloading devices on static and dynamic balance in patients with diabetic peripheral neuropathy: A systematic review	Reviews in Endocrine & Metabolic Disorders		2021	Jun		22	2	325	335		Patients with diabetic peripheral neuropathy (DPN) usually have reduced somatosensory information and altered perception in feet and ankles. Somatosensory information acts as feedback for movement control and loss of somatosensation leads to altered plantar pressure patterns during gait and stance. Offloading devices are used to reduce peak plantar pressure and prevent diabetic foot ulcers. Howev…	[Review]; Status: In-Data-Review													Horstink, Koen Andre. Center for Human Movement Science, University of Groningen, University Medical Center Groningen, Groningen, The Netherlands. van der Woude, Lucas Henricus Vincentius. Center for Human Movement Science, University of Groningen, University Medical Center Groningen, Groningen, The Netherlands. van der Woude, Lucas Henricus Vincentius. Center for Rehabilitation, University of Gr…	33452959	Unknown(0)			Journal Article. Review		https://ovidsp.ovid.com/ovidweb.cgi?T=JS&CSC=Y&NEWS=N&PAGE=fulltext&D=prem&AN=33452959							OVID
Journal Article	20982	Huang,Zhilian;Semwal,Monika;Lee,Shuen Yee;Tee,Mervin;Ong,William;Tan,Woan Shin;Bajpai,Ram;Tudor Car,Lorainne	Digital Health Professions Education on Diabetes Management: Systematic Review by the Digital Health Education Collaboration.	Journal of Medical Internet Research		2019			21	2	e12997			BACKGROUND: There is a shortage of health care professionals competent in diabetes management worldwide. Digital education is increasingly used in educating health professionals on diabetes. Digital diabetes self-management education for patients has been shown to improve patients' knowledge and outcomes. However, the effectiveness of digital education on diabetes management for health care profe…	Status: MEDLINE						02 21							Huang, Zhilian. Centre for Population Health Sciences (CePHaS), Lee Kong Chian School of Medicine, Nanyang Technological University, Singapore, Singapore. Huang, Zhilian. Institute for Health Technologies (HealthTech NTU), Interdisciplinary Graduate School, Nanyang Technological University Singapore, Singapore, Singapore. Semwal, Monika. Centre for Population Health Sciences (CePHaS), Lee Kong Ch…	30789348	Unknown(0)			Journal Article. Research Support, Non-U.S. Gov't. Systematic Review		https://ovidsp.ovid.com/ovidweb.cgi?T=JS&CSC=Y&NEWS=N&PAGE=fulltext&D=med16&AN=30789348							OVID
Journal Article	20678	Hulshof,Chantal M.;van Netten,Jaap J.;Pijnappels,Mirjam;Bus,Sicco A.	The Role of Foot-Loading Factors and Their Associations with Ulcer Development and Ulcer Healing in People with Diabetes: A Systematic Review	Journal of Clinical Medicine		2020	2007-11-01		9	11				We aimed to comprehensively and systematically review studies associating key foot-loading factors (i.e., plantar pressure, weight-bearing activity, adherence or a combination thereof) with ulcer development and ulcer healing in people with diabetes. A systematic literature search was performed in PubMed and EMBASE. We included studies if barefoot or in-shoe plantar pressure, weight-bearing activ…	[Review]; Status: PubMed-not-MEDLINE													Hulshof, Chantal M. Department of Rehabilitation Medicine, Amsterdam Movement Sciences, University of Amsterdam, Amsterdam UMC, Meibergdreef 9, 1105 AZ Amsterdam, The Netherlands. van Netten, Jaap J. Department of Rehabilitation Medicine, Amsterdam Movement Sciences, University of Amsterdam, Amsterdam UMC, Meibergdreef 9, 1105 AZ Amsterdam, The Netherlands. Pijnappels, Mirjam. Department of Human…	33171726	Unknown(0)			Journal Article. Review		https://ovidsp.ovid.com/ovidweb.cgi?T=JS&CSC=Y&NEWS=N&PAGE=fulltext&D=pmnm&AN=33171726							OVID
Journal Article	20914	Hussen,Siraj;Mulatu,Getamesay;Yohannes Kassa,Zemenu	Prevalence of Shigella species and its drug resistance pattern in Ethiopia: a systematic review and meta-analysis.	Annals of Clinical Microbiology & Antimicrobials		2019	2009-07-01		18	1	22			BACKGROUND: Shigella species are a major cause of dysentery and may attribute for death worldwide. Currently antibiotic resistance became the critical challenges for management of infectious disease. The aim was to conduct a systematic review and meta-analysis of Shigella species and its drug resistance pattern in Ethiopia. METHODS: A comprehensive literature search was conducted through internet…	Status: MEDLINE													Hussen, Siraj. Department of Medical Laboratory Science, College of Medicine and Health Sciences, Hawassa University, Hawassa, Ethiopia. sirajhu123@gmail.com. Mulatu, Getamesay. Department of Medical Laboratory Science, College of Medicine and Health Sciences, Hawassa University, Hawassa, Ethiopia. Yohannes Kassa, Zemenu. School of Nursing and Midwifery, College of Medicine and Health Sciences, H…	31288806	Unknown(0)			Journal Article. Meta-Analysis. Systematic Review		https://ovidsp.ovid.com/ovidweb.cgi?T=JS&CSC=Y&NEWS=N&PAGE=fulltext&D=med16&AN=31288806							OVID
Journal Article	20994	Ielapi,Alessio;Forward,Malcolm;De Beule,Matthieu	Computational and experimental evaluation of the mechanical properties of ankle foot orthoses: A literature review	Prosthetics & Orthotics International		2019	Jun		43	3	339	348		BACKGROUND: Ankle foot orthoses are external medical devices applied around the ankle joint area to provide stability to patients with neurological, muscular, and/or anatomical disabilities, with the aim of restoring a more natural gait pattern. STUDY DESIGN: This is a literature review. OBJECTIVES: To provide a description of the experimental and computational methods present in the current lite…	[Review]; Status: MEDLINE													Ielapi, Alessio. 1 bioMMeda, Institute Biomedical Technology (IBiTech), Ghent University, Ghent, Belgium. Ielapi, Alessio. 2 SIM vzw, Technologiepark, Zwijnaarde, Belgium. Forward, Malcolm. 3 Gait & Movement Analysis Laboratory, Cerebral Palsy Reference Centrum, University Hospital Ghent, Ghent, Belgium. De Beule, Matthieu. 1 bioMMeda, Institute Biomedical Technology (IBiTech), Ghent University, …	30700213	Unknown(0)			Journal Article. Review		https://ovidsp.ovid.com/ovidweb.cgi?T=JS&CSC=Y&NEWS=N&PAGE=fulltext&D=med16&AN=30700213							OVID
Journal Article	20911	Igiri,B. E.;Tagang,J. I.;Okoduwa,S. I. R.;Adeyi,A. O.;Okeh,A.	An integrative review of therapeutic footwear for neuropathic foot due to diabetes mellitus	Diabetes & Metabolic Syndrome		2019	Mar		13	2	913	923		BACKGROUND: Therapeutic footwear is built on a model of patient's foot, for people with diabetes suffering with neuropathy. Can the footwear helps to improve plantar pressure in neuropathic foot? This study focussed on available data on therapeutic footwear as an intervention for improving and offloading plantar pressure in neuropathic diabetic foot. METHODS: Relevant scientific literature in Pub…	[Review]; Status: MEDLINE						#NAME?							Igiri, B E. Directorate of Research and Development, Nigerian Institute of Leather and Science Technology, Zaria, Nigeria. Tagang, J I. Directorate of Footwear Technology, Nigerian Institute of Leather and Science Technology, Zaria, Nigeria. Okoduwa, S I R. Directorate of Research and Development, Nigerian Institute of Leather and Science Technology, Zaria, Nigeria; Infohealth Awareness Unit, SIR…	31336545	Unknown(0)			Journal Article. Review		https://ovidsp.ovid.com/ovidweb.cgi?T=JS&CSC=Y&NEWS=N&PAGE=fulltext&D=med16&AN=31336545							OVID
Journal Article	20883	Ilonen,Jorma;Lempainen,Johanna;Veijola,Riitta	The heterogeneous pathogenesis of type 1 diabetes mellitus	Nature Reviews Endocrinology		2019			15	11	635	650		Type 1 diabetes mellitus (T1DM) results from the destruction of pancreatic beta-cells that is mediated by the immune system. Multiple genetic and environmental factors found in variable combinations in individual patients are involved in the development of T1DM. Genetic risk is defined by the presence of particular allele combinations, which in the major susceptibility locus (the HLA region) affe…	[Review]; Status: MEDLINE						11							Ilonen, Jorma. Institue of Biomedicine, University of Turku and Clinical Microbiology, Turku University Hospital, Turku, Finland. jorma.ilonen@utu.fi. Lempainen, Johanna. Institue of Biomedicine, University of Turku and Clinical Microbiology, Turku University Hospital, Turku, Finland. Lempainen, Johanna. Department of Paediatrics, University of Turku and Turku University Hospital, Turku, Finland.…	31534209	Unknown(0)			Journal Article. Review		https://ovidsp.ovid.com/ovidweb.cgi?T=JS&CSC=Y&NEWS=N&PAGE=fulltext&D=med16&AN=31534209							OVID
Journal Article	21026	Ioos,Vincent;Cordel,Hugues;Bonnet,Maryline	Alternative sputum collection methods for diagnosis of childhood intrathoracic tuberculosis: a systematic literature review.	Archives of Disease in Childhood	Arch.Dis.Child.	2019			104	7	629	635		BACKGROUND: Diagnosis of intrathoracic tuberculosis (ITB) is limited in children partly by their difficulty to produce sputum specimen. OBJECTIVE: To systematically review the detection yields of mycobacterial culture and Xpert MTB/RIF from induced sputum (IS), nasopharyngeal aspirate (NPA) and gastric aspirate (GA) in children with presumptive ITB. DESIGN: Pubmed, Embase and Biosis databases and…	Status: MEDLINE						7							Ioos, Vincent. Departement Medical, Medecins Sans Frontieres, Paris, Paris, France. Cordel, Hugues. Infectious disease department, Avicenne Hospital, Bobigny, Seine-Saint-Denis, France. Bonnet, Maryline. IRD UMI233 TransVIHMI-UM-INSERM U1175, Montpellier, France.	30127061	Unknown(0)			Journal Article. Research Support, Non-U.S. Gov't. Systematic Review		https://ovidsp.ovid.com/ovidweb.cgi?T=JS&CSC=Y&NEWS=N&PAGE=fulltext&D=med16&AN=30127061							OVID
Journal Article	20698	Islam,Md Mohaimenul;Poly,Tahmina Nasrin;Walther,Bruno Andres;Jack Li,Yu-Chuan	Use of Mobile Phone App Interventions to Promote Weight Loss: Meta-Analysis.	JMIR MHealth and UHealth		2020			8	7	e17039			BACKGROUND: Obesity and lack of physical activity are major health risk factors for many life-threatening diseases, such as cardiovascular diseases, type 2 diabetes, and cancer. The use of mobile app interventions to promote weight loss and boost physical activity among children and adults is fascinating owing to the demand for cutting-edge and more efficient interventions. Previously published s…	Status: MEDLINE						07 22							Islam, Md Mohaimenul. Graduate Institute of Biomedical Informatics, College of Medical Science and Technology, Taipei Medical University, Taipei, Taiwan. Islam, Md Mohaimenul. International Center for Health Information Technology (ICHIT), Taipei Medical University, Taipei, Taiwan. Islam, Md Mohaimenul. Research Center of Big Data and Meta-Analysis, Wan Fang Hospital, Taipei Medical University, T…	32706724	Unknown(0)			Journal Article. Meta-Analysis. Research Support, Non-U.S. Gov't. Systematic Review		https://ovidsp.ovid.com/ovidweb.cgi?T=JS&CSC=Y&NEWS=N&PAGE=fulltext&D=medl&AN=32706724							OVID
Journal Article	20791	Jain,Sneha Rajiv;Sui,Yuan;Ng,Cheng Han;Chen,Zhi Xiong;Goh,Lay Hoon;Shorey,Shefaly	Patients' and healthcare professionals' perspectives towards technology-assisted diabetes self-management education. A qualitative systematic review.	PLoS ONE [Electronic Resource]		2020			15	8	e0237647			INTRODUCTION: Diabetes self-management education is a key aspect in the long-term management of type 2 diabetes. The patient and healthcare professional (HCP) perspective on the use of technology-assisted DSME has yet to be studied. Hence, the objective of this study was to better understand the factors that facilitate or hinder the adoptions of such education by adults with type 2 diabetes and t…	Status: MEDLINE													Jain, Sneha Rajiv. Yong Loo Lin School of Medicine, National University of Singapore, Singapore, Singapore. Sui, Yuan. Yong Loo Lin School of Medicine, National University of Singapore, Singapore, Singapore. Ng, Cheng Han. Yong Loo Lin School of Medicine, National University of Singapore, Singapore, Singapore. Chen, Zhi Xiong. Department of Physiology, Yong Loo Lin School of Medicine, National Un…	32804989	Unknown(0)			Journal Article. Research Support, Non-U.S. Gov't. Systematic Review		https://ovidsp.ovid.com/ovidweb.cgi?T=JS&CSC=Y&NEWS=N&PAGE=fulltext&D=med17&AN=32804989							OVID
Journal Article	20830	Jalaludin,Muhammad Yazid;Barrientos-Perez,Margarita;Hafez,Mona;Lynch,Jane;Shehadeh,Naim;Turan,Serap;Weghuber,Daniel	Recommendations for improving clinical trial design to facilitate the study of youth-onset type 2 diabetes	Clinical Trials		2020			17	1	87	98		BACKGROUND: The prevalence of type 2 diabetes is increasing in youths and differs from adult-onset type 2 diabetes in its characteristics and progression. Currently, only two drugs are approved for youth-onset type 2 diabetes and many patients are not meeting glycemic targets. Clearly, there is an urgent need to complete clinical trials in youths with type 2 diabetes to increase the therapeutic c…	[Review]; Status: MEDLINE						2							Jalaludin, Muhammad Yazid. Department of Paediatrics, Faculty of Medicine, University of Malaya, Kuala Lumpur, Malaysia. Barrientos-Perez, Margarita. Angeles Hospital of Puebla, Puebla, Mexico. Hafez, Mona. Department of Paediatrics, Cairo University, Cairo, Egypt. Lynch, Jane. Division of Endocrinology, University of Texas Health Science Center at San Antonio, San Antonio, TX, USA. Shehadeh, Nai…	31450961	Unknown(0)			Journal Article. Research Support, Non-U.S. Gov't. Review		https://ovidsp.ovid.com/ovidweb.cgi?T=JS&CSC=Y&NEWS=N&PAGE=fulltext&D=med17&AN=31450961							OVID
Journal Article	21004	Jang,Ji Eun;Cho,Yongin;Lee,Byung Wan;Shin,Ein Soon;Lee,Sun Hee	Effectiveness of Exercise Intervention in Reducing Body Weight and Glycosylated Hemoglobin Levels in Patients with Type 2 Diabetes Mellitus in Korea: A Systematic Review and Meta-Analysis.	Diabetes & Metabolism Journal		2019			43	3	302	318		BACKGROUND: This study aimed to assess the effectiveness of exercise intervention in reducing body weight and glycosylated hemoglobin (HbA1c) level in patients with type 2 diabetes mellitus (T2DM) in Korea. METHODS: Cochrane, PubMed, Embase, KoreaMed, KMbase, NDSL, KCI, RISS, and DBpia databases were used to search randomized controlled trials and controlled clinical trials that compared exercise…	Status: MEDLINE						6							Jang, Ji Eun. Department of Medical Science, The Graduate School of Ewha Womans University, Seoul, Korea. Jang, Ji Eun. Research Institute for Healthcare Policy, Korean Medical Association, Seoul, Korea. Cho, Yongin. Department of Internal Medicine, Yonsei University College of Medicine, Seoul, Korea. choyorin@yuhs.ac. Lee, Byung Wan. Department of Internal Medicine, Yonsei University College of …	30604592	Unknown(0)			Journal Article. Meta-Analysis. Systematic Review		https://ovidsp.ovid.com/ovidweb.cgi?T=JS&CSC=Y&NEWS=N&PAGE=fulltext&D=med16&AN=30604592							OVID
Journal Article	20815	Janse Van Rensburg,Andre;Dube,Audry;Curran,Robyn;Ambaw,Fentie;Murdoch,Jamie;Bachmann,Max;Petersen,Inge;Fairall,Lara	Comorbidities between tuberculosis and common mental disorders: a scoping review of epidemiological patterns and person-centred care interventions from low-to-middle income and BRICS countries	Infectious Diseases of Poverty		2020	2015-01-01		9	1	4			BACKGROUND: There is increasing evidence that the substantial global burden of disease for tuberculosis unfolds in concert with dimensions of common mental disorders. Person-centred care holds much promise to ameliorate these comorbidities in low-to-middle income countries (LMICs) and emerging economies. Towards this end, this paper aims to review 1) the nature and extent of tuberculosis and comm…	[Review]; Status: MEDLINE													Janse Van Rensburg, Andre. Centre for Rural Health, School of Nursing and Public Health, University of KwaZulu-Natal Howard College, Berea, Durban, South Africa. jvrensburgandre@gmail.com. Dube, Audry. Knowledge Translation Unit, University of Cape Town Lung Institute, George Street, Mowbray, Cape Town, South Africa. Curran, Robyn. Knowledge Translation Unit, University of Cape Town Lung Institut…	31941551	Unknown(0)			Journal Article. Review		https://ovidsp.ovid.com/ovidweb.cgi?T=JS&CSC=Y&NEWS=N&PAGE=fulltext&D=med17&AN=31941551							OVID
Journal Article	20639	Jarl,Gustav;van Netten,Jaap J.;Lazzarini,Peter A.;Crews,Ryan T.;Najafi,Bijan;Mueller,Michael J.	Should weight-bearing activity be reduced during healing of plantar diabetic foot ulcers, even when using appropriate offloading devices?	Diabetes Research & Clinical Practice		2021	2010-03-01		175		108733			Physical activity is an essential part of general health and diabetes management. However, recommending weight-bearing physical activity for people with plantar diabetic foot ulcers is controversial, even when gold standard offloading devices are used, as it is commonly thought to delay healing. We aimed to narratively review relevant studies investigating the relationship between plantar diabeti…	[Review]; Status: Publisher													Jarl, Gustav. Department of Prosthetics and Orthotics, Faculty of Medicine and Health, Orebro University, Orebro, Sweden; University Health Care Research Center, Faculty of Medicine and Health, Orebro University, Orebro, Sweden. Electronic address: gustav.jarl@regionorebrolan.se. van Netten, Jaap J. Amsterdam UMC, University of Amsterdam, Dept of Rehabilitation, Amsterdam Movement Sciences, Meibe…	33713722	Unknown(0)			Journal Article. Review		https://ovidsp.ovid.com/ovidweb.cgi?T=JS&CSC=Y&NEWS=N&PAGE=fulltext&D=medp&AN=33713722							OVID
Journal Article	20910	Jellema,Anton H.;Huysmans,Toon;Hartholt,Klaas;van der Cammen,Tischa J M.	Shoe design for older adults: Evidence from a systematic review on the elements of optimal footwear.	Maturitas	Maturitas	2019	Sep		127		64	81		Due to changes in foot morphology and the occurrence of foot deformities and foot pain with ageing, older people frequently wear ill-fitting shoes. This can lead to discomfort and reduced mobility. A review of the literature was performed in Medline, Scopus and Embase with three aims: (a) to evaluate the effects of shoes or shoe elements on the comfort and mobility of older adults, (b) to summari…	Status: MEDLINE													Jellema, Anton H. Faculty of Industrial Design Engineering, Delft University of Technology, Delft, the Netherlands. Electronic address: A.H.Jellema@tudelft.nl. Huysmans, Toon. Faculty of Industrial Design Engineering, Delft University of Technology, Delft, the Netherlands. Hartholt, Klaas. Reinier de Graaf Hospital, Department of General Surgery, Delft, the Netherlands. van der Cammen, Tischa J M…	31351522	Unknown(0)			Journal Article. Systematic Review		https://ovidsp.ovid.com/ovidweb.cgi?T=JS&CSC=Y&NEWS=N&PAGE=fulltext&D=med16&AN=31351522							OVID
Journal Article	20640	Jhaveri,Vimal V.;Sullivan,Christopher;Ward,Ashley;Giurini,John;Karchmer,A. W.;Stillman,Isaac E.;Davis,Roger B.;Freed,Jason A.;LaSalvia,Mary T.;Stead,Wendy	More Specialties, Less Problems: Using collaborative competency between Infectious Disease, Podiatry, and Pathology to improve the care of patients with diabetic foot osteomyelitis.	Journal of the American Podiatric Medical Association	J.Am.Podiatr.Med.Assoc.	2021								BACKGROUND: Diabetic Foot Osteomyelitis (DFO) is a common infection where treatment involves multiple services including Infectious Disease (ID), Podiatry, and Pathology. Despite its ubiquity in the hospital, consensus on much of its management is lacking. METHODS: Representatives from ID, Podiatry, and Pathology interested in quality improvement (QI) developed multidisciplinary institutional rec…	Status: Publisher														33630067	Unknown(0)			Journal Article		https://ovidsp.ovid.com/ovidweb.cgi?T=JS&CSC=Y&NEWS=N&PAGE=fulltext&D=medp&AN=33630067							OVID
Journal Article	20951	Jones,Emily J.;Hernandez,Teri L.;Edmonds,Joyce K.;Ferranti,Erin P.	Continued Disparities in Postpartum Follow-Up and Screening Among Women With Gestational Diabetes and Hypertensive Disorders of Pregnancy: A Systematic Review.	Journal of Perinatal & Neonatal Nursing	J.Perinat.Neonatal Nurs.	2019	Apr/Jun		33	2	136	148		The postpartum period represents a critical window to initiate targeted interventions to improve cardiometabolic health following pregnancies complicated by gestational diabetes mellitus and/or a hypertensive disorder of pregnancy. The purpose of this systematic review was to examine studies published since 2011 that report rates of postpartum follow-up and risk screening for women who had gestat…	Status: MEDLINE													Jones, Emily J. College of Nursing and Health Sciences, University of Massachusetts Boston (Dr Jones); Department of Medicine, Division of Endocrinology, Metabolism, and Diabetes, University of Colorado School of Medicine, Aurora (Dr Hernandez); College of Nursing, University of Colorado, Anschutz Medical Campus, Aurora (Dr Hernandez); Connell School of Nursing, Boston College, Boston, Massachuse…	31021939	Unknown(0)			Journal Article. Systematic Review		https://ovidsp.ovid.com/ovidweb.cgi?T=JS&CSC=Y&NEWS=N&PAGE=fulltext&D=med16&AN=31021939							OVID
Journal Article	21017	Jones,L. F.;Meyrick,J.;Bath,J.;Dunham,O.;McNulty,C. A. M.	Effectiveness of behavioural interventions to reduce urinary tract infections and Escherichia coli bacteraemia for older adults across all care settings: a systematic review.	Journal of Hospital Infection	J.Hosp.Infect.	2019	Jun		102	2	200	218		BACKGROUND: Escherichia coli bacteraemia rates in the UK have risen; rates are highest among older adults. Previous urinary tract infections (UTIs) and catheterization are risk factors. AIM: To examine effectiveness of behavioural interventions to reduce E. coli bacteraemia and/or symptomatic UTIs for older adults. METHODS: Sixteen databases, grey literature, and reference lists were searched. Ti…	Status: MEDLINE													Jones, L F. Public Health England, Gloucester, UK. Meyrick, J. University of the West of England, Bristol, UK. Bath, J. University of the West of England, Bristol, UK. Dunham, O. University of the West of England, Bristol, UK. McNulty, C A M. Public Health England, Gloucester, UK. Electronic address: cliodna.mcnulty@phe.gov.uk.	30359646	Unknown(0)			Journal Article. Systematic Review		https://ovidsp.ovid.com/ovidweb.cgi?T=JS&CSC=Y&NEWS=N&PAGE=fulltext&D=med16&AN=30359646							OVID
Journal Article	20838	Jones,Petra;Bibb,Richard;Davies,Melanie;Khunti,Kamlesh;McCarthy,Matthew;Webb,David;Zaccardi,Francesco	Prediction of Diabetic Foot Ulceration: The Value of Using Microclimate Sensor Arrays.	Journal of Diabetes Science & Technology		2020			14	1	55	64		BACKGROUND: Accurately predicting the risk of diabetic foot ulceration (DFU) could dramatically reduce the enormous burden of chronic wound management and amputation. Yet, the current prognostic models are unable to precisely predict DFU events. Typically, efforts have focused on individual factors like temperature, pressure, or shear rather than the overall foot microclimate. METHODS: A systemat…	Status: In-Process						1							Jones, Petra. Leicester Diabetes Centre, Leicester General Hospital, University Hospitals of Leicester, UK. Jones, Petra. Diabetes Research Centre, University of Leicester, Leicester General Hospital, UK. Bibb, Richard. Loughborough Design School, Loughborough University, Leicestershire, UK. Davies, Melanie. Leicester Diabetes Centre, Leicester General Hospital, University Hospitals of Leicester,…	31596145	Unknown(0)			Journal Article		https://ovidsp.ovid.com/ovidweb.cgi?T=JS&CSC=Y&NEWS=N&PAGE=fulltext&D=prem1&AN=31596145							OVID
Journal Article	20835	Jones,Petra;Bus,Sicco A.;Davies,Melanie J.;Khunti,Kamlesh;Webb,David	Toe gaps and their assessment in footwear for people with diabetes: a narrative review	Journal of Foot & Ankle Research		2020	2004-12-01		13	1	70			BACKGROUND: Adequate footwear fit is critical in preventing diabetes-related foot ulcers. One important element is the toe gap, the difference between foot length and internal footwear length available to the foot. We summarised the literature on toe gaps in studies assessing footwear worn by people with diabetes, the methods used to measure both foot length and internal footwear length and ident…	[Review]; Status: In-Process													Jones, Petra. Leicester Diabetes Centre, Leicester General Hospital, University Hospitals of Leicester, Gwendolen Road, Leicester, LE5 4PW, UK. pj100@leicester.ac.uk. Jones, Petra. Diabetes Research Centre, University of Leicester, Leicester General Hospital, Leicester, UK. pj100@leicester.ac.uk. Bus, Sicco A. Amsterdam UMC, University of Amsterdam, Rehabilitation Medicine, Amsterdam Movement Sci…	33276804	Unknown(0)			Journal Article. Review		https://ovidsp.ovid.com/ovidweb.cgi?T=JS&CSC=Y&NEWS=N&PAGE=fulltext&D=prem1&AN=33276804							OVID
Journal Article	20647	Jones,Petra;Davies,Melanie J.;Khunti,Kamlesh;Fong,Daniel T. P.;Webb,David	In-shoe pressure thresholds for people with diabetes and neuropathy at risk of ulceration: A systematic review	Journal of Diabetes & its Complications		2021	Mar		35	3	107815			INTRODUCTION: In-shoe pressure thresholds play an increasingly important role in the prevention of diabetes-related foot ulceration (DFU). The evidence of their effectiveness, methodological consistency and scope for refinement are the subject of this review. METHODS: 1107 records were identified (after duplicate removal) based on a search of five databases for studies which applied a specific in…	[Review]; Status: In-Data-Review													Jones, Petra. Leicester Diabetes Centre, Leicester General Hospital, University Hospitals of Leicester, UK; Diabetes Research Centre, University of Leicester, Leicester General Hospital, Leicester, UK. Electronic address: petra.jones@uhl-tr.nhs.uk. Davies, Melanie J. Leicester Diabetes Centre, Leicester General Hospital, University Hospitals of Leicester, UK; Diabetes Research Centre, University …	33280984	Unknown(0)			Journal Article. Review		https://ovidsp.ovid.com/ovidweb.cgi?T=JS&CSC=Y&NEWS=N&PAGE=fulltext&D=prem&AN=33280984							OVID
Journal Article	21036	Jorgetto,Juliana Vallim;Gamba,Monica Antar;Kusahara,Denise Miyuki	Evaluation of the use of therapeutic footwear in people with diabetes mellitus - a scoping review.	Journal of Diabetes & Matabolic Disorders		2019	Dec		18	2	613	624		Foot ulcers are one of the major complications of Diabetes Mellitus and are associated with increasing rates of morbidity and mortality. It is estimated that 2% of diabetic patients present lesions in the feet, with relapse rates between 30% and 40% in the first year after healing of the first ulcerations. Therapeutic footwear is one of the main strategies to prevent foot ulceration. OBJECTIVES: …	Status: PubMed-not-MEDLINE													Jorgetto, Juliana Vallim. 1Department of Public Health in the Collective Dimension, Paulista School of Nursing, Federal University of Sao Paulo - UNIFESP, Octavio Parreira Street, 100, Jardim das Paineiras, CEP: 13, Sao Joao da Boa Vista-SP, 874-720 Brazil. Gamba, Monica Antar. 2Department of Administration Applied to Nursing and Collective Health, School of Nursing, Federal University of Sao Pau…	31890687	Unknown(0)			Journal Article		https://ovidsp.ovid.com/ovidweb.cgi?T=JS&CSC=Y&NEWS=N&PAGE=fulltext&D=pmnm4&AN=31890687							OVID
Journal Article	20657	Kabir,Muhammad Ashad;Rahman,Sheikh Sowmen;Islam,Mohammad Mainul;Ahmed,Sayed;Laird,Craig	Mobile Apps for Foot Measurement in Pedorthic Practice: Scoping Review	JMIR MHealth and UHealth		2021			9	3	e24202			BACKGROUND: As the use of smartphones increases globally across various fields of research and technology, significant contributions to the sectors related to health, specifically foot health, can be observed. Numerous smartphone apps are now being used for providing accurate information about various foot-related properties. Corresponding to this abundance of foot scanning and measuring apps ava…	[Review]; Status: MEDLINE						03 04							Kabir, Muhammad Ashad. School of Computing and Mathematics, Charles Sturt University, Bathurst, NSW, Australia. Rahman, Sheikh Sowmen. Department of Computer Science and Engineering, Chittagong University of Engineering and Technology, Chittagong, Bangladesh. Islam, Mohammad Mainul. School of Computing and Mathematics, Charles Sturt University, Bathurst, NSW, Australia. Islam, Mohammad Mainul. Ve…	33661124	Unknown(0)			Journal Article. Research Support, Non-U.S. Gov't. Review		https://ovidsp.ovid.com/ovidweb.cgi?T=JS&CSC=Y&NEWS=N&PAGE=fulltext&D=medl&AN=33661124							OVID
Journal Article	20981	Karagiannis,T.;Andreadis,P.;Manolopoulos,A.;Malandris,K.;Avgerinos,I.;Karagianni,A.;Tsapas,A.	Decision aids for people with Type 2 diabetes mellitus: an effectiveness rapid review and meta-analysis	Diabetic Medicine	Diabetic Med.	2019			36	5	557	568		AIMS: To perform a rapid review and meta-analysis of randomized controlled trials (RCTs) evaluating patient decision aids (PtDAs) for people with Type 2 diabetes mellitus. METHODS: We searched Medline and the Cochrane Library for RCTs assessing PtDAs in people with Type 2 diabetes. PtDAs were defined as tools designed to help people engage in decision-making about healthcare options, such as maki…	[Review]; Status: MEDLINE						5							Karagiannis, T. Clinical Research and Evidence-Based Medicine Unit, Aristotle University of Thessaloniki, Thessaloniki, Greece. Andreadis, P. Clinical Research and Evidence-Based Medicine Unit, Aristotle University of Thessaloniki, Thessaloniki, Greece. Manolopoulos, A. Clinical Research and Evidence-Based Medicine Unit, Aristotle University of Thessaloniki, Thessaloniki, Greece. Malandris, K. Cl…	30791131	Unknown(0)			Journal Article. Meta-Analysis. Research Support, Non-U.S. Gov't. Review		https://ovidsp.ovid.com/ovidweb.cgi?T=JS&CSC=Y&NEWS=N&PAGE=fulltext&D=med16&AN=30791131							OVID
Journal Article	20811	Karani,Salima;McLuskey,John	Facilitators and barriers for nurses in providing sexual education to myocardial-infarction patients: A qualitative systematic review.	Intensive & Critical Care Nursing		2020	Jun		58		102802			BACKGROUND: Myocardial infarction (MI) greatly impacts an individual's sexual health. It is reported that almost 40 to 80% population with MI are not able to resume their sexual routine after the illness due to organic or psychological sexual dysfunction. To reduce the prevalence of sexual dysfunction after MI, cardiac nurses are required to provide sexual counselling to their stable patients. Ho…	Status: MEDLINE													Karani, Salima. Department of Medicine, Aga Khan University, Karachi, Pakistan. Electronic address: karani.salima@gmail.com. McLuskey, John. University of Nottingham. Executive Member of National HIV Nurses Association, United Kingdom. Electronic address: john.mcluskey@nottingham.ac.uk.	32057560	Unknown(0)			Journal Article. Systematic Review		https://ovidsp.ovid.com/ovidweb.cgi?T=JS&CSC=Y&NEWS=N&PAGE=fulltext&D=med17&AN=32057560							OVID
Journal Article	20977	Karhade,Aditya V.;Kwon,John Y.	Trends in Foot and Ankle Studies Published in High-Impact General Medical Journals: A Systematic Review.	Journal of Foot & Ankle Surgery		2019	May		58	3	540	544		The foot and ankle surgery literature lacks an analysis of studies published in general medical journals. Studies published in general medical journals have high visibility and significant impact on decision making by medical practitioners and health care policy makers. Knowledge of the subject matter and methodologic characteristics of foot and ankle publications being read by general medical pr…	Status: MEDLINE													Karhade, Aditya V. Medical Student, Orthopaedic Foot & Ankle Service, Department of Orthopaedic Surgery, Beth Israel Deaconess Medical Center, Harvard Medical School, Boston, MA. Kwon, John Y. Assistant Professor and Chief, Orthopaedic Foot & Ankle Service, Department of Orthopaedic Surgery, Beth Israel Deaconess Medical Center, Harvard Medical School, Boston, MA. Electronic address: jykwon@bidmc…	30803910	Unknown(0)			Journal Article. Systematic Review		https://ovidsp.ovid.com/ovidweb.cgi?T=JS&CSC=Y&NEWS=N&PAGE=fulltext&D=med16&AN=30803910							OVID
Journal Article	20995	Katangwe,Thando;Bhattacharya,Debi;Twigg,Michael J.	A systematic review exploring characteristics of lifestyle modification interventions in newly diagnosed type 2 diabetes for delivery in community pharmacy.	International Journal of Pharmacy Practice		2019	Feb		27	1	3	16		OBJECTIVES: The aim of this systematic review was to examine the characteristics of effective lifestyle modification interventions designed for patients with newly diagnosed type 2 diabetes mellitus (T2DM) in order to determine elements that have the potential to be delivered in the community pharmacy setting. KEY FINDINGS: Seven studies, comprising three each of the interventions diet and struct…	Status: MEDLINE													Katangwe, Thando. School of Pharmacy, University of East Anglia, Norwich, UK. Bhattacharya, Debi. School of Pharmacy, University of East Anglia, Norwich, UK. Twigg, Michael J. School of Pharmacy, University of East Anglia, Norwich, UK.	30697864	Unknown(0)			Journal Article. Systematic Review		https://ovidsp.ovid.com/ovidweb.cgi?T=JS&CSC=Y&NEWS=N&PAGE=fulltext&D=med16&AN=30697864							OVID
Journal Article	20950	Kenny,Ryan P. W.;Atkinson,Greg;Eaves,Daniel L.;Martin,Denis;Burn,Naomi;Dixon,John	The effects of textured materials on static balance in healthy young and older adults: A systematic review with meta-analysis.	Gait & posture	Gait Posture	2019			71		79	86		BACKGROUND: Standing on textured materials can improve static balance, potentially by modulating somatosensory inputs from the soles of the feet. RESEARCH QUESTION: To synthesise and quantify the immediate effects of textured materials on static balance in healthy young and older adults. METHODS: Primary outcomes were the centre of pressure (COP) displacement and velocity, during eyes open and ey…	Status: MEDLINE						6							Kenny, Ryan P W. School of Health and Social Care, Teesside University, Middlesbrough, UK. Electronic address: R.P.W.Kenny@tees.ac.uk. Atkinson, Greg. School of Health and Social Care, Teesside University, Middlesbrough, UK. Electronic address: Greg.Atkinson@tees.ac.uk. Eaves, Daniel L. School of Health and Social Care, Teesside University, Middlesbrough, UK. Electronic address: D.Eaves@tees.ac.u…	31022658	Unknown(0)			Journal Article. Meta-Analysis. Systematic Review		https://ovidsp.ovid.com/ovidweb.cgi?T=JS&CSC=Y&NEWS=N&PAGE=fulltext&D=med16&AN=31022658							OVID
Journal Article	20687	Keutzer,Lina;Wicha,Sebastian G.;Simonsson,Ulrika Sh	Mobile Health Apps for Improvement of Tuberculosis Treatment: Descriptive Review	JMIR MHealth and UHealth		2020			8	4	e17246			BACKGROUND: Mobile health (mHealth) is a rapidly emerging market, which has been implemented in a variety of different disease areas. Tuberculosis remains one of the most common causes of death from an infectious disease worldwide, and mHealth apps offer an important contribution to the improvement of tuberculosis treatment. In particular, apps facilitating dose individualization, adherence monit…	[Review]; Status: MEDLINE						04 21							Keutzer, Lina. Department of Pharmaceutical Biosciences, Uppsala University, Uppsala, Sweden. Wicha, Sebastian G. Department of Clinical Pharmacy, Institute of Pharmacy, University of Hamburg, Hamburg, Germany. Simonsson, Ulrika Sh. Department of Pharmaceutical Biosciences, Uppsala University, Uppsala, Sweden.	32314977	Unknown(0)			Journal Article. Review		https://ovidsp.ovid.com/ovidweb.cgi?T=JS&CSC=Y&NEWS=N&PAGE=fulltext&D=medl&AN=32314977							OVID
Journal Article	20989	Khan,M. K.;Islam,M. N.;Ferdous,J.;Alam,M. M.	An Overview on Epidemiology of Tuberculosis	Mymensingh Medical Journal: MMJ		2019	Jan		28	1	259	266		Tuberculosis (TB) is a progressive granulomatous infectious disease caused by the gram positive, acid fast bacilli classified under the genus Mycobacterium. Tuberculosis in human is mostly by Mycobacterium tuberculosis and primarily affects lungs causing pulmonary tuberculosis. It can also affect intestine, meninges, bones, joints, lymph nodes, skin and other tissues of the body causing extra-pul…	[Review]; Status: MEDLINE													Khan, M K. Dr Mohammad Kamruzzaman Khan, Lecturer, Department of Community Medicine, Mymensingh Medical College (MMC), Mymensingh, Bangladesh; E-mail: kamruz zaman.mihir@gmail.com.	30755580	Unknown(0)			Journal Article. Review		https://ovidsp.ovid.com/ovidweb.cgi?T=JS&CSC=Y&NEWS=N&PAGE=fulltext&D=med16&AN=30755580							OVID
Journal Article	20775	Kim,Gaeun;Park,Mikyung;Kim,Kyungwon	The Effect of Pressure Injury Training for Nurses: A Systematic Review and Meta-analysis.	Advances in Skin & Wound Care	Adv.Skin Wound Care	2020			33	3	1	11		OBJECTIVE: To conduct a meta-analysis of the literature on training programs that aimed to improve nurses' pressure injury management skills. METHODS: Literature searches were conducted using Ovid-MEDLINE, Cochrane Library, CINAHL, and Korean databases. The search terms used were: (nurse* AND ((pressure OR decubitus) AND (ulcer* OR injur*)) OR bed sore OR bedsore OR decubitus) AND (program* OR tr…	Status: MEDLINE						3							Kim, Gaeun. Mikyung Park, MS, RN, is a doctoral student and Gaeun Kim, PhD, RN, is Professor, Keimyung University College of Nursing, Daegu, Korea. Kyungwon Kim is a graduate student, Ford School of Public Policy, University of Michigan, Ann Arbor.	32058443	Unknown(0)			Journal Article. Meta-Analysis. Systematic Review		https://ovidsp.ovid.com/ovidweb.cgi?T=JS&CSC=Y&NEWS=N&PAGE=fulltext&D=med17&AN=32058443							OVID
Journal Article	21030	Kim,Yunjung;Park,Jeong-Eun;Lee,Byung-Wan;Jung,Chang-Hee;Park,Dong-Ah	Comparative effectiveness of telemonitoring versus usual care for type 2 diabetes: A systematic review and meta-analysis.	Journal of Telemedicine & Telecare		2019	Dec		25	10	587	601		AIMS: This study evaluated clinical effectiveness of telemonitoring on the management of patients with type 2 diabetes. METHODS: We searched Ovid-Medline, Ovid-EMBASE, and the Cochrane Library to identify randomized controlled trials that compared telemonitoring and usual care in patients with type 2 diabetes. RESULTS: Thirty-eight studies (6855 patients) were included. Telemonitoring was associa…	Status: MEDLINE													Kim, Yunjung. Division of Healthcare Technology Assessment Research, National Evidence-based Healthcare Collaborating Agency, Korea. Park, Jeong-Eun. Division of Research Planning and Coordination, National Evidence-based Healthcare Collaborating Agency, Korea. Lee, Byung-Wan. Division of Endocrinology and Metabolism, Yonsei University College of Medicine, South Korea. Jung, Chang-Hee. Division o…	30012042	Unknown(0)			Journal Article. Meta-Analysis. Systematic Review		https://ovidsp.ovid.com/ovidweb.cgi?T=JS&CSC=Y&NEWS=N&PAGE=fulltext&D=med16&AN=30012042							OVID
Journal Article	20857	Kirsner,Robert S.;Yosipovitch,Gil;Hu,Shasa;Andriessen,Anneke;Hanft,Jason R.;Kim,Paul J.;Lavery,Lawrence;Meneghini,Luigi;Ruotsi,Lee C.	Diabetic Skin Changes Can Benefit from Moisturizer and Cleanser Use: A Review	Journal of Drugs in Dermatology: JDD		2019	2001-12-01		18	12	1211	1217		INTRODUCTION: Diabetes mellitus (DM) associated skin changes, which may be the first sign of DM in undiagnosed patients. Frequently these patients present with dry skin, which may benefit from the use of gentle cleansers and moisturizers. A review paper was developed to explore DM-associated skin changes and possible benefits of cleanser and moisturizer use. METHODS: For this purpose, an expert p…	[Review]; Status: MEDLINE														31860208	Unknown(0)			Journal Article. Review		https://ovidsp.ovid.com/ovidweb.cgi?T=JS&CSC=Y&NEWS=N&PAGE=fulltext&D=med16&AN=31860208							OVID
Journal Article	20809	Klaprat,Nika M. D.;Askin,Nicole;MacIntosh,Andrea;Brunton,Nicole;Hay,Jacqueline L.;Yardley,Jane E.;Marks,Seth D.;Sibley,Kathryn M.;Duhamel,Todd A.;McGavock,Jonathan M.	Filling gaps in type 1 diabetes and exercise research: a scoping review and priority-setting project	BMJ Open Diabetes Research & Care		2020			8	1	3			Our team examined the characteristics of patient engagement (PE) practices in exercise-based randomized trials in type 1 diabetes (T1D), and facilitated T1D stakeholders in determining the top 10 list of priorities for exercise research. Two methodological approaches were employed: a scoping review and a modified James Lind Alliance priority-setting partnership. Published (Medline, Embase, CINAHL…	[Review]; Status: MEDLINE													Klaprat, Nika M D. Diabetes Research Envisioned and Accomplished in Manitoba (DREAM) Theme, University of Manitoba, Children's Hospital Research Institute of Manitoba, Winnipeg, Manitoba, Canada nklaprat@chrim.ca. Klaprat, Nika M D. Rady Faculty of Health Sciences, University of Manitoba, Winnipeg, Manitoba, Canada. Askin, Nicole. Neil John Maclean Library, University of Manitoba, Winnipeg, Manit…	32139601	Unknown(0)			Journal Article. Research Support, Non-U.S. Gov't. Review		https://ovidsp.ovid.com/ovidweb.cgi?T=JS&CSC=Y&NEWS=N&PAGE=fulltext&D=med17&AN=32139601							OVID
Journal Article	21027	Klatman,Emma Louise;Jenkins,Alicia Josephine;Ahmedani,Muhammad Yakoob;Ogle,Graham David	Blood glucose meters and test strips: global market and challenges to access in low-resource settings	The Lancet Diabetes & Endocrinology		2019			7	2	150	160		Blood glucose meters and test strips for self-monitoring of blood glucose (SMBG) are often inaccessible to, and infrequently used by, people with diabetes in countries with limited resources for health care. Supplies for measuring blood glucose can also be scarce in health facilities, despite being needed in a myriad of clinical settings at all levels of the health system. Numerous studies and in…	[Review]; Status: MEDLINE; Comments: Erratum in (EIN)						2							Klatman, Emma Louise. International Diabetes Federation Life for a Child Program, Sydney, NSW, Australia. Electronic address: emma@lifeforachild.org. Jenkins, Alicia Josephine. NHMRC Clinical Trials Centre, University of Sydney, Sydney, NSW, Australia. Ahmedani, Muhammad Yakoob. Baqai Institute of Diabetology and Endocrinology, Baqai Medical University, Karachi, Pakistan. Ogle, Graham David. Inte…	30072234	Unknown(0)			Journal Article. Research Support, Non-U.S. Gov't. Review		https://ovidsp.ovid.com/ovidweb.cgi?T=JS&CSC=Y&NEWS=N&PAGE=fulltext&D=med16&AN=30072234							OVID
Journal Article	20807	Klosch,Michael;Klosch,Christoph;Kundt,Firuzan Sari;van der Zee-Neuen,Antje;Dieplinger,Anna Maria	eHealth systems for the optimised care of patients with type 2 diabetes	British Journal of Nursing		2020	2012-03-01		29	5	274	278		BACKGROUND: Type 2 diabetes mellitus is one of the most common diseases worldwide. The demands on health services are rising as more people are diagnosed with the condition. In order to meet this demand, eHealth systems are increasingly being integrated into nursing care. METHODS: Between November 2018 and February 2019, a literature search was carried out in the databases PubMed and CINAHL. RESU…	[Review]; Status: MEDLINE													Klosch, Michael. Research Assistant, Institute for Nursing Science and Practice, Paracelsus Medical University, Salzburg, Austria. Klosch, Christoph. Software Developer, University of Innsbruck, Austria. Kundt, Firuzan Sari. Research Assistant, Institute for Nursing Science and Practice, Paracelsus Medical University, Salzburg, Austria. van der Zee-Neuen, Antje. Research Assistant, Institute for …	32167814	Unknown(0)			Journal Article. Review		https://ovidsp.ovid.com/ovidweb.cgi?T=JS&CSC=Y&NEWS=N&PAGE=fulltext&D=med17&AN=32167814							OVID
Journal Article	21015	Kodama,Satoru;Morikawa,Sakiko;Horikawa,Chika;Ishii,Dai;Fujihara,Kazuya;Yamamoto,Masahiko;Osawa,Taeko;Kitazawa,Masaru;Yamada,Takaho;Kato,Kiminori;Tanaka,Shiro;Sone,Hirohito	Effect of family-oriented diabetes programs on glycemic control: A meta-analysis.	Family practice	Fam.Pract.	2019			36	4	387	394		BACKGROUND: Efficacy of programs for patients with diabetes mellitus (DM) that have promoted family members to help with patients' self-care activities has been largely inconsistent. This meta-analysis aims to assess the effect of family-oriented diabetes programs for glycemic control (GC). METHODS: Electronic literature searches were conducted for clinical trials with a parallel design wherein t…	Status: MEDLINE						07 31							Kodama, Satoru. Department of Laboratory Medicine and Clinical Epidemiology for Prevention of Noncommunicable Diseases, Niigata University Graduate School of Medical and Dental Sciences, Niigata. Morikawa, Sakiko. Department of Food Science and Dietetics, Faculty of Human Life Studies, Takushima Bunri University, Tokushima. Horikawa, Chika. Department of Health and Nutrition, Faculty of Human Lif…	30423118	Unknown(0)			Journal Article. Meta-Analysis. Research Support, Non-U.S. Gov't. Systematic Review		https://ovidsp.ovid.com/ovidweb.cgi?T=JS&CSC=Y&NEWS=N&PAGE=fulltext&D=med16&AN=30423118							OVID
Journal Article	21003	Kominiarek,Michelle A.;Lewkowitz,Adam K.;Carter,Ebony;Fowler,Susan A.;Simon,Melissa	Gestational weight gain and group prenatal care: a systematic review and meta-analysis.	BMC Pregnancy & Childbirth		2019	2009-01-01		19	1	18			BACKGROUND: Group visits for chronic medical conditions in non-pregnant populations have demonstrated successful outcomes including greater weight loss compared to individual visits for weight management. It is plausible that group prenatal care can similarly assist women in meeting gestational weight gain goals. The purpose of this study was to evaluate the effect of group vs. traditional prenat…	Status: MEDLINE													Kominiarek, Michelle A. Department of Obstetrics and Gynecology, Division of Maternal-Fetal Medicine, Northwestern University Feinberg School of Medicine, 250 East Superior Street, Suite 05-2175, Chicago, IL, 60611, USA. mkominia@nm.org. Lewkowitz, Adam K. Department of Obstetrics and Gynecology, Division of Maternal-Fetal Medicine, Washington University School of Medicine, St. Louis, MO, USA. Ca…	30626345	Unknown(0)			Journal Article. Meta-Analysis. Systematic Review		https://ovidsp.ovid.com/ovidweb.cgi?T=JS&CSC=Y&NEWS=N&PAGE=fulltext&D=med16&AN=30626345							OVID
Journal Article	20743	Kong,Ling-Na;Hu,Ping;Zhao,Qing-Hua;Yao,Hai-Yan;Chen,Shuo-Zhen	Effect of peer support intervention on diabetes distress in people with type 2 diabetes: A systematic review and meta-analysis.	International journal of nursing practice	Int.J.Nurs.Pract.	2020	Oct		26	5	e12830			AIMS: To assess the effect of peer support intervention on diabetes distress in people with type 2 diabetes. BACKGROUND: Diabetes distress may be decreased by peer support intervention, but findings about the effect of peer support on diabetes distress have been mixed. DESIGN: A systematic review and meta-analysis of randomized controlled studies. DATA SOURCES: PubMed, Embase, CENTRAL, PsycINFO, …	Status: MEDLINE													Kong, Ling-Na. School of Nursing, Chongqing Medical University, Chongqing, China. Hu, Ping. School of Nursing, Chongqing Medical University, Chongqing, China. Zhao, Qing-Hua. Department of Nursing, The First Affiliated Hospital of Chongqing Medical University, Chongqing, China. Yao, Hai-Yan. Library, The First Affiliated Hospital of Chongqing Medical University, Chongqing, China. Chen, Shuo-Zhen.…	32167225	Unknown(0)			Journal Article. Meta-Analysis. Systematic Review		https://ovidsp.ovid.com/ovidweb.cgi?T=JS&CSC=Y&NEWS=N&PAGE=fulltext&D=medl&AN=32167225							OVID
Journal Article	20836	Korada,Hrishikesh;Maiya,Arun;Rao,Sharath Kumar;Hande,Manjunath	Effectiveness of customized insoles on maximum plantar pressure in diabetic foot syndrome: A systematic review	Diabetes & Metabolic Syndrome		2020	Sep		14	5	1093	1099		BACKGROUND AND AIMS: Diabetic foot syndrome is a severe complication of type 2 diabetes mellitus with diabetic peripheral neuropathy. Increased maximum plantar pressure is a strong predictor that may be detrimental and cause a plantar ulcer. This present systematic review aims to evaluate the effectiveness of customized insoles on reducing maximum plantar pressure in diabetic foot syndrome. METHO…	[Review]; Status: In-Process						#NAME?							Korada, Hrishikesh. Centre for Diabetic Foot Care and Research, Department of Physiotherapy, Manipal College of Health Professions, Manipal Academy of Higher Education, Manipal, Karnataka, 576104, India. Maiya, Arun. Department of Physiotherapy, Manipal College of Health Professions, Centre for Diabetic Foot Care and Research, Kasturba Hospital, Manipal Academy of Higher Education, Manipal, Karna…	32652497	Unknown(0)			Journal Article. Review		https://ovidsp.ovid.com/ovidweb.cgi?T=JS&CSC=Y&NEWS=N&PAGE=fulltext&D=prem1&AN=32652497							OVID
Journal Article	20874	Kozajda,Anna;Jezak,Karolina;Kapsa,Agnieszka	Airborne Staphylococcus aureus in different environments-a review	Environmental Science & Pollution Research		2019	Dec		26	34	34741	34753		The aim of the literature review was to describe the environments where the presence of airborne Staphylococcus aureus was confirmed and to catalogue the most often used methods and conditions of bioaerosol sampling to identify the bacteria. The basis for searching of studies on S. aureus in the bioaerosol in different environments was PubMed database resources from the years 1990-2019 (May). The…	[Review]; Status: MEDLINE													Kozajda, Anna. Nofer Institute of Occupational Medicine, 8 Teresy Str, 91-348, Lodz, Poland. anna.kozajda@imp.lodz.pl. Jezak, Karolina. Nofer Institute of Occupational Medicine, 8 Teresy Str, 91-348, Lodz, Poland. Kapsa, Agnieszka. Nofer Institute of Occupational Medicine, 8 Teresy Str, 91-348, Lodz, Poland.	31654301	Unknown(0)			Journal Article. Review		https://ovidsp.ovid.com/ovidweb.cgi?T=JS&CSC=Y&NEWS=N&PAGE=fulltext&D=med16&AN=31654301							OVID
Journal Article	21010	Krishnamoorthy,Yuvaraj;Sakthivel,Manikandanesan;Sarveswaran,Gokul;Eliyas,Salin Kandanalil	Effectiveness of peer led intervention in improvement of clinical outcomes among diabetes mellitus and hypertension patients-A systematic review and meta-analysis.	Primary care diabetes		2019			13	2	158	169		Peer-led intervention allows the patients to develop knowledge, skills and confidence in managing their own conditions. Hence this review was done to assess the effectiveness of peer-led intervention in improving the clinical outcomes of DM and HTN patients. We conducted systematic search in Medline, CENTRAL, Sciencedirect and Google-Scholar from inception till May 2018 and retrieved 3654 citatio…	Status: MEDLINE						4							Krishnamoorthy, Yuvaraj. Department of Preventive and Social Medicine, Jawaharlal Institute of Postgraduate Medical Education and Research (JIPMER), Puducherry 605008, India. Electronic address: yuvi.1130@gmail.com. Sakthivel, Manikandanesan. Department of Preventive and Social Medicine, Jawaharlal Institute of Postgraduate Medical Education and Research (JIPMER), Puducherry 605008, India. Sarves…	30528217	Unknown(0)			Journal Article. Meta-Analysis. Systematic Review		https://ovidsp.ovid.com/ovidweb.cgi?T=JS&CSC=Y&NEWS=N&PAGE=fulltext&D=med16&AN=30528217							OVID
Journal Article	20727	Kuehne,Flora;Sanftenberg,Linda;Dreischulte,Tobias;Gensichen,Jochen	Shared Decision Making Enhances Pneumococcal Vaccination Rates in Adult Patients in Outpatient Care	International Journal of Environmental Research & Public Health [Electronic Resource]		2020			17	23	12 07			Insufficient vaccination rates against pneumococcal disease are a major problem in primary health care, especially in adult patients. Shared decision-making (SDM) may address major barriers to vaccination. The objective of this review was to assess the impact of SDM on pneumococcal vaccination rates in adult patients. We conducted a systematic literature search in MEDLINE, EMBASE, CENTRAL, PsycIN…	[Review]; Status: MEDLINE													Kuehne, Flora. Institute of General Practice and Family Medicine, Munich University Hospital, 80336 Munich, Germany. Sanftenberg, Linda. Institute of General Practice and Family Medicine, Munich University Hospital, 80336 Munich, Germany. Dreischulte, Tobias. Institute of General Practice and Family Medicine, Munich University Hospital, 80336 Munich, Germany. Gensichen, Jochen. Institute of Gener…	33297552	Unknown(0)			Journal Article. Review		https://ovidsp.ovid.com/ovidweb.cgi?T=JS&CSC=Y&NEWS=N&PAGE=fulltext&D=medl&AN=33297552							OVID
Journal Article	20652	Kuti,Bankole Peter;Ogunlesi,Tinuade A.;Oduwole,Olabisi;Oringanje,Chukwudi;Udoh,Ekong E.;Meremikwu,Martin M.	Hand hygiene for the prevention of infections in neonates.	Cochrane Database of Systematic Reviews		2021			1		13326			BACKGROUND: Annually, infections contribute to approximately 25% of the 2.8 million neonatal deaths worldwide. Over 95% of sepsis-related neonatal deaths occur in low- and middle-income countries. Hand hygiene is an inexpensive and cost-effective method of preventing infection in neonates, making it an affordable and practicable intervention in low- and middle-income settings. Therefore, hand hyg…	Status: MEDLINE						01 20							Kuti, Bankole Peter. Department of Paediatrics and Child Health, Obafemi Awolowo University, Ile-Ife, Nigeria. Ogunlesi, Tinuade A. Department of Paediatrics (Neonatal Unit), Obafemi Awolowo College of Health Sciences, Olabisi Onabanjo University, Sagamu, Nigeria. Oduwole, Olabisi. Department of Medical Laboratory Science, Achievers University, Owo, Nigeria. Oringanje, Chukwudi. Institute of Trop…	33471367	Unknown(0)			Journal Article. Meta-Analysis. Research Support, Non-U.S. Gov't. Systematic Review		https://ovidsp.ovid.com/ovidweb.cgi?T=JS&CSC=Y&NEWS=N&PAGE=fulltext&D=mesx&AN=33471367							OVID
Journal Article	20670	Kuti,Bankole Peter;Ogunlesi,Tinuade A.;Oduwole,Olabisi;Oringanje,Chukwudi;Udoh,Ekong E.;Meremikwu,Martin M.	Hand hygiene for the prevention of infections in neonates.	Cochrane Database of Systematic Reviews		2021			1		13326			BACKGROUND: Annually, infections contribute to approximately 25% of the 2.8 million neonatal deaths worldwide. Over 95% of sepsis-related neonatal deaths occur in low- and middle-income countries. Hand hygiene is an inexpensive and cost-effective method of preventing infection in neonates, making it an affordable and practicable intervention in low- and middle-income settings. Therefore, hand hyg…	Status: MEDLINE						01 20							Kuti, Bankole Peter. Department of Paediatrics and Child Health, Obafemi Awolowo University, Ile-Ife, Nigeria. Ogunlesi, Tinuade A. Department of Paediatrics (Neonatal Unit), Obafemi Awolowo College of Health Sciences, Olabisi Onabanjo University, Sagamu, Nigeria. Oduwole, Olabisi. Department of Medical Laboratory Science, Achievers University, Owo, Nigeria. Oringanje, Chukwudi. Institute of Trop…	33471367	Unknown(0)			Journal Article. Meta-Analysis. Research Support, Non-U.S. Gov't. Systematic Review		https://ovidsp.ovid.com/ovidweb.cgi?T=JS&CSC=Y&NEWS=N&PAGE=fulltext&D=medl&AN=33471367							OVID
Journal Article	20792	Kuupiel,Desmond;Vezi,Portia;Bawontuo,Vitalis;Osei,Ernest;Mashamba-Thompson,Tivani P.	Tuberculosis active case-finding interventions and approaches for prisoners in sub-Saharan Africa: a systematic scoping review.	BMC Infectious Diseases		2020	2005-08-01		20	1	570			BACKGROUND: In sub-Saharan Africa (SSA), most prisons are overcrowded with poor ventilation and put prisoners disproportionally at risk of exposure to Mycobacterium tuberculosis (TB) and developing TB infection but are mostly missed due to poor access to healthcare. Active case-finding (ACF) of TB in prisons facilitates early diagnosis and treatment of inmates and prevent the spread. We explored …	Status: MEDLINE													Kuupiel, Desmond. Department of Public Health Medicine, School of Nursing and Public Health, University of KwaZulu-Natal, 2nd Floor George Campbell Building, Durban, 4001, South Africa. desmondkuupiel98@hotmail.com. Kuupiel, Desmond. Research for Sustainable Development Consult, Sunyani, Ghana. desmondkuupiel98@hotmail.com. Vezi, Portia. Department of Public Health Medicine, School of Nursing and…	32758165	Unknown(0)			Journal Article. Systematic Review		https://ovidsp.ovid.com/ovidweb.cgi?T=JS&CSC=Y&NEWS=N&PAGE=fulltext&D=med17&AN=32758165							OVID
Journal Article	20893	Lacey,Lanise;Palokas,Michelle;Walker,Jean	Preventative interventions, protocols or guidelines for trauma patients at risk of cervical collar-related pressure ulcers: a scoping review	JBI Database Of Systematic Reviews And Implementation Reports		2019			17	12	2452	2475		OBJECTIVE: The objective of this scoping review was to explore the existing literature related to preventative interventions, protocols or guidelines for trauma patients at risk of cervical collar-related pressure ulcers to examine and conceptually map the evidence, and to identify any gaps in the literature. INTRODUCTION: Cervical collars are necessary to stabilize cervical spine injuries in tra…	[Review]; Status: MEDLINE						12							Lacey, Lanise. School of Nursing, University of Mississippi Medical Center, Jackson, United States. Lacey, Lanise. Mississippi Centre for Evidence Based Practice: a Joanna Briggs Institute Centre of Excellence. Palokas, Michelle. Mississippi Centre for Evidence Based Practice: a Joanna Briggs Institute Centre of Excellence. Walker, Jean. Mississippi Centre for Evidence Based Practice: a Joanna Br…	31464850	Unknown(0)			Journal Article. Review		https://ovidsp.ovid.com/ovidweb.cgi?T=JS&CSC=Y&NEWS=N&PAGE=fulltext&D=med16&AN=31464850							OVID
Journal Article	20926	LaManna,Jacqueline;Litchman,Michelle L.;Dickinson,Jane K.;Todd,Andrew;Julius,Mary M.;Whitehouse,Christina R.;Hyer,Suzanne;Kavookjian,Jan	Diabetes Education Impact on Hypoglycemia Outcomes: A Systematic Review of Evidence and Gaps in the Literature.	Diabetes Educator	Diabetes Educ.	2019			45	4	349	369		PURPOSE: The primary purpose of this study is to report a systematic review of evidence and gaps in the literature among well-conducted studies assessing the impact of diabetes education on hypoglycemia outcomes and secondarily reporting the impact on other included target outcomes. METHODS: The authors used a modified Cochrane method to systematically search and review English-language titles, a…	Status: MEDLINE						8							LaManna, Jacqueline. American Association of Diabetes Educators, Research Committee, Chicago, Illinois. LaManna, Jacqueline. University of Central Florida, College of Nursing, Orlando, Florida. Litchman, Michelle L. American Association of Diabetes Educators, Research Committee, Chicago, Illinois. Litchman, Michelle L. University of Utah, College of Nursing, Salt Lake City, Utah. Dickinson, Jane …	31210091	Unknown(0)			Journal Article. Systematic Review		https://ovidsp.ovid.com/ovidweb.cgi?T=JS&CSC=Y&NEWS=N&PAGE=fulltext&D=med16&AN=31210091							OVID
Journal Article	20861	Lambrinou,Ekaterini;Hansen,Tina B.;Beulens,Joline Wj	Lifestyle factors, self-management and patient empowerment in diabetes care	European Journal of Preventive Cardiology		2019	Dec		26	2_suppl	55	63		Although management of diabetes mellitus is improving, inadequately managed cases still exist. Prevention of diabetes mellitus requires an integrated and holistic approach based on the origin of the disease. In Europe only half of diagnosed patients with diabetes mellitus have good glycaemic control. Inadequate glycaemic control is significantly increasing the use of healthcare resources, the med…	[Review]; Status: MEDLINE													Lambrinou, Ekaterini. Department of Nursing, Cyprus University of Technology, Cyprus. Hansen, Tina B. Department of Cardiology, Zealand University Hospital, Denmark. Hansen, Tina B. Department of Regional Health Research, University of Southern Denmark, Denmark. Beulens, Joline Wj. Department of Epidemiology and Biostatistics, Amsterdam UMC, The Netherlands. Beulens, Joline Wj. Amsterdam Public H…	31766913	Unknown(0)			Journal Article. Review		https://ovidsp.ovid.com/ovidweb.cgi?T=JS&CSC=Y&NEWS=N&PAGE=fulltext&D=med16&AN=31766913							OVID
Journal Article	20822	Lamy,Brigitte;Sundqvist,Martin;Idelevich,Evgeny A.;ESCMID Study Group for Bloodstream Infections,Endocarditis and Sepsis (ESGBIES)	Bloodstream infections - Standard and progress in pathogen diagnostics	Clinical Microbiology & Infection		2020	Feb		26	2	142	150		BACKGROUND: Bloodstream infection (BSI) is a major public health burden worldwide, with high mortality. Patient outcome is critically influenced by delayed therapy, and fast and accurate pathogen diagnostics decisively improves the care of patients. During the past two decades major improvements have been made in the diagnostic performance of blood culture diagnostics through actions on pre-analy…	[Review]; Status: MEDLINE													Lamy, Brigitte. Laboratoire de Bacteriologie, Hopital L'archet 2, CHU de Nice, Nice, France; INSERM U1065, Centre Mediterraneen de Medecine Moleculaire, Equipe 6, Nice, France; Faculte de Medecine, Universite Cote D'Azur, Nice, France. Electronic address: brigitte_lamy@yahoo.fr. Sundqvist, Martin. Department of Laboratory Medicine, Clinical Microbiology, Faculty of Medicine and Health, Orebro Uni…	31760113	Unknown(0)			Journal Article. Review		https://ovidsp.ovid.com/ovidweb.cgi?T=JS&CSC=Y&NEWS=N&PAGE=fulltext&D=med17&AN=31760113							OVID
Journal Article	20909	Larsen,Emily N.;Gavin,Nicole;Marsh,Nicole;Rickard,Claire M.;Runnegar,Naomi;Webster,Joan	A systematic review of central-line-associated bloodstream infection (CLABSI) diagnostic reliability and error.	Infection Control & Hospital Epidemiology		2019			40	10	1100	1106		OBJECTIVE: To establish the reliability of the application of National Health and Safety Network (NHSN) central-line-associated bloodstream infection (CLABSI) criteria within established reporting systems internationally. DESIGN: Diagnostic-test accuracy systematic review. METHODS: We conducted a search of Medline, SCOPUS, the Cochrane Library, CINAHL (EbscoHost), and PubMed (NCBI). Cohort studie…	Status: MEDLINE						10							Larsen, Emily N. Alliance for Vascular Access Teaching and Research Group, Menzies Health Institute, Brisbane, Queensland, Australia. Larsen, Emily N. Nursing & Midwifery Research Centre, Royal Brisbane and Women's Hospital, Brisbane, Queensland, Australia. Gavin, Nicole. Alliance for Vascular Access Teaching and Research Group, Menzies Health Institute, Brisbane, Queensland, Australia. Gavin, Ni…	31362804	Unknown(0)			Journal Article. Systematic Review		https://ovidsp.ovid.com/ovidweb.cgi?T=JS&CSC=Y&NEWS=N&PAGE=fulltext&D=med16&AN=31362804							OVID
Journal Article	20962	Latimer,Sharon;Shaw,Joanie;Hunt,Tracey;Mackrell,Kristyn;Gillespie,Brigid M.	Kennedy Terminal Ulcers: A Scoping Review	Journal of Hospice & Palliative Nursing		2019			21	4	257	263		Kennedy terminal ulcers, a subset of pressure injuries, are associated with the dying process. This scoping review aimed to identify and map the published literature on Kennedy terminal ulcers in terms of its definition, prevalence, assessment, treatment, management, health care costs, and quality of life for patients in all health care settings. Using the Arksey and O'Malley scoping review frame…	[Review]; Status: MEDLINE						8							Latimer, Sharon. Sharon Latimer, PhD, is research fellow (Patient Safety in Nursing), School of Nursing and Midwifery, Griffith University; and Nursing Midwifery Education and Research Unit, Gold Coast Hospital and Health Service, Southport, Queensland, Australia. Joanie Shaw, GradCert, is nurse educator, Cancer and Specialty Services, Gold Coast Hospital and Health Service, Southport, Queensland…	30933013	Unknown(0)			Journal Article. Review		https://ovidsp.ovid.com/ovidweb.cgi?T=JS&CSC=Y&NEWS=N&PAGE=fulltext&D=med16&AN=30933013							OVID
Journal Article	20957	Lattuca,Benoit;Kerneis,Mathieu;Zeitouni,Michel;Cayla,Guillaume;Guedeney,Paul;Collet,Jean-Philippe;Montalescot,Gilles;Silvain,Johanne	Elderly Patients with ST-Segment Elevation Myocardial Infarction: A Patient-Centered Approach	Drugs & aging	Drugs Aging	2019			36	6	531	539		Large registries and epidemiologic studies have demonstrated that elderly patients (>= 75 years old) represent a growing proportion of the acute coronary syndrome (ACS) population and are exposed to a high risk of both bleeding and ischemic events. In this setting, most of the randomized trials excluded elderly patients while evaluating therapeutic strategies in ACS and only few trials specifical…	[Review]; Status: MEDLINE						6							Lattuca, Benoit. Sorbonne Universite, ACTION Study Group, INSERM UMR_S 1166, Institut de Cardiologie, Pitie-Salpetriere Hospital (AP-HP), Paris, France. Lattuca, Benoit. ACTION Study Group, Cardiology Department, Nimes University Hospital, Montpellier University, Nimes, France. Kerneis, Mathieu. Sorbonne Universite, ACTION Study Group, INSERM UMR_S 1166, Institut de Cardiologie, Pitie-Salpetriere…	30953328	Unknown(0)			Journal Article. Review		https://ovidsp.ovid.com/ovidweb.cgi?T=JS&CSC=Y&NEWS=N&PAGE=fulltext&D=med16&AN=30953328							OVID
Journal Article	20991	Laureano-Phillips,Jessica;Robinson,Richard D.;Aryal,Subhash;Blair,Somer;Wilson,Damalia;Boyd,Kellie;Schrader,Chet D.;Zenarosa,Nestor R.;Wang,Hao	HEART Score Risk Stratification of Low-Risk Chest Pain Patients in the Emergency Department: A Systematic Review and Meta-Analysis.	Annals of Emergency Medicine	Ann.Emerg.Med.	2019			74	2	187	203		STUDY OBJECTIVE: The objectives of this systematic review and meta-analysis are to appraise the evidence in regard to the diagnostic accuracy of a low-risk History, ECG, Age, Risk Factors, and Troponin (HEART) score for prediction of major adverse cardiac events in emergency department (ED) patients. These included 4 subgroup analyses: by geographic region, the use of a modified low-risk HEART sc…	Status: MEDLINE						8							Laureano-Phillips, Jessica. Department of Emergency Medicine, Integrative Emergency Services, Fort Worth, TX. Robinson, Richard D. Department of Emergency Medicine, Integrative Emergency Services, Fort Worth, TX; John Peter Smith Health Network, Fort Worth, TX; Department of Medical Education, University of North Texas Health Science Center, Fort Worth, TX. Aryal, Subhash. Department of Biostatis…	30718010	Unknown(0)			Comparative Study. Journal Article. Meta-Analysis. Systematic Review		https://ovidsp.ovid.com/ovidweb.cgi?T=JS&CSC=Y&NEWS=N&PAGE=fulltext&D=med16&AN=30718010							OVID
Journal Article	20789	Lavernia,Frank;Blonde,Lawrence	Clinical review of the efficacy and safety of oral semaglutide in patients with type 2 diabetes compared with other oral antihyperglycemic agents and placebo	Postgraduate medicine	Postgrad.Med.	2020	Nov		132	sup2	15	25		Oral semaglutide is a tablet formulation of a glucagon-like peptide-1 receptor agonist (GLP-1RA), recently approved in the USA and other countries. This paper reviews data from clinical trials (PIONEER 1, 2, 3, and 7) comparing oral semaglutide (once-daily doses of 3, 7, or 14 mg) with either once-daily placebo, empagliflozin 25 mg, or sitagliptin 100 mg. After 26 weeks in PIONEER 1, patients ran…	[Review]; Status: MEDLINE													Lavernia, Frank. North Broward Diabetes Center, Pompano Beach, FL, USA. Blonde, Lawrence. Department of Endocrinology, Ochsner Medical Center, New Orleans, LA, USA.	32815436	Unknown(0)			Journal Article. Review. Video-Audio Media		https://ovidsp.ovid.com/ovidweb.cgi?T=JS&CSC=Y&NEWS=N&PAGE=fulltext&D=med17&AN=32815436							OVID
Journal Article	21019	Law,Stephanie;Daftary,Amrita;O'Donnell,Max;Padayatchi,Nesri;Calzavara,Liviana;Menzies,Dick	Interventions to improve retention-in-care and treatment adherence among patients with drug-resistant tuberculosis: a systematic review.	European Respiratory Journal		2019			53	1	1			The global loss to follow-up (LTFU) rate among drug-resistant tuberculosis (DR-TB) patients remains high at 15%. We conducted a systematic review to explore interventions to reduce LTFU during DR-TB treatment. We searched for studies published between January 2000 and December 2017 that provided any form of psychosocial or material support for patients with DR-TB. We estimated point estimates and…	Status: MEDLINE; Comments: Comment in (CIN)													Law, Stephanie. Department of Epidemiology, Biostatistics and Occupational Health, McGill University, Montreal, QC, Canada. Daftary, Amrita. Department of Epidemiology, Biostatistics and Occupational Health, McGill University, Montreal, QC, Canada. Daftary, Amrita. McGill International TB Centre, McGill University, Montreal, QC, Canada. Daftary, Amrita. CAPRISA-MRC TB-HIV Pathogenesis and Treatme…	30309972	Unknown(0)			Journal Article. Systematic Review		https://ovidsp.ovid.com/ovidweb.cgi?T=JS&CSC=Y&NEWS=N&PAGE=fulltext&D=med16&AN=30309972							OVID
Journal Article	20905	Lawler,Jessica;Trevatt,Paul;Elliot,Clare;Leary,Alison	Does the Diabetes Specialist Nursing workforce impact the experiences and outcomes of people with diabetes? A hermeneutic review of the evidence	Human Resources for Health [Electronic Resource]		2019			17	1	65			OBJECTIVES: The aim of the hermeneutic review was to identify and clarify the mechanisms by which the Diabetes Specialist Nursing workforce affect the outcomes of diabetes patients, with a focus on those in the United Kingdom. A clarification of diabetes specialist nurses' work is necessary in understanding and improving diabetes inpatient care. DESIGN: The design is a hermeneutic evidence review…	[Review]; Status: MEDLINE						08 07							Lawler, Jessica. London South Bank University, School of Health and Social Care, 103 Borough Rd, London, SE1 0AA, United Kingdom. lawlerj2@lsbu.ac.uk. Trevatt, Paul. Cardiovascular Disease/End of Life Care, Clinical Networks, NHS England (London region), London, United Kingdom. Elliot, Clare. South West London Health & Care Partnership, London, United Kingdom. Leary, Alison. London South Bank Uni…	31391081	Unknown(0)			Journal Article. Research Support, Non-U.S. Gov't. Review		https://ovidsp.ovid.com/ovidweb.cgi?T=JS&CSC=Y&NEWS=N&PAGE=fulltext&D=med16&AN=31391081							OVID
Journal Article	20735	Lazzarini,Peter A.;Jarl,Gustav;Gooday,Catherine;Viswanathan,Vijay;Caravaggi,Carlo F.;Armstrong,David G.;Bus,Sicco A.	Effectiveness of offloading interventions to heal foot ulcers in persons with diabetes: a systematic review.	Diabetes/Metabolism Research Reviews		2020			36	Suppl 1	e3275			BACKGROUND: Offloading interventions are commonly used in clinical practice to heal foot ulcers. The aim of this updated systematic review is to investigate the effectiveness of offloading interventions to heal diabetic foot ulcers. METHODS: We updated our previous systematic review search of PubMed, EMBASE, and Cochrane databases to also include original studies published between July 29, 2014 a…	Status: MEDLINE						3							Lazzarini, Peter A. School of Public Health and Social Work, Queensland University of Technology, Brisbane, Queensland, Australia. Lazzarini, Peter A. Allied Health Research Collaborative, The Prince Charles Hospital, Brisbane, Queensland, Australia. Jarl, Gustav. Department of Prosthetics and Orthotics, Faculty of Medicine and Health, Orebro University, Orebro, Sweden. Jarl, Gustav. University H…	32176438	Unknown(0)			Journal Article. Research Support, Non-U.S. Gov't. Systematic Review		https://ovidsp.ovid.com/ovidweb.cgi?T=JS&CSC=Y&NEWS=N&PAGE=fulltext&D=medl&AN=32176438							OVID
Journal Article	20824	Ledger,Lisa;Worsley,Peter;Hope,Jo;Schoonhoven,Lisette	Patient involvement in pressure ulcer prevention and adherence to prevention strategies: An integrative review	International journal of nursing studies	Int.J.Nurs.Stud.	2020	Jan		101		103449			BACKGROUND: Chronic wounds including pressure ulcers represent a significant burden to patients and healthcare providers. Increasingly patients are required to self-manage their care but patient adherence to prevention strategies is a significant clinical challenge. It is important to increase understanding of the factors affecting patients' ability and willingness to follow pressure ulcer preven…	[Review]; Status: MEDLINE													Ledger, Lisa. University of Derby, United Kingdom. Electronic address: L.ledger@derby.ac.uk. Worsley, Peter. School of Health Sciences, University of Southampton, United Kingdom. Hope, Jo. School of Health Sciences, National Institute for Health Research (NIHR) Collaboration for Applied Health Research and Care (CLAHRC) Wessex, University of Southampton, Southampton, United Kingdom. Schoonhoven, …	31706155	Unknown(0)			Journal Article. Review		https://ovidsp.ovid.com/ovidweb.cgi?T=JS&CSC=Y&NEWS=N&PAGE=fulltext&D=med17&AN=31706155							OVID
Journal Article	20662	Lee,Jeannie K.;McCutcheon,Livia R. M.;Fazel,Maryam T.;Cooley,Janet H.;Slack,Marion K.	Assessment of Interprofessional Collaborative Practices and Outcomes in Adults With Diabetes and Hypertension in Primary Care: A Systematic Review and Meta-analysis.	JAMA Network Open		2021			4	2	e2036725			Importance: Interprofessional collaborative practice (ICP), the collaboration of health workers from different professional backgrounds with patients, families, caregivers, and communities, is central to optimal primary care. However, limited evidence exists regarding its association with patient outcomes. Objective: To examine the association of ICP with hemoglobin A1C (HbA1c), systolic blood pr…	Status: MEDLINE						02 01							Lee, Jeannie K. The University of Arizona College of Pharmacy, Tucson. McCutcheon, Livia R M. Star Wellness Family Practice, St Luke's Family Medicine Residency, Bethlehem, Pennsylvania. McCutcheon, Livia R M. Nesbitt School of Pharmacy, Wilkes University, Wilkes-Barre, Pennsylvania. Fazel, Maryam T. The University of Arizona College of Pharmacy, Tucson. Cooley, Janet H. The University of Arizona…	33576817	Unknown(0)			Journal Article. Meta-Analysis. Systematic Review		https://ovidsp.ovid.com/ovidweb.cgi?T=JS&CSC=Y&NEWS=N&PAGE=fulltext&D=medl&AN=33576817							OVID
Journal Article	20692	Lee,Woolton;Lloyd,Jennifer T.;Giuriceo,Katherine;Day,Timothy;Shrank,William;Rajkumar,Rahul	Systematic review and meta-analysis of patient race/ethnicity, socioeconomics, and quality for adult type 2 diabetes.	Health services research	Health Serv.Res.	2020			55	5	741	772		OBJECTIVE: To review the evidence of the association between performance in eight indicators of diabetes care and a patient's race/ethnicity and socioeconomic characteristics. DATA SOURCE: Studies of adult patients with type 2 diabetes in MEDLINE published between January 1, 2000, and December 31, 2018. STUDY DESIGN: Systematic review and meta-analysis of regression-based studies including race/e…	Status: MEDLINE						10							Lee, Woolton. Centers for Medicare and Medicaid Services, Baltimore, Maryland. Lloyd, Jennifer T. Centers for Medicare and Medicaid Services, Baltimore, Maryland. Giuriceo, Katherine. Centers for Medicare and Medicaid Services, Baltimore, Maryland. Day, Timothy. Centers for Medicare and Medicaid Services, Baltimore, Maryland. Shrank, William. Humana, Inc, Louisville, Kentucky. Rajkumar, Rahul. Bl…	32720345	Unknown(0)			Journal Article. Meta-Analysis. Systematic Review		https://ovidsp.ovid.com/ovidweb.cgi?T=JS&CSC=Y&NEWS=N&PAGE=fulltext&D=medl&AN=32720345							OVID
Journal Article	20671	Leferman,Carmen Ecaterina;Ciubotaru,Alin Dumitru;Ghiciuc,Cristina Mihaela;Stoica,Bogdan Alexandru;Gradinaru,Irina	A systematic review of orbital apex syndrome of odontogenic origin: Proposed algorithm for treatment.	European journal of ophthalmology	Eur.J.Ophthalmol.	2021	Jan		31	1	34	41		Orbital apex syndrome (OAS) can be a rare, but severe complication of an odontogenic infection and has high morbidity and mortality. Antibacterial drugs are typically an appropriate treatment choice, but the most severe cases are fungal in nature and pose a tough challenge to the clinician. The aim of this study was to determine the predisposing factors, specific aspects in its management and the…	Status: MEDLINE													Leferman, Carmen Ecaterina. Department of Ophthalmology, Saint Spiridon Emergency County Hospital, Iasi, Romania. Leferman, Carmen Ecaterina. Department of Pharmacology, Medical Specialties II, "Grigore T. Popa" University of Medicine and Pharmacy, Iasi, Romania. Ciubotaru, Alin Dumitru. Department of Pharmacology, Medical Specialties II, "Grigore T. Popa" University of Medicine and Pharmacy, Ias…	32927961	Unknown(0)			Journal Article. Systematic Review		https://ovidsp.ovid.com/ovidweb.cgi?T=JS&CSC=Y&NEWS=N&PAGE=fulltext&D=medl&AN=32927961							OVID
Journal Article	20721	Leite,Renata Giacomini Oliveira Ferreira;Banzato,Luisa Rocco;Galendi,Julia Simoes Correa;Mendes,Adriana Lucia;Bolfi,Fernanda;Veroniki,Areti Angeliki;Thabane,Lehana;Nunes-Nogueira,Vania Dos Santos	Effectiveness of non-pharmacological strategies in the management of type 2 diabetes in primary care: a protocol for a systematic review and network meta-analysis.	BMJ Open		2020			10	1	e034481			INTRODUCTION: Despite the increasing number of drugs and various guidelines on the management of type 2 diabetes mellitus (T2DM), several patients continue with the disease uncontrolled. There are several non-pharmacological treatments available for managing T2DM, but various of them have never been compared directly to determine the best strategies. OBJECTIVE: This study will evaluate the compar…	Status: MEDLINE						01 12							Leite, Renata Giacomini Oliveira Ferreira. Department of Internal Medicine, Sao Paulo State University/UNESP, Medical School, Botucatu, Sao Paulo, Brazil. Banzato, Luisa Rocco. Department of Internal Medicine, Sao Paulo State University/UNESP, Medical School, Botucatu, Sao Paulo, Brazil. Galendi, Julia Simoes Correa. Department of Internal Medicine, Sao Paulo State University/UNESP, Medical Schoo…	31932394	Unknown(0)			Journal Article. Research Support, Non-U.S. Gov't. Systematic Review		https://ovidsp.ovid.com/ovidweb.cgi?T=JS&CSC=Y&NEWS=N&PAGE=fulltext&D=medl&AN=31932394							OVID
Journal Article	20946	Leung,Alexander K. C.;Leung,Amy A. M.;Wong,Alex H. C.;Hon,Kam L.	Travelers' Diarrhea: A Clinical Review	Recent Patents on Inflammation & Allergy Drug Discovery		2019			13	1	38	48		BACKGROUND: Travelers' diarrhea is the most common travel-related malady. It affects millions of international travelers to developing countries annually and can significantly disrupt travel plans. OBJECTIVE: To provide an update on the evaluation, diagnosis, treatment, and prevention of traveler's diarrhea. METHODS: A PubMed search was completed in Clinical Queries using the key term "traveler's…	[Review]; Status: MEDLINE													Leung, Alexander K C. Department of Pediatrics, The University of Calgary, Alberta Children's Hospital, Calgary, Alberta, Canada. Leung, Amy A M. Department of Family Medicine, The University of Alberta, Edmonton, Alberta, Canada. Wong, Alex H C. Department of Family Medicine, The University of Calgary, Calgary, Alberta, Canada. Hon, Kam L. Department of Paediatrics, The Chinese University of Hon…	31084597	Unknown(0)			Journal Article. Review		https://ovidsp.ovid.com/ovidweb.cgi?T=JS&CSC=Y&NEWS=N&PAGE=fulltext&D=med16&AN=31084597							OVID
Journal Article	20728	Li,Su-Ya;Ouyang,Yan-Qiong;Qiao,Jia;Shen,Quan	Technology-supported lifestyle interventions to improve maternal-fetal outcomes in women with gestational diabetes mellitus: A meta-analysis.	Midwifery	Midwifery	2020	Jun		85		102689			BACKGROUND: The increasing incidence of gestational diabetes mellitus (GDM) is a global health problem. Lifestyle interventions have been recognized as effective measures to enhance maternal and child health. Traditional education approaches, personalized consultation and home visits to promote change in patients' lifestyle are limited by cost, lack of resources and inability to provide broad cov…	Status: MEDLINE													Li, Su-Ya. School of Health Sciences, Wuhan University, Wuhan, China. Ouyang, Yan-Qiong. School of Health Sciences, Wuhan University, Wuhan, China. Electronic address: ouyangyq@whu.edu.cn. Qiao, Jia. School of Health Sciences, Wuhan University, Wuhan, China. Shen, Quan. School of Health Sciences, Wuhan University, Wuhan, China.	32193015	Unknown(0)			Journal Article. Meta-Analysis. Systematic Review		https://ovidsp.ovid.com/ovidweb.cgi?T=JS&CSC=Y&NEWS=N&PAGE=fulltext&D=medl&AN=32193015							OVID
Journal Article	20806	Lian,Yaping;Stather,Philip;Gohel,Manj	A comparison of inpatients with leg ulceration using published randomised controlled trials	British Journal of Nursing		2020	2012-03-01		29	5	S14	S18		BACKGROUND: Leg ulcers are a significant burden and reduce patients' quality of life. In recent years, a plethora of information has been issued regarding leg ulcer management and 'the demographics of patients affected in the community. However, little is known about the leg ulcer population and how these patients should be managed in acute hospitals. AIM: To compare the demographic data of inpat…	[Review]; Status: MEDLINE													Lian, Yaping. Tissue Viability Nurse Specialist, Tissue Viability Team, Cambridge University Hospitals NHS Foundation Trust. Stather, Philip. Vascular Surgeon, Cambridge University Hospital. Gohel, Manj. Vascular Surgeon, Consultant Vascular and Endovascular Surgeon, Honorary Senior Lecturer, Department of Vascular Surgery, Addenbrooke's Hospital.	32167819	Unknown(0)			Journal Article. Review		https://ovidsp.ovid.com/ovidweb.cgi?T=JS&CSC=Y&NEWS=N&PAGE=fulltext&D=med17&AN=32167819							OVID
Journal Article	20747	Liao,Jieying;Wang,Tianfang;Li,Zhan;Xie,Haotian;Wang,Shanshan	Experiences and views of people with diabetes during Ramadan fasting: A qualitative meta-synthesis.	PLoS ONE [Electronic Resource]		2020			15	11	e0242111			OBJECTIVES: To review and appraise the existing qualitative studies on Ramadan fasting in participants with diabetes and to integrate valuable qualitative evidence for optimizing diabetes management. METHODS: Twelve databases (PubMed, Embase, Cochrane Library, Science Direct, CINAHL, PsycINFO, JBI (Joanna Briggs institute), Web of Science, and four Chinese databases) were searched to identify qua…	Status: MEDLINE													Liao, Jieying. School of Traditional Chinese Medicine, Beijing University of Chinese Medicine, Beijing, P. R. China. Wang, Tianfang. School of Traditional Chinese Medicine, Beijing University of Chinese Medicine, Beijing, P. R. China. Li, Zhan. Department of Endocrinology, Beijing Hospital of Traditional Chinese Medicine Huairou Branch, Beijing, P. R. China. Xie, Haotian. School of Traditional Ch…	33226993	Unknown(0)			Journal Article. Meta-Analysis. Research Support, Non-U.S. Gov't		https://ovidsp.ovid.com/ovidweb.cgi?T=JS&CSC=Y&NEWS=N&PAGE=fulltext&D=medl&AN=33226993							OVID
Journal Article	20808	Liatis,Stavros;Feel4Diabetes-study	Methodological procedures followed in a school-and community-based intervention to prevent type 2 diabetes in vulnerable families across Europe: the Feel4Diabetes-study.	BMC Endocrine Disorders		2020	2012-03-01		20	Suppl 1	13			Feel4Diabetes (standing for: Families across Europe following a hEalthy Lifestyle for Diabetes prevention, http://feel4diabetes-study.eu/) is a school and community based intervention program, aiming to prevent type 2 diabetes (T2D) among families from vulnerable population groups, in six European countries, by promoting healthy lifestyle. In the current issue of BMC Endocrine Disorders, three re…	Status: MEDLINE													Liatis, Stavros. First Department of Propaedeutic Internal Medicine, Medical School, National and Kapodistrian University of Athens, Ag. Thoma 17, 11527, Athens, Greece. s.liatis@yahoo.com.	32164662	Unknown(0)			Journal Article		https://ovidsp.ovid.com/ovidweb.cgi?T=JS&CSC=Y&NEWS=N&PAGE=fulltext&D=med17&AN=32164662							OVID
Journal Article	20818	Lin,Frances;Wu,Zijing;Song,Bing;Coyer,Fiona;Chaboyer,Wendy	The effectiveness of multicomponent pressure injury prevention programs in adult intensive care patients: A systematic review.	International journal of nursing studies	Int.J.Nurs.Stud.	2020	Feb		102		103483			BACKGROUND: Pressure injuries are potentially preventable but frequently occurring adverse events. Intensive care patients have major risk factors for pressure injury with a reported pressure injury prevalence of 12-33%. Multi-faceted interventions, also known as programs or care bundles, are recommended to prevent pressure injuries. AIM: This systematic review evaluated the effectiveness of pres…	Status: MEDLINE													Lin, Frances. School of Nursing and Midwifery, Menzies Health Institute Queensland, G16-2.41, Gold Coast Campus, Griffith University, QLD 4222, Australia. Electronic address: f.lin@griffith.edu.au. Wu, Zijing. School of Nursing, China Medical University, No.77 Puhe Road, Shenyang North New Area, Shenyang, Liaoning Province, PR China. Electronic address: zjwu@cmu.edu.cn. Song, Bing. School of Nurs…	31835122	Unknown(0)			Journal Article. Systematic Review		https://ovidsp.ovid.com/ovidweb.cgi?T=JS&CSC=Y&NEWS=N&PAGE=fulltext&D=med17&AN=31835122							OVID
Journal Article	20913	Lipnicki,Darren M.;Makkar,Steve R.;Crawford,John D.;Thalamuthu,Anbupalam;Kochan,Nicole A.;Lima-Costa,Maria Fernanda;Castro-Costa,Erico;Ferri,Cleusa Pinheiro;Brayne,Carol;Stephan,Blossom;Llibre-Rodriguez,Juan J.;Llibre-Guerra,Jorge J.;Valhuerdi-Cepero,Adolfo J.;Lipton,Richard B.;Katz,Mindy J.;Derby,Carol A.;Ritchie,Karen;Ancelin,Marie-Laure;Carriere,Isabelle;Scarmeas,Nikolaos;Yannakoulia,Mary;Hadj…	Determinants of cognitive performance and decline in 20 diverse ethno-regional groups: A COSMIC collaboration cohort study.	PLoS Medicine / Public Library of Science		2019			16	7	e1002853			BACKGROUND: With no effective treatments for cognitive decline or dementia, improving the evidence base for modifiable risk factors is a research priority. This study investigated associations between risk factors and late-life cognitive decline on a global scale, including comparisons between ethno-regional groups. METHODS AND FINDINGS: We harmonized longitudinal data from 20 population-based co…	Status: MEDLINE						7							Lipnicki, Darren M. Centre for Healthy Brain Ageing, University of New South Wales, Sydney, New South Wales, Australia. Makkar, Steve R. Centre for Healthy Brain Ageing, University of New South Wales, Sydney, New South Wales, Australia. Crawford, John D. Centre for Healthy Brain Ageing, University of New South Wales, Sydney, New South Wales, Australia. Thalamuthu, Anbupalam. Centre for Healthy Br…	31335910	Unknown(0)			Comparative Study. Journal Article. Meta-Analysis. Multicenter Study. Research Support, N.I.H., Extramural. Research Support, Non-U.S. Gov't		https://ovidsp.ovid.com/ovidweb.cgi?T=JS&CSC=Y&NEWS=N&PAGE=fulltext&D=med16&AN=31335910							OVID
Journal Article	20708	Liu,Kaifeng;Xie,Zhenzhen;Or,Calvin Kalun	Effectiveness of Mobile App-Assisted Self-Care Interventions for Improving Patient Outcomes in Type 2 Diabetes and/or Hypertension: Systematic Review and Meta-Analysis of Randomized Controlled Trials.	JMIR MHealth and UHealth		2020			8	8	e15779			BACKGROUND: Mobile app-assisted self-care interventions are emerging promising tools to support self-care of patients with chronic diseases such as type 2 diabetes and hypertension. The effectiveness of such interventions requires further exploration for more supporting evidence. OBJECTIVE: A systematic review and meta-analysis of randomized controlled trials (RCTs) were conducted to examine the …	Status: MEDLINE; Comments: Erratum in (EIN)						08 04							Liu, Kaifeng. Department of Industrial and Manufacturing Systems Engineering, University of Hong Kong, Hong Kong, Hong Kong. Xie, Zhenzhen. Department of Industrial and Manufacturing Systems Engineering, University of Hong Kong, Hong Kong, Hong Kong. Or, Calvin Kalun. Department of Industrial and Manufacturing Systems Engineering, University of Hong Kong, Hong Kong, Hong Kong.	32459654	Unknown(0)			Journal Article. Research Support, Non-U.S. Gov't. Systematic Review		https://ovidsp.ovid.com/ovidweb.cgi?T=JS&CSC=Y&NEWS=N&PAGE=fulltext&D=medl&AN=32459654							OVID
Journal Article	20856	Lucaroni,Francesca;Cicciarella Modica,Domenico;Macino,Mattia;Palombi,Leonardo;Abbondanzieri,Alessio;Agosti,Giulia;Biondi,Giorgia;Morciano,Laura;Vinci,Antonio	Can risk be predicted? An umbrella systematic review of current risk prediction models for cardiovascular diseases, diabetes and hypertension.	BMJ Open		2019			9	12	e030234			OBJECTIVE: To provide an overview of the currently available risk prediction models (RPMs) for cardiovascular diseases (CVDs), diabetes and hypertension, and to compare their effectiveness in proper recognition of patients at risk of developing these diseases. DESIGN: Umbrella systematic review. DATA SOURCES: PubMed, Scopus, Cochrane Library. ELIGIBILITY CRITERIA: Systematic reviews or meta-analy…	Status: MEDLINE						12 19							Lucaroni, Francesca. Biomedicine and Prevention, University of Rome Tor Vergata, Roma, Lazio, Italy. Cicciarella Modica, Domenico. Biomedicine and Prevention, Universita degli Studi di Roma Tor Vergata Facolta di Medicina e Chirurgia, Roma, Lazio, Italy. Macino, Mattia. Biomedicine and Prevention, Universita degli Studi di Roma Tor Vergata Facolta di Medicina e Chirurgia, Roma, Lazio, Italy. Palo…	31862737	Unknown(0)			Journal Article. Systematic Review		https://ovidsp.ovid.com/ovidweb.cgi?T=JS&CSC=Y&NEWS=N&PAGE=fulltext&D=med16&AN=31862737							OVID
Journal Article	20796	Lyford,Trevor;Sheppard,John	Diabetic Eye Disease: Advancements in Technology, Detection, and Access to Care.	The Senior Care Pharmacist		2020	2001-06-01		35	6	266	272		OBJECTIVE: To educate pharmacists on advancements in, detection of, and access to care for diabetic eye disease (DED) by reviewing the etiologies, treatment options, and technological evolution in teleophthalmology for DED. DATA SYNTHESIS: The literature included review articles, original research articles, treatment information, and advancements in teleophthalmology for DED. CONCLUSION: DED enco…	Status: MEDLINE														32456756	Unknown(0)			Journal Article		https://ovidsp.ovid.com/ovidweb.cgi?T=JS&CSC=Y&NEWS=N&PAGE=fulltext&D=med17&AN=32456756							OVID
Journal Article	21028	MacCallum,Lori;Senior,Peter A.	Safe Use of Metformin in Adults With Type 2 Diabetes and Chronic Kidney Disease: Lower Dosages and Sick-Day Education Are Essential	Canadian Journal of Diabetes		2019	Feb		43	1	76	80		Metformin, together with lifestyle intervention, is considered first-line treatment for glycemic management in people with type 2 diabetes. Despite this widespread use, one of the areas of longstanding debate has been whether metformin can be used safely in those with chronic kidney disease (CKD). The concern is the possibility of an increased risk for lactic acidosis resulting from metformin acc…	[Review]; Status: MEDLINE													MacCallum, Lori. Leslie Dan Faculty of Pharmacy, University of Toronto, Toronto, Ontario, Canada; Banting & Best Diabetes Centre, Faculty of Medicine, University of Toronto, Toronto, Ontario, Canada; Toronto General Hospital Research Institute, Toronto, Ontario, Canada. Electronic address: lori.maccallum@uhnresearch.ca. Senior, Peter A. Division of Endocrinology, University of Alberta, Edmonton, …	30061044	Unknown(0)			Journal Article. Review		https://ovidsp.ovid.com/ovidweb.cgi?T=JS&CSC=Y&NEWS=N&PAGE=fulltext&D=med16&AN=30061044							OVID
Journal Article	20799	Mahadzir,Muhammad Daniel Azlan;Quek,Kia Fatt;Ramadas,Amutha	Process Evaluation of a Nutrition and Lifestyle Behavior Peer Support Program for Adults with Metabolic Syndrome.	International Journal of Environmental Research & Public Health [Electronic Resource]		2020			17	8	04 12			Metabolic Syndrome (MetS) is a cluster of risk factors that increases the risk for diabetes and cardiovascular diseases. Lifestyle intervention is the gold standard of MetS management and prevention. Despite the growing positive influence of peer support-based interventions on management of various chronic diseases, its potential among adults with MetS has not been elucidated. We describe the dev…	Status: MEDLINE													Mahadzir, Muhammad Daniel Azlan. Jeffrey Cheah School of Medicine and Health Sciences, Monash University Malaysia, Jalan Lagoon Selatan, Bandar Sunway 47500, Malaysia. Quek, Kia Fatt. Jeffrey Cheah School of Medicine and Health Sciences, Monash University Malaysia, Jalan Lagoon Selatan, Bandar Sunway 47500, Malaysia. Ramadas, Amutha. Jeffrey Cheah School of Medicine and Health Sciences, Monash Un…	32290570	Unknown(0)			Journal Article. Research Support, Non-U.S. Gov't		https://ovidsp.ovid.com/ovidweb.cgi?T=JS&CSC=Y&NEWS=N&PAGE=fulltext&D=med17&AN=32290570							OVID
Journal Article	21014	Maine,Andrew;Brown,Michael J.;Dickson,Adele;Truesdale,Maria	An evaluation of mainstream type 2 diabetes educational programmes in relation to the needs of people with intellectual disabilities: A systematic review of the literature.	Journal of Applied Research in Intellectual Disabilities		2019	Mar		32	2	256	279		BACKGROUND: Risk reduction and self-management programs for type 2 diabetes (T2D) are commonplace. However, little is known about their appropriateness for people with intellectual disabilities (ID). This review evaluates successful components and theoretical basis of interventions and preventions in relation to the needs of people with ID with or at risk of T2D. METHOD: Characteristics of 23 ran…	Status: MEDLINE													Maine, Andrew. School of Health and Social Care, Edinburgh Napier University, Edinburgh, UK. Brown, Michael J. School of Nursing and Midwifery, Queen's University Belfast, Belfast, UK. Dickson, Adele. School of Health and Life Sciences, Glasgow Caledonian University, Glasgow, UK. Truesdale, Maria. School of Health and Social Care, Edinburgh Napier University, Edinburgh, UK.	30457200	Unknown(0)			Journal Article. Systematic Review		https://ovidsp.ovid.com/ovidweb.cgi?T=JS&CSC=Y&NEWS=N&PAGE=fulltext&D=med16&AN=30457200							OVID
Journal Article	20707	Maine,Andrew;Brown,Michael;Dickson,Adele;Truesdale,Maria	The experience of type 2 diabetes self-management in adults with intellectual disabilities and their caregivers: A review of the literature using meta-aggregative synthesis and an appraisal of rigor	Journal of Intellectual Disabilities		2020	Jun		24	2	253	267		People with intellectual disabilities (ID) experience significant barriers to diabetes self-management (DSM), yet there remains a paucity of research within this population. An overview of the literature on people with ID and their caregivers' experiences of living with and self-managing type 2 diabetes is provided. Meta-aggregative methods were adopted to synthesize results, and an appraisal was…	[Review]; Status: MEDLINE													Maine, Andrew. Edinburgh Napier University, UK. Brown, Michael. Queens University Belfast School of Nursing and Midwifery, UK. Dickson, Adele. Glasgow Caledonian University, UK. Truesdale, Maria. Edinburgh Napier University, UK.	29764275	Unknown(0)			Journal Article. Meta-Analysis. Review		https://ovidsp.ovid.com/ovidweb.cgi?T=JS&CSC=Y&NEWS=N&PAGE=fulltext&D=medl&AN=29764275							OVID
Journal Article	20675	Majid,Umair;Argaez,Charlene		Canadian Agency for Drugs and Technologies in Health		2020								Diabetes is a serious chronic disease; it is among the top 10 causes of death in adults globally1. Recent research estimated that 9.3% of world's population or 463 million people were living with diabetes in 2019, and the number is expected to increase to 10.9% of world's population or 700 million people by 20452. An estimated expenditure of 727 billion USD every year1 is dedicated to diabetes gl…				Off-Loading Devices for People with Diabetic Neuropathic Foot Ulcers: A Rapid Qualitative Review											33296155	Unknown(0)			Review		https://ovidsp.ovid.com/ovidweb.cgi?T=JS&CSC=Y&NEWS=N&PAGE=fulltext&D=medp&AN=33296155							OVID
Journal Article	20942	Makaruk,Beata;Galczak-Kondraciuk,Anna;Forczek,Wanda;Grantham,Weronika;Charmas,Malgorzata	The Effectiveness of Regular Exercise Programs in the Prevention of Gestational Diabetes Mellitus-A Systematic Review.	Obstetrical & gynecological survey	Obstet.Gynecol.Surv.	2019	May		74	5	303	312		Importance: Physical activity is recognized as one of the most important tools in the management of gestational diabetes mellitus (GDM). Objective: The aim of this review was to compare and analyze regular prenatal exercise programs and examine their effectiveness in the prevention of GDM. Evidence Acquisition: The following databases were used: Academic Search Complete, Health Source-Consumer Ed…	Status: MEDLINE													Makaruk, Beata. Lecturer, Faculty of Health Sciences and Tourism in Biala Podlaska. Galczak-Kondraciuk, Anna. Lecturer, Faculty of Physical Education and Sport in Biala Podlaska, Jozef Pilsudski University of Physical Education, Warsaw, Poland. Forczek, Wanda. Assistant Professor, Department of Biomechanics, Faculty of Physical Education and Sport University of Physical Education, Krakow, Poland.…	31098644	Unknown(0)			Journal Article. Systematic Review		https://ovidsp.ovid.com/ovidweb.cgi?T=JS&CSC=Y&NEWS=N&PAGE=fulltext&D=med16&AN=31098644							OVID
Journal Article	20968	Marciano,Laura;Camerini,Anne-Linda;Schulz,Peter J.	The Role of Health Literacy in Diabetes Knowledge, Self-Care, and Glycemic Control: a Meta-analysis	Journal of General Internal Medicine		2019			34	6	1007	1017		BACKGROUND: Empirical evidence on how health literacy affects diabetes outcomes is inconsistent. The purpose of this meta-analysis was to quantitatively summarize the findings on the associations between health literacy and diabetes knowledge, self-care activities, and glycemic control as disease-related outcomes, with specific focus on the type of health literacy assessment. DATA SOURCES: Nine d…	[Review]; Status: MEDLINE						6							Marciano, Laura. Faculty of Communication Sciences, Institute of Communication and Health, Universita della Svizzera italiana, Via Giuseppe Buffi 13, 6904, Lugano, Switzerland. laura.marciano@usi.ch. Camerini, Anne-Linda. Faculty of Communication Sciences, Institute of Communication and Health, Universita della Svizzera italiana, Via Giuseppe Buffi 13, 6904, Lugano, Switzerland. Schulz, Peter J. …	30877457	Unknown(0)			Journal Article. Meta-Analysis. Review		https://ovidsp.ovid.com/ovidweb.cgi?T=JS&CSC=Y&NEWS=N&PAGE=fulltext&D=med16&AN=30877457							OVID
Journal Article	21024	Marincic,Patricia Z.;Salazar,Maria V.;Hardin,Amie;Scott,Susan;Fan,Shirley X.;Gaillard,Philippe R.;Wyatt,Christopher;Watson,Laura;Green,Pamela;Glover,Pam;Hand,Molly	Diabetes Self-Management Education and Medical Nutrition Therapy: A Multisite Study Documenting the Efficacy of Registered Dietitian Nutritionist Interventions in the Management of Glycemic Control and Diabetic Dyslipidemia through Retrospective Chart Review.	Journal of the Academy of Nutrition & Dietetics		2019			119	3	449	463		BACKGROUND: Diabetes self-management education (DSME) and medical nutrition therapy (MNT) improve glycemic control and reduce risk of chronic comorbid disease. OBJECTIVE: Document outcomes for patients with type 2 diabetes (T2D) completing DSME and MNT through American Diabetes Association-recognized programs. DESIGN: Descriptive, retrospective chart review. PARTICIPANTS/SETTING: Four random samp…	Status: MEDLINE						3								30219311	Unknown(0)			Evaluation Study. Journal Article. Multicenter Study. Research Support, Non-U.S. Gov't		https://ovidsp.ovid.com/ovidweb.cgi?T=JS&CSC=Y&NEWS=N&PAGE=fulltext&D=med16&AN=30219311							OVID
Journal Article	20985	Maritim,Patricia;Zulu,Joseph Mumba;Jacobs,Choolwe;Chola,Mumbi;Chongwe,Gershom;Zyambo,Jessy;Halwindi,Hikabasa;Michelo,Charles	Factors shaping the implementation of the SAFE strategy for trachoma using the Consolidated Framework for Implementation Research: a systematic review.	Glob Health Action		2019			12	1	1570646			BACKGROUND: The SAFE strategy (surgery for trichiasis, antibiotics for active infection, facial cleanliness and environmental improvement) is the World Health Organization (WHO) recommended guideline for the elimination of blindness by trachoma by the year 2020. OBJECTIVE: While evaluations on the implementation of the SAFE strategy have been done, systematic reviews on the factors that have shap…	Status: MEDLINE													Maritim, Patricia. a Department of Health Promotion, Economics and Policy, School of Public Health, University of Zambia, Lusaka, Zambia. Zulu, Joseph Mumba. a Department of Health Promotion, Economics and Policy, School of Public Health, University of Zambia, Lusaka, Zambia. Jacobs, Choolwe. b Department of Epidemiology and Biostatistics, School of Public Health, University of Zambia, Lusaka, Za…	30773102	Unknown(0)			Journal Article. Research Support, Non-U.S. Gov't. Systematic Review		https://ovidsp.ovid.com/ovidweb.cgi?T=JS&CSC=Y&NEWS=N&PAGE=fulltext&D=med16&AN=30773102							OVID
Journal Article	20921	Martin,Christopher T.;Criego,Amy B.;Carlson,Anders L.;Bergenstal,Richard M.	Advanced Technology in the Management of Diabetes: Which Comes First-Continuous Glucose Monitor or Insulin Pump?	Current Diabetes Reports		2019			19	8	50			PURPOSE OF REVIEW: In this article, we consider advanced technologies for the management of diabetes. RECENT FINDINGS: Specifically, we pose the question of which should come first: an insulin pump (CSII) or a continuous glucose monitor (CGM)? Historical perspective on both insulin delivery and glucose measurement is provided. Recently published clinical trials are reviewed. Practical issues incl…	[Review]; Status: MEDLINE						06 27							Martin, Christopher T. Allina Health, West Metro Endocrinology, Edina, MN, 55435, USA. christopher.martin@allina.com. Criego, Amy B. International Diabetes Center, Park Nicollet Pediatric Endocrine, Minneapolis, MN, 55416, USA. Carlson, Anders L. International Diabetes Center, HealthPartners Endocrinology, Minneapolis, MN, 55416, USA. Bergenstal, Richard M. International Diabetes Center, HealthPa…	31250124	Unknown(0)			Journal Article. Research Support, N.I.H., Extramural. Review		https://ovidsp.ovid.com/ovidweb.cgi?T=JS&CSC=Y&NEWS=N&PAGE=fulltext&D=med16&AN=31250124							OVID
Journal Article	20840	Martinez-Mardones,Francisco;Fernandez-Llimos,Fernando;Benrimoj,Shalom I.;Ahumada-Canale,Antonio;Plaza-Plaza,Jose Cristian;S Tonin,Fernanda;Garcia-Cardenas,Victoria	Systematic Review and Meta-Analysis of Medication Reviews Conducted by Pharmacists on Cardiovascular Diseases Risk Factors in Ambulatory Care.	Journal of the American Heart Association		2019			8	22	e013627			Background Pharmacists-led medication reviews (MRs) are claimed to be effective for the control of cardiovascular diseases; however, the evidence in the literature is conflicting. The main objective of this meta-analysis was to analyze the impact of pharmacist-led MRs on cardiovascular disease risk factors overall and in different ambulatory settings while exploring the effects of different compo…	Status: MEDLINE; Comments: Comment in (CIN)						11 19							Martinez-Mardones, Francisco. Graduate School of Health University of Technology Sydney Australia. Fernandez-Llimos, Fernando. Institute for Medicines Research (iMed.ULisboa) Department of Social Pharmacy Faculty of Pharmacy University of Lisbon Portugal. Benrimoj, Shalom I. Member of the Pharmaceutical Care Research Group University of Granada Faculty of Pharmacy Campus Universitario Cartuja Gra…	31711390	Unknown(0)			Journal Article. Meta-Analysis. Systematic Review		https://ovidsp.ovid.com/ovidweb.cgi?T=JS&CSC=Y&NEWS=N&PAGE=fulltext&D=medl&AN=31711390							OVID
Journal Article	20823	Martos-Casado,Gema;Vives-Cases,Carmen;Gil-Gonzalez,Diana	Scoping review: Community-based programmes with people affected by leprosy	Tropical Medicine & International Health		2020			25	2	144	158		OBJECTIVE: To analyse community intervention programmes for people affected by leprosy in 'global priority countries'. METHODS: Scoping review of articles in the databases PubMed, Scopus, SciELO, Lilacs and Web of Knowledge that made reference to community intervention programmes aimed at people affected by leprosy in global priority countries and which presented an evaluation of results. Analyti…	[Review]; Status: MEDLINE						2							Martos-Casado, Gema. Department of Community Nursing, Preventive Medicine, Public Health and History of Science, Health Sciences School, University of Alicante, Alicante, Spain. Vives-Cases, Carmen. Department of Community Nursing, Preventive Medicine, Public Health and History of Science, Health Sciences School, University of Alicante, Alicante, Spain. Vives-Cases, Carmen. CIBER of Epidemiology …	31713954	Unknown(0)			Journal Article. Review		https://ovidsp.ovid.com/ovidweb.cgi?T=JS&CSC=Y&NEWS=N&PAGE=fulltext&D=med17&AN=31713954							OVID
Journal Article	20890	Mateo-Lobo,Raquel;Riveiro,Javier;Vega-Pinero,Belen;Botella-Carretero,Jose I.	Infectious Complications in Home Parenteral Nutrition: A Systematic Review and Meta-Analysis Comparing Peripherally-Inserted Central Catheters with Other Central Catheters.	Nutrients		2019	2004-09-01		11	9				BACKGROUND: Home parenteral nutrition (HPN) has become a common therapy. There is still controversy regarding the possibility that peripherally inserted central catheters (PICCs) may diminish catheter-related blood stream infection (CRBSI) rates. METHODS: We searched the PubMed database for studies reporting the rates of CRBSI with HPN. Study selection was performed independently by three investi…	Status: MEDLINE													Mateo-Lobo, Raquel. Department of Endocrinology and Nutrition, Hospital Universitario Ramon y Cajal, 28034 Madrid, Spain. Riveiro, Javier. Department of Endocrinology and Nutrition, Hospital Universitario Ramon y Cajal, 28034 Madrid, Spain. Vega-Pinero, Belen. Department of Endocrinology and Nutrition, Hospital Universitario Ramon y Cajal, 28034 Madrid, Spain. Botella-Carretero, Jose I. Departmen…	31487777	Unknown(0)			Journal Article. Meta-Analysis. Systematic Review		https://ovidsp.ovid.com/ovidweb.cgi?T=JS&CSC=Y&NEWS=N&PAGE=fulltext&D=med16&AN=31487777							OVID
Journal Article	20976	Matthews,Barry G.;Hurn,Sheree E.;Harding,Michael P.;Henry,Rachel A.;Ware,Robert S.	The effectiveness of non-surgical interventions for common plantar digital compressive neuropathy (Morton's neuroma): a systematic review and meta-analysis.	Journal of Foot & Ankle Research		2019			12		12			Background: Morton's neuroma (MN) is a compressive neuropathy of the common plantar digital nerve. It is a common compressive neuropathy often causing significant pain which limits footwear choices and weight bearing activities. This paper aims to review non-surgical interventions for MN, to evaluate the evidence base for the clinical management of MN. Methods: Electronic biomedical databases (CI…	Status: MEDLINE													Matthews, Barry G. 1School of Clinical Sciences, Queensland University of Technology, Kelvin Grove, Brisbane, QLD 4059 Australia. Hurn, Sheree E. 1School of Clinical Sciences, Queensland University of Technology, Kelvin Grove, Brisbane, QLD 4059 Australia. Hurn, Sheree E. 2Institute of Health and Biomedical Innovation, Queensland University of Technology, Kelvin Grove, Brisbane, QLD 4059 Australi…	30809275	Unknown(0)			Journal Article. Meta-Analysis. Systematic Review		https://ovidsp.ovid.com/ovidweb.cgi?T=JS&CSC=Y&NEWS=N&PAGE=fulltext&D=med16&AN=30809275							OVID
Journal Article	20664	McManus,Lisa S.;Dominguez-Cancino,Karen A.;Stanek,Michele K.;Leyva-Moral,Juan M.;Bravo-Tare,Carola E.;Rivera-Lozada,Oriana;Palmieri,Patrick A.	The Patient-centered Medical Home as an Intervention Strategy for Diabetes Mellitus: A Systematic Review of the Literature.	Current Diabetes Reviews		2021			17	3	317	331		BACKGROUND: Poorly managed diabetes mellitus increases health care expenditures and negatively impacts health outcomes. There are 34 million people living with diabetes in the United States with a direct annual medical cost of $237 billion. The patient-centered medical home (PCMH) was introduced to transform primary care by offering team-based care that is accessible, coordinated, and comprehensi…	Status: MEDLINE													McManus, Lisa S. College of Nursing, Walden University, Minneapolis, United States. Dominguez-Cancino, Karen A. Escuela de Enfermeria, Universidad Cientifica del Sur, Lima, Peru. Dominguez-Cancino, Karen A. Evidence-Based Health Care South America: A Joanna Briggs Institute Affiliated Group, Lima, Peru. Stanek, Michele K. Family & Preventive Medicine, School of Medicine, University of South Carol…	33231158	Unknown(0)			Journal Article. Systematic Review		https://ovidsp.ovid.com/ovidweb.cgi?T=JS&CSC=Y&NEWS=N&PAGE=fulltext&D=medl&AN=33231158							OVID
Journal Article	20790	Meazaw,Maereg Wagnew;Chojenta,Catherine;Muluneh,Muluken Dessalegn;Loxton,Deborah	Factors associated with hypertensive disorders of pregnancy in sub-Saharan Africa: A systematic and meta-analysis.	PLoS ONE [Electronic Resource]		2020			15	8	e0237476			BACKGROUND: Hypertensive disorders of pregnancy (HDP) are common complications of pregnancy globally, including sub-Saharan African (SSA) countries. Although it has a high burden of maternal and neonatal mortality and morbidity, evidence on the risk of the problem is limited. Therefore, the aim of this review was to systematically examine factors associated with HDP among women in SSA countries. …	Status: MEDLINE													Meazaw, Maereg Wagnew. Federal Ministry of Health, Addis Ababa, Ethiopia. Meazaw, Maereg Wagnew. Research Centre for Generational Health and Ageing, School of Medicine and Public Health, Faculty of Health and Medicine, University of Newcastle, Newcastle, Australia. Chojenta, Catherine. Research Centre for Generational Health and Ageing, School of Medicine and Public Health, Faculty of Health and …	32813709	Unknown(0)			Journal Article. Meta-Analysis. Systematic Review		https://ovidsp.ovid.com/ovidweb.cgi?T=JS&CSC=Y&NEWS=N&PAGE=fulltext&D=med17&AN=32813709							OVID
Journal Article	20695	Mechanick,Jeffrey I.;Marchetti,Albert;Hegazi,Refaat;Hamdy,Osama	Diabetes-Specific Nutrition Formulas in the Management of Patients with Diabetes and Cardiometabolic Risk	Nutrients		2020	2025-11-01		12	12				Food-based dietary management, enhanced with evidence-based commercial products, such as diabetes-specific nutrition formulas (DSNFs), can help control the development, progression, and severity of certain chronic diseases. In this review, evidence is detailed on the use of DSNFs in patients with or at risk for diabetes and cardiometabolic-based chronic disease. Many DSNF strategies target glycem…	[Review]; Status: MEDLINE													Mechanick, Jeffrey I. The Marie-Josee and Henry R. Kravis Center for Cardiovascular Health at Mount Sinai Heart, Metabolic Support, Division of Endocrinology, Diabetes and Bone Disease, Icahn School of Medicine at Mount Sinai, New York, NY 10029, USA. Marchetti, Albert. Medical Education and Research Alliance (Med-ERA, Inc.), La Puente, CA 91744, USA. Marchetti, Albert. Preventive Medicine and Co…	33255565	Unknown(0)			Journal Article. Review		https://ovidsp.ovid.com/ovidweb.cgi?T=JS&CSC=Y&NEWS=N&PAGE=fulltext&D=medl&AN=33255565							OVID
Journal Article	20979	Mehdi Hazavehei,Seyed Mohammad;Khoshravesh,Sahar;Taheri-Kharameh,Zahra	Increasing Medical Adherence in Elderly With Type 2 Diabetes Mellitus: A Systematic Review.	International Quarterly of Community Health Education		2019	Jan		39	2	109	117		BACKGROUND: One of the most common problems that the elderly with chronic diseases, especially diabetes, faces is lack or poor medical adherence. The aim of this study was to determine the effect of interventions in increasing medical adherence in the elderly with type 2 diabetes. METHODS: The databases of Cochrane, Embase, PubMed, Scopus, Science Direct, and web of science were searched until Ap…	Status: MEDLINE													Mehdi Hazavehei, Seyed Mohammad. 1 Department of Public Health, School of Health, Hamadan University of Medical Sciences, Hamadan, Iran. Khoshravesh, Sahar. 2 Students Research Committee, Hamadan University of Medical Sciences, Hamadan, Iran. Taheri-Kharameh, Zahra. 3 School of Paramedical Sciences, Qom University of Medical Sciences, Qom, Iran.	30799762	Unknown(0)			Journal Article. Systematic Review		https://ovidsp.ovid.com/ovidweb.cgi?T=JS&CSC=Y&NEWS=N&PAGE=fulltext&D=med16&AN=30799762							OVID
Journal Article	21002	Melese,Addisu;Genet,Chalachew;Zeleke,Balew;Andualem,Tesfaye	Helicobacter pylori infections in Ethiopia; prevalence and associated factors: a systematic review and meta-analysis.	BMC Gastroenterology		2019	2010-01-01		19	1	8			BACKGROUND: Helicobacter pylori (H.pylori) infections are prevalent and recognized as major cause of gastrointestinal diseases in Ethiopia. However, Studies conducted on the prevalence, risk factors and other clinical forms of H.pylori on different population and geographical areas are reporting conflicting results. Therefore, this review was conducted to estimate the pooled prevalence of H.pylor…	Status: MEDLINE													Melese, Addisu. Department of Medical Laboratory Science, College of Medicine and Health Sciences, Bahir Dar University, Bahir Dar, Ethiopia. addisum22@gmail.com. Genet, Chalachew. Department of Medical Laboratory Science, College of Medicine and Health Sciences, Bahir Dar University, Bahir Dar, Ethiopia. Zeleke, Balew. Department of Nursing, College of Medicine and Health Sciences, Bahir Dar Uni…	30630433	Unknown(0)			Journal Article. Meta-Analysis. Systematic Review		https://ovidsp.ovid.com/ovidweb.cgi?T=JS&CSC=Y&NEWS=N&PAGE=fulltext&D=med16&AN=30630433							OVID
Journal Article	20641	Meza-Torres,Bernardo;Carinci,Fabrizio;Heiss,Christian;Joy,Mark;de Lusignan,Simon	Health service organisation impact on lower extremity amputations in people with type 2 diabetes with foot ulcers: systematic review and meta-analysis.	Acta Diabetologica	Acta Diabetol.	2021	Jun		58	6	735	747		AIMS: Despite the evidence available on the epidemiology of diabetic foot ulcers and associated complications, it is not clear how specific organizational aspects of health care systems can positively affect their clinical trajectory. We aim to evaluate the impact of organizational aspects of care on lower extremity amputation rates among people with type 2 diabetes affected by foot ulcers. METHO…	Status: In-Process													Meza-Torres, Bernardo. Department of Clinical and Experimental Medicine, University of Surrey, Guildford, UK. bernardo.meza-torres@phc.ox.ac.uk. Meza-Torres, Bernardo. Nuffield Department of Primary Care Health Sciences, University of Oxford, Oxford, UK. bernardo.meza-torres@phc.ox.ac.uk. Carinci, Fabrizio. Department of Clinical and Experimental Medicine, University of Surrey, Guildford, UK. Car…	33547497	Unknown(0)			Journal Article		https://ovidsp.ovid.com/ovidweb.cgi?T=JS&CSC=Y&NEWS=N&PAGE=fulltext&D=prem&AN=33547497							OVID
Journal Article	20862	Middel,Cedric N. H.;Schuitmaker-Warnaar,Tjerk Jan;Mackenbach,Joreintje D.;Broerse,Jacqueline E. W.	Systematic review: a systems innovation perspective on barriers and facilitators for the implementation of healthy food-store interventions.	International Journal of Behavioral Nutrition & Physical Activity		2019			16	1	108			BACKGROUND: Due to their central position in the modern food system, food stores present a unique opportunity to promote healthy dietary behaviour. However, there is a lack of insight into the factors that impede or enhance the implementation of nutritional interventions in food stores. We applied a systems innovation and implementation science framework to the identification of such barriers and…	Status: MEDLINE						11 21							Middel, Cedric N H. Athena Institute, Faculty of Science, VU University, De Boelelaan 1085, 1081 HV, Amsterdam, Netherlands. c.n.h.middel@vu.nl. Schuitmaker-Warnaar, Tjerk Jan. Athena Institute, Faculty of Science, VU University, De Boelelaan 1085, 1081 HV, Amsterdam, Netherlands. Mackenbach, Joreintje D. Department of Epidemiology and Biostatistics, Amsterdam University Medical Centres, VU Unive…	31752885	Unknown(0)			Journal Article. Research Support, Non-U.S. Gov't. Systematic Review		https://ovidsp.ovid.com/ovidweb.cgi?T=JS&CSC=Y&NEWS=N&PAGE=fulltext&D=med16&AN=31752885							OVID
Journal Article	21022	Miller,Matthew J.;Jones,Jacqueline;Anderson,Chelsey B.;Christiansen,Cory L.	Factors influencing participation in physical activity after dysvascular amputation: a qualitative meta-synthesis.	Disability & Rehabilitation		2019			41	26	3141	3150		Purpose: Identifying factors associated with physical activity after dysvascular lower limb amputation (LLA) could provide targets for improving rehabilitation outcomes. The purpose of this meta-synthesis was to identify modifiable factors that may influence physical activity after LLA, a condition characterized by amputation in the setting of older age, diabetes mellitus (DM), and/or peripheral …	Status: MEDLINE						12							Miller, Matthew J. Geriatric Research Education and Clinical Center, VA Eastern Colorado Healthcare System, Denver, CO, USA. Miller, Matthew J. Department of Physical Medicine and Rehabilitation, Physical Therapy Program, University of Colorado, Aurora, CO, USA. Jones, Jacqueline. College of Nursing, University of Colorado, Aurora, CO, USA. Anderson, Chelsey B. Department of Physical Medicine and…	30261758	Unknown(0)			Journal Article. Meta-Analysis. Research Support, N.I.H., Extramural. Research Support, Non-U.S. Gov't. Systematic Review		https://ovidsp.ovid.com/ovidweb.cgi?T=JS&CSC=Y&NEWS=N&PAGE=fulltext&D=med16&AN=30261758							OVID
Journal Article	20940	Mitric,Cristina;Desilets,Jade;Brown,Richard N.	Recent advances in the antepartum management of diabetes	F1000Research		2019								Gestational and pre-gestational diabetes are frequent problems encountered in obstetrical practice and their complications may influence both the mother (such as hypertension, pre-eclampsia, increased caesarean rates) and the foetus (such as macrosomia, shoulder dystocia, respiratory distress, hypoglycaemia, or childhood obesity and diabetes). Given the important implications for mothers and thei…	[Review]; Status: MEDLINE													Mitric, Cristina. Obstetrics & Gynaecology, McGill University, Montreal, Quebec, H4A 3J1, Canada. Desilets, Jade. Obstetrics & Gynaecology, McGill University, Montreal, Quebec, H4A 3J1, Canada. Brown, Richard N. Obstetrics & Gynaecology, McGill University, Montreal, Quebec, H4A 3J1, Canada.	31119029	Unknown(0)			Journal Article. Review		https://ovidsp.ovid.com/ovidweb.cgi?T=JS&CSC=Y&NEWS=N&PAGE=fulltext&D=med16&AN=31119029							OVID
Journal Article	20645	Monteiro-Soares,Matilde;Vale-Lima,Jorge;Martiniano,Joao;Pinheiro-Torres,Sofia;Dias,Vanessa;Boyko,Edward J.	A systematic review with meta-analysis of the impact of access and quality of diabetic foot care delivery in preventing lower extremity amputation.	Journal of Diabetes & its Complications		2021	Apr		35	4	107837			AIMS: To assess the impact of diabetic foot care delivery in preventing lower extremity amputation (LEA). METHODS: We systematically searched the MEDLINE database for research evaluating the association between any aspect of diabetic foot care delivery and risk of LEA. Meta-analysis was conducted by calculating a pooled odds ratio through a random effects model. RESULTS: Our search retrieved 5093…	Status: In-Data-Review													Monteiro-Soares, Matilde. MEDCIDS - Departamento de Medicina da Comunidade Informacao e Decisao em Saude, Faculty of Medicine, University of Porto, Porto, Portugal; CINTESIS - Center for Health Technology and Services Research, Faculty of Medicine, University of Porto, Porto, Portugal. Electronic address: matsoares@med.up.pt. Vale-Lima, Jorge. Unidade de Saude Familiar Nova Salus, Agrupamento de …	33423910	Unknown(0)			Journal Article		https://ovidsp.ovid.com/ovidweb.cgi?T=JS&CSC=Y&NEWS=N&PAGE=fulltext&D=prem&AN=33423910							OVID
Journal Article	20783	Moore,Zena;Patton,Declan;Avsar,Pinar;McEvoy,Natalie L.;Curley,Gerard;Budri,Aglecia;Nugent,Linda;Walsh,Simone;O'Connor,Tom	Prevention of pressure ulcers among individuals cared for in the prone position: lessons for the COVID-19 emergency	Journal of wound care	J.Wound Care	2020	2002-06-01		29	6	312	320		OBJECTIVE: Pressure ulcers (PUs) involve the destruction of skin and underlying tissue due to prolonged pressure and shear forces. These ulcers are painful and significantly reduce a person's quality of life. PUs are also expensive to manage and impact negatively on the achievement of cost-effective, efficient care delivery. METHOD: Prone positioning is a postural therapy that aims to enhance res…	[Review]; Status: MEDLINE													Moore, Zena. School of Nursing and Midwifery, Royal College of Surgeons in Ireland. Patton, Declan. School of Nursing and Midwifery, Royal College of Surgeons in Ireland. Avsar, Pinar. School of Nursing and Midwifery, Royal College of Surgeons in Ireland. McEvoy, Natalie L. School of Nursing and Midwifery, Royal College of Surgeons in Ireland. Curley, Gerard. Anaesthetics and Critical Care, Royal…	32530776	Unknown(0)			Journal Article. Review		https://ovidsp.ovid.com/ovidweb.cgi?T=JS&CSC=Y&NEWS=N&PAGE=fulltext&D=med17&AN=32530776							OVID
Journal Article	20851	Mori,Koji;Mori,Takahiro;Nagata,Tomohisa;Nagata,Masako;Iwasaki,Mahoko;Sakai,Hiroki;Kimura,Koki;Shinzato,Natsumi	Factors of occurrence and improvement methods of presenteeism attributed to diabetes: A systematic review.	Journal of Occupational Health		2019	Jan		61	1	36	53		OBJECTIVE: A systematic review was performed to study factors of occurrence and improvement methods of presenteeism attributed to diabetes. METHODS: We set 2 clinical questions; (a) how comorbidities and complications of diabetes induce presenteeism and (b) what interventions or conditions effectively improve presenteeism. Then, we conducted a comprehensive search with MEDLINE/PubMed and Scopus d…	Status: MEDLINE													Mori, Koji. Department of Occupational Health Practice and Management, Institute of Industrial Ecological Sciences, University of Occupational and Environmental Health, Kitakyushu, Japan. Mori, Takahiro. Department of Occupational Health Practice and Management, Institute of Industrial Ecological Sciences, University of Occupational and Environmental Health, Kitakyushu, Japan. Nagata, Tomohisa. D…	30698334	Unknown(0)			Journal Article. Systematic Review		https://ovidsp.ovid.com/ovidweb.cgi?T=JS&CSC=Y&NEWS=N&PAGE=fulltext&D=med16&AN=30698334							OVID
Journal Article	20966	Mosca,Rodrigo Crespo;Ong,Adrian A.;Albasha,Omar;Bass,Kathryn;Arany,Praveen	Photobiomodulation Therapy for Wound Care: A Potent, Noninvasive, Photoceutical Approach	Advances in Skin & Wound Care	Adv.Skin Wound Care	2019	Apr		32	4	157	167		GENERAL PURPOSE: To provide background and examine evidence for the therapeutic application of light energy treatments for wound healing. TARGET AUDIENCE: This continuing education activity is intended for physicians, physician assistants, nurse practitioners, and nurses with an interest in skin and wound care. LEARNING OBJECTIVES/OUTCOMES: After completing this continuing education activity, you…	[Review]; Status: MEDLINE													Mosca, Rodrigo Crespo. Rodrigo Crespo Mosca, PhD, DDS, MSc * Postdoctoral Associate * Oral Biology & Biomedical Engineering * School of Dental Medicine, Engineering & Applied Sciences * University of Buffalo * Buffalo, New York Adrian A. Ong, MD * Resident Physician * Department of Otolaryngology * University of Buffalo * Buffalo, New York Omar Albasha * Dental Student * Oral Biology & Biomedical…	30889017	Unknown(0)			Journal Article. Review		https://ovidsp.ovid.com/ovidweb.cgi?T=JS&CSC=Y&NEWS=N&PAGE=fulltext&D=med16&AN=30889017							OVID
Journal Article	20738	Mukona,Doreen Macherera;Zvinavashe,Mathilda	Self- management of diabetes mellitus during the Covid-19 pandemic: Recommendations for a resource limited setting	Diabetes & Metabolic Syndrome		2020	Nov-Dec		14	6	1575	1578		BACKGROUND AND AIMS: The COVID-19 pandemic has challenged both institutional and self-management of diabetes. The ongoing social distancing and lock downs have negatively impacted to access to care and self-management. METHODS: This is a narrative review of diabetes management in a resource limited setting during the ongoing COVID-19 pandemic. Electronic databases, namely; Pubmed, CINAHL, EMBASE …	[Review]; Status: MEDLINE													Mukona, Doreen Macherera. University of Zimbabwe College of Health Sciences, Box A 178 Avondale, Harare, Zimbabwe. Electronic address: dmacherera@yahoo.co.uk. Zvinavashe, Mathilda. University of Zimbabwe College of Health Sciences, Box A 178 Avondale, Harare, Zimbabwe.	32858475	Unknown(0)			Journal Article. Review		https://ovidsp.ovid.com/ovidweb.cgi?T=JS&CSC=Y&NEWS=N&PAGE=fulltext&D=medl&AN=32858475							OVID
Journal Article	20866	Mullan,Leanne;Driscoll,Andrea;Wynter,Karen;Rasmussen,Bodil	Barriers and enablers to delivering preventative and early intervention footcare to people with diabetes: a scoping review of healthcare professionals' perceptions	Australian Journal of Primary Health		2019	Jan		25	6	517	525		The aim of this study is to examine barriers and enablers to delivering preventative and early intervention footcare to people with diabetes, from the perspective of healthcare professionals within primary care. MEDLINE, CINAHL and Scopus databases, as well as Google Scholar, were searched in September 2018. Inclusion criteria included: English language, qualitative and quantitative studies, sinc…	[Review]; Status: MEDLINE													Mullan, Leanne. School of Nursing and Midwifery, Deakin University, 1 Gheringhap Street, Geelong, Vic. 3220, Australia; and Corresponding author. Email: mulea@deakin.edu.au. Driscoll, Andrea. School of Nursing and Midwifery, Deakin University, 1 Gheringhap Street, Geelong, Vic. 3220, Australia; and Austin Health, Department of Cardiology, Studley Road, Heidelberg, Vic. 3084, Australia. Wynter, Ka…	31718766	Unknown(0)			Journal Article. Review		https://ovidsp.ovid.com/ovidweb.cgi?T=JS&CSC=Y&NEWS=N&PAGE=fulltext&D=med16&AN=31718766							OVID
Journal Article	20768	Musuuza,Jackson;Sutherland,Bryn L.;Kurter,Suleyman;Balasubramanian,Prakash;Bartels,Christie M.;Brennan,Meghan B.	A systematic review of multidisciplinary teams to reduce major amputations for patients with diabetic foot ulcers.	Journal of Vascular Surgery		2020			71	4	1433	1446000		OBJECTIVE: Multiple single-center studies have reported significant reductions in major amputations among patients with diabetic foot ulcers after initiation of multidisciplinary teams. The purpose of this study was to assess the association between multidisciplinary teams (ie, two or more types of clinicians working together) and the risk of major amputation and to compile descriptions of these …	Status: MEDLINE						4							Musuuza, Jackson. Department of Medicine, University of Wisconsin-Madison, Madison, Wisc; Department of Medicine, William S. Middleton Memorial Veterans Hospital, Madison, Wisc. Sutherland, Bryn L. Department of Medicine, University of Wisconsin-Madison, Madison, Wisc. Kurter, Suleyman. Department of Podiatry, William S. Middleton Memorial Veterans Hospital, Madison, Wisc. Balasubramanian, Prakas…	31676181	Unknown(0)			Journal Article. Research Support, N.I.H., Extramural. Systematic Review		https://ovidsp.ovid.com/ovidweb.cgi?T=JS&CSC=Y&NEWS=N&PAGE=fulltext&D=med17&AN=31676181							OVID
Journal Article	20944	Mutyambizi-Mafunda,Vimbayi;Myers,Bronwyn;Sorsdahl,Katherine;Lund,Crick;Naledi,Tracey;Cleary,Susan	Integrating a brief mental health intervention into primary care services for patients with HIV and diabetes in South Africa: study protocol for a trial-based economic evaluation.	BMJ Open		2019			9	5	e026973			INTRODUCTION: Depression and alcohol use disorders are international public health priorities for which there is a substantial treatment gap. Brief mental health interventions delivered by lay health workers in primary care services may reduce this gap. There is limited economic evidence assessing the cost-effectiveness of such interventions in low-income and middle-income countries. This paper d…	Status: MEDLINE						05 14							Mutyambizi-Mafunda, Vimbayi. Health Economics Unit, University of Cape Town School of Public Health and Family Medicine, Cape Town, Western Cape, South Africa. Myers, Bronwyn. Alcohol and Drug Abuse Research Unit, South African Medical Research Council, Tygerburg, Western Cape, South Africa. Sorsdahl, Katherine. Department of Psychiatry and Mental Health, Alan J Flisher Centre for Public Mental H…	31092660	Unknown(0)			Clinical Trial Protocol. Journal Article. Research Support, Non-U.S. Gov't		https://ovidsp.ovid.com/ovidweb.cgi?T=JS&CSC=Y&NEWS=N&PAGE=fulltext&D=med16&AN=31092660							OVID
Journal Article	21021	Nascimento,Bruno R.;Brant,Luisa C. Caldeira;Marino,Barbara C. A.;Passaglia,Luiz Guilherme;Ribeiro,Antonio Luiz P.	Implementing myocardial infarction systems of care in low/middle-income countries.	Heart	Heart	2019			105	1	20	26		Ischaemic heart disease is the leading cause of death worldwide, with an increasing trend from 6.1 million deaths in 1990 to 9.5 million in 2016, markedly driven by rates observed in low/middle-income countries (LMIC). Improvements in myocardial infarction (MI) care are crucial for reducing premature mortality. We aimed to evaluate the main challenges for adequate MI care in LMIC, and possible st…	Status: MEDLINE						1							Nascimento, Bruno R. Servico de Cardiologia e Cirurgia Cardiovascular e Centro de Telessaude do Hospital das Clinicas da UFMG, Belo Horizonte, Minas Gerais, Brazil. Nascimento, Bruno R. Departmento de Clinica Medica, Faculdade de Medicina da Universidade Federal de Minas Gerais, Belo Horizonte, Minas Gerais, Brazil. Brant, Luisa C Caldeira. Servico de Cardiologia e Cirurgia Cardiovascular e Centr…	30269080	Unknown(0)			Journal Article. Research Support, Non-U.S. Gov't. Systematic Review		https://ovidsp.ovid.com/ovidweb.cgi?T=JS&CSC=Y&NEWS=N&PAGE=fulltext&D=med16&AN=30269080							OVID
Journal Article	20656	National Health Commissim Capacity Buiding and Continuing Education Center;Sun,Y. H.;Chen,K.;Chen,X.;Gu,W. J.;Guo,Y. L.;Li,Y. J.;Liu,T.;Peng,D. Q.;Mu,Y. M.;Ma,C. S.	[Expert consensus on the management of diabetic patients with cardiovascular diseases]	Chung-Hua Nei Ko Tsa Chih Chinese Journal of Internal Medicine		2021	2001-05-01		60	5	421	437		Diabetes is the most important comorbidity of cardiovascular disease, and cardiovascular disease is the main cause of mortality and disability of patients with type 2 diabetes. In order to standardize the diagnosis and treatment of patients with diabetes and cardiovascular disease, the National Health Commission Capacity Building and Continuing Education Center organized the experts from the fiel…	[Chinese]; Status: MEDLINE													Sun, Y H. Department of Cardiology, China-Japan Friendship Hospital, Beijing 100029, China. Chen, K. Department of Endocrinology, The First Medical Center of Chinese PLA General Hospital, Beijing 100853, China. Chen, X. Department of Hypertension, Ruijin Hospital, Shanghai Jiaotong University School of Medicine, Shanghai 200025, China. Gu, W J. Department of Endocrinology, The First Medical Cente…	33906272	Unknown(0)			Journal Article		https://ovidsp.ovid.com/ovidweb.cgi?T=JS&CSC=Y&NEWS=N&PAGE=fulltext&D=medl&AN=33906272							OVID
Journal Article	20665	Navaneethan,Sankar D.;Zoungas,Sophia;Caramori,M. Luiza;Chan,Juliana C. N.;Heerspink,Hiddo J. L.;Hurst,Clint;Liew,Adrian;Michos,Erin D.;Olowu,Wasiu A.;Sadusky,Tami;Tandon,Nikhil;Tuttle,Katherine R.;Wanner,Christoph;Wilkens,Katy G.;Lytvyn,Lyubov;Craig,Jonathan C.;Tunnicliffe,David J.;Howell,Martin;Tonelli,Marcello;Cheung,Michael;Earley,Amy;Rossing,Peter;de Boer,Ian H.;Khunti,Kamlesh	Diabetes Management in Chronic Kidney Disease: Synopsis of the 2020 KDIGO Clinical Practice Guideline.	Annals of Internal Medicine	Ann.Intern.Med.	2021			174	3	385	394		DESCRIPTION: The Kidney Disease: Improving Global Outcomes (KDIGO) organization developed a clinical practice guideline in 2020 for the management of patients with diabetes and chronic kidney disease (CKD). METHODS: The KDIGO Work Group (WG) was tasked with developing the guideline for diabetes management in CKD. It defined the scope of the guideline, gathered evidence, determined systematic revi…	Status: MEDLINE; Comments: Comment in (CIN)						3							Navaneethan, Sankar D. Section of Nephrology and Institute of Clinical and Translational Research, Baylor College of Medicine, and Michael E. DeBakey VA Medical Center, Houston, Texas (S.D.N.). Zoungas, Sophia. Monash University, School of Public Health and Preventive Medicine, Melbourne, Victoria, Australia (S.Z.). Caramori, M Luiza. University of Minnesota, Minneapolis, Minnesota (M.L.C.). Chan…	33166222	Unknown(0)			Journal Article. Practice Guideline. Research Support, Non-U.S. Gov't		https://ovidsp.ovid.com/ovidweb.cgi?T=JS&CSC=Y&NEWS=N&PAGE=fulltext&D=medl&AN=33166222							OVID
Journal Article	20907	Navodia,Nevin;Wahoush,Olive;Tang,Tricia;Yost,Jennifer;Ibrahim,Sarah;Sherifali,Diana	Culturally Tailored Self-Management Interventions for South Asians With Type 2 Diabetes: A Systematic Review.	Canadian Journal of Diabetes		2019	Aug		43	6	445	452		Diabetes mellitus is one of the most common chronic diseases worldwide and a leading cause of morbidity and mortality. A high prevalence of type 2 diabetes mellitus has been noted among the South Asian population, in general, and migrant South Asians. Self-management is considered a proponent to the management of diabetes. Although empirical evidence supports such interventions, little is known r…	Status: MEDLINE													Navodia, Nevin. Diabetes Complications & Preventions Program, St. Joseph's Healthcare, Hamilton, Ontario, Canada. Wahoush, Olive. School of Nursing, McMaster University, Hamilton, Ontario, Canada. Tang, Tricia. Division of Endocrinology, Department of Medicine, University of British Columbia, Vancouver, British Columbia, Canada. Yost, Jennifer. M. Louise Fitzpatrick College of Nursing, Villanova …	31375180	Unknown(0)			Journal Article. Systematic Review		https://ovidsp.ovid.com/ovidweb.cgi?T=JS&CSC=Y&NEWS=N&PAGE=fulltext&D=med16&AN=31375180							OVID
Journal Article	20716	Nelson,Lyndsay A.;Williamson,Sarah E.;Nigg,Audriana;Martinez,William	Implementation of Technology-Delivered Diabetes Self-care Interventions in Clinical Care: a Narrative Review	Current Diabetes Reports		2020			20	12	71			PURPOSE OF REVIEW: Evidence is growing for the positive effects of technology-delivered diabetes self-care interventions on behavioral and clinical outcomes. However, our understanding of how to effectively implement these interventions into routine clinical practice is limited. This article provides an overview of the methods and results of studies examining the implementation of technology-deli…	[Review]; Status: MEDLINE						11 18							Nelson, Lyndsay A. Department of Medicine, Vanderbilt University Medical Center, 2525 West End Ave. Suite 450, Nashville, TN, 37203, USA. lyndsay.a.nelson@vumc.org. Nelson, Lyndsay A. Center for Health Behavior and Health Education, Vanderbilt University Medical Center, 2525 West End Ave. Suite 450, Nashville, TN, 37203, USA. lyndsay.a.nelson@vumc.org. Williamson, Sarah E. Department of Medicine,…	33206241	Unknown(0)			Journal Article. Research Support, N.I.H., Extramural. Review		https://ovidsp.ovid.com/ovidweb.cgi?T=JS&CSC=Y&NEWS=N&PAGE=fulltext&D=medl&AN=33206241							OVID
Journal Article	20762	Neo,Jun Rong Jeffrey;Niederdeppe,Jeff;Vielemeyer,Ole;Lau,Brandyn;Demetres,Michelle;Sadatsafavi,Hessam	Evidence-Based Strategies in Using Persuasive Interventions to Optimize Antimicrobial Use in Healthcare: a Narrative Review	Journal of medical systems	J.Med.Syst.	2020	2010-02-01		44	3	64			A rise in antimicrobial resistance, seen especially since 2000, is in part caused by indiscriminate antimicrobial use. Varied types of persuasive interventions aimed to optimize antimicrobial use have been tried with varying success. Our review seeks to identify and assess factors associated with the successful implementation of persuasive interventions. We searched five databases (MEDLINE, EMBAS…	[Review]; Status: MEDLINE													Neo, Jun Rong Jeffrey. Department of Design and Environmental Analysis, Cornell University, Martha Van Rensselaer Hall, Ithaca, NY, 14853, USA. jn458@cornell.edu. Niederdeppe, Jeff. Department of Communication, Cornell University, 476 Mann Library Building, Ithaca, NY, 14853, USA. Vielemeyer, Ole. Weill Cornell Medicine, 1305 York Avenue, 4th Floor, New York, NY, 10021, USA. Lau, Brandyn. Johns H…	32040649	Unknown(0)			Journal Article. Review		https://ovidsp.ovid.com/ovidweb.cgi?T=JS&CSC=Y&NEWS=N&PAGE=fulltext&D=medl&AN=32040649							OVID
Journal Article	20826	Nickinson,Andrew T. O.;Bridgwood,Bernadeta;Houghton,John S. M.;Nduwayo,Sarah;Pepper,Coral;Payne,Tanya;Bown,Matthew J.;Davies,Robert S. M.;Sayers,Rob D.	A systematic review investigating the identification, causes, and outcomes of delays in the management of chronic limb-threatening ischemia and diabetic foot ulceration.	Journal of Vascular Surgery		2020			71	2	669	68100		OBJECTIVE: Patients presenting with chronic limb-threatening ischemia and diabetic foot ulceration (DFU) are at high risk of major lower limb amputation. Long-standing concern exists regarding late presentation and delayed management contributing to increased amputation rates. Despite multiple guidelines existing on the management of both conditions, there is currently no accepted time frame in w…	Status: MEDLINE						2							Nickinson, Andrew T O. Department of Cardiovascular Sciences, University of Leicester, Leicester, United Kingdom. Electronic address: an290@leicester.ac.uk. Bridgwood, Bernadeta. Department of Cardiovascular Sciences, University of Leicester, Leicester, United Kingdom. Houghton, John S M. Department of Cardiovascular Sciences, University of Leicester, Leicester, United Kingdom. Nduwayo, Sarah. De…	31676182	Unknown(0)			Journal Article. Research Support, Non-U.S. Gov't. Systematic Review		https://ovidsp.ovid.com/ovidweb.cgi?T=JS&CSC=Y&NEWS=N&PAGE=fulltext&D=med17&AN=31676182							OVID
Journal Article	20794	Nkhom,Dumisani;Soko,Charles Jenya;Bowrin,Pierre;Iqbal,Usman	Digital Health Interventions for Diabetes Self-Management Education/Support in Type 1 & 2 Diabetes Mellitus.	Studies in Health Technology & Informatics		2020	2016-06-01		270		1263	1264		INTRODUCTION: Diabetes Mellitus is a major global concern. DSME (Diabetes Self-Management Education and Support) helps improve outcomes. Over the years, newer technologies have delivered DSME warranting an update of evidence. OBJECTIVES: Describe current digital health interventions employed in DSMES and their effectiveness in improving glycemic control and quality of life of Diabetes Mellitus (D…	Status: MEDLINE													Nkhom, Dumisani. Masters' Program in Global Health & Development, College of Public Health, Taipei Medical University. Soko, Charles Jenya. Masters' Program in Global Health & Development, College of Public Health, Taipei Medical University. Bowrin, Pierre. PhD Programs in Global Health & Health Security Dept., College of Public Health, Taipei Medical University. Iqbal, Usman. Masters' Program in…	32570610	Unknown(0)			Journal Article. Meta-Analysis. Systematic Review		https://ovidsp.ovid.com/ovidweb.cgi?T=JS&CSC=Y&NEWS=N&PAGE=fulltext&D=med17&AN=32570610							OVID
Journal Article	20813	Nogueira,Marcel;Otuyama,Leonardo Jun;Rocha,Priscilla Alves;Pinto,Vanusa Barbosa	Pharmaceutical care-based interventions in type 2 diabetes mellitus : a systematic review and meta-analysis of randomized clinical trials.	Einstein		2020			18		eRW4686			OBJECTIVE: To investigate the impact of pharmaceutical care-based interventions on type 2 diabetes mellitus . METHODS: PubMed R, Cochrane and Web of Science data bases were searched for randomized controlled clinical trials. Studies evaluating pharmaceutical care-based interventions in type 2 diabetes mellitus published between 2012 and 2017 were included. Glycated hemoglobin was defined as the p…	Status: MEDLINE													Nogueira, Marcel. Hospital das Clinicas, Faculdade de Medicina, Universidade de Sao Paulo, Sao Paulo, SP, Brazil. Otuyama, Leonardo Jun. Hospital das Clinicas, Faculdade de Medicina, Universidade de Sao Paulo, Sao Paulo, SP, Brazil. Rocha, Priscilla Alves. Hospital das Clinicas, Faculdade de Medicina, Universidade de Sao Paulo, Sao Paulo, SP, Brazil. Pinto, Vanusa Barbosa. Hospital das Clinicas, …	32022107	Unknown(0)			Journal Article. Meta-Analysis. Systematic Review		https://ovidsp.ovid.com/ovidweb.cgi?T=JS&CSC=Y&NEWS=N&PAGE=fulltext&D=med17&AN=32022107							OVID
Journal Article	20900	Nombela Manzaneque,Nuria;Perez-Arechaederra,Diana;Caperos Montalban,Jose Manuel	Side effects and practices to improve management of type 2 diabetes mellitus from the viewpoint of patient experience and health care management. A narrative review	Endocrinologia Diabetes y Nutricion		2019	Dec		66	10	596	610		INTRODUCTION: There is an alarming increase in the number of patients with type 2 diabetes mellitus. This increase is causing personal, family, social, economic, and political problems. The aim of this article is to review the side effects of treatments, the complications suffered by patients, and the practices to improve management of this disease from the viewpoint of the experience of patients…	[Review]; Status: MEDLINE													Nombela Manzaneque, Nuria. Fundacion San Juan de Dios, Madrid, Espana; Centro de Ciencias de la Salud San Rafael, Universidad Antonio de Nebrija, Madrid, Espana. Electronic address: nurianom@gmail.com. Perez-Arechaederra, Diana. Management Department, ESCP Europe Business School, Madrid, Espana. Caperos Montalban, Jose Manuel. Fundacion San Juan de Dios, Madrid, Espana; Centro de Ciencias de la S…	31409576	Unknown(0)			Journal Article. Review		https://ovidsp.ovid.com/ovidweb.cgi?T=JS&CSC=Y&NEWS=N&PAGE=fulltext&D=med16&AN=31409576							OVID
Journal Article	20780	Oakley,Natalie Jayne;Kneale,Dylan;Mann,Mala;Hilliar,Mariann;Dayan,Colin;Gregory,John W.;French,Robert	Type 1 diabetes mellitus and educational attainment in childhood: a systematic review.	BMJ Open		2020			10	1	e033215			OBJECTIVES: The primary objective of this systematic review was to evaluate available literature on whether type 1 diabetes mellitus (T1DM) has an impact on educational attainment in individuals undertaking high stakes standardised testing at the end of compulsory schooling. DESIGN: A systematic review was undertaken comparing educational attainment for individuals with and without T1DM who have …	Status: MEDLINE						01 26							Oakley, Natalie Jayne. Division of Population Medicine, School of Medicine, Cardiff University, Cardiff, UK. Kneale, Dylan. Social Science Research Unit (SSRU), University College London, London, UK. Mann, Mala. Specialist Unit for Review Evidence, Cardiff University, Cardiff, UK. Hilliar, Mariann. School of Medicine Library, Cardiff University, Cardiff, UK. Dayan, Colin. Division of Infection an…	31988228	Unknown(0)			Journal Article. Systematic Review		https://ovidsp.ovid.com/ovidweb.cgi?T=JS&CSC=Y&NEWS=N&PAGE=fulltext&D=med17&AN=31988228							OVID
Journal Article	20651	O'Connor,Tom;Moore,Zena Eh;Patton,Declan	Patient and lay carer education for preventing pressure ulceration in at-risk populations.	Cochrane Database of Systematic Reviews		2021			2		12006			BACKGROUND: Pressure ulcers (PUs) are injuries to the skin and underlying tissues that occur most commonly over bony prominences, such as the hips and heels as a result of pressure and shear forces. PUs cause pain, discomfort, longer hospital stays, and decreased quality of life. They are also very costly to treat and consume substantial parts of healthcare budgets. PUs are largely preventable, a…	Status: MEDLINE						02 24							O'Connor, Tom. School of Nursing & Midwifery, Royal College of Surgeons in Ireland, Dublin, Ireland. Moore, Zena Eh. School of Nursing & Midwifery, Royal College of Surgeons in Ireland, Dublin, Ireland. Patton, Declan. School of Nursing & Midwifery, Royal College of Surgeons in Ireland, Dublin, Ireland.	33625741	Unknown(0)			Journal Article. Research Support, Non-U.S. Gov't. Systematic Review		https://ovidsp.ovid.com/ovidweb.cgi?T=JS&CSC=Y&NEWS=N&PAGE=fulltext&D=mesx&AN=33625741							OVID
Journal Article	20667	O'Connor,Tom;Moore,Zena Eh;Patton,Declan	Patient and lay carer education for preventing pressure ulceration in at-risk populations.	Cochrane Database of Systematic Reviews		2021			2		12006			BACKGROUND: Pressure ulcers (PUs) are injuries to the skin and underlying tissues that occur most commonly over bony prominences, such as the hips and heels as a result of pressure and shear forces. PUs cause pain, discomfort, longer hospital stays, and decreased quality of life. They are also very costly to treat and consume substantial parts of healthcare budgets. PUs are largely preventable, a…	Status: MEDLINE						02 24							O'Connor, Tom. School of Nursing & Midwifery, Royal College of Surgeons in Ireland, Dublin, Ireland. Moore, Zena Eh. School of Nursing & Midwifery, Royal College of Surgeons in Ireland, Dublin, Ireland. Patton, Declan. School of Nursing & Midwifery, Royal College of Surgeons in Ireland, Dublin, Ireland.	33625741	Unknown(0)			Journal Article. Research Support, Non-U.S. Gov't. Systematic Review		https://ovidsp.ovid.com/ovidweb.cgi?T=JS&CSC=Y&NEWS=N&PAGE=fulltext&D=medl&AN=33625741							OVID
Journal Article	20684	O'Reilly,Sharleen L.;Leonard,Yvonne;Dasgupta,Kaberi;Terkildsen Maindal,Helle	Diabetes after pregnancy prevention trials: Systematic review for core outcome set development.	Maternal & Child Nutrition		2020			16	3	e12947			Diabetes prevention intervention studies in women with previous gestational diabetes have increased, but no consensus exists on core outcomes to support comparisons and synthesis of findings. We aimed to systematically catalogue outcomes in diabetes after pregnancy prevention interventions with the goal of developing a core outcome set. Embase, Medline, Cochrane Library, Cochrane Pregnancy and Ch…	Status: MEDLINE						7							O'Reilly, Sharleen L. UCD Institute of Food and Health, School of Agriculture and Food Science, University College Dublin, Ireland. O'Reilly, Sharleen L. School of Agriculture and Food Science, University College Dublin, Ireland. Leonard, Yvonne. School of Agriculture and Food Science, University College Dublin, Ireland. Dasgupta, Kaberi. Centre for Outcomes Research and Evaluation, Research Inst…	31943785	Unknown(0)			Journal Article. Research Support, Non-U.S. Gov't. Systematic Review		https://ovidsp.ovid.com/ovidweb.cgi?T=JS&CSC=Y&NEWS=N&PAGE=fulltext&D=medl&AN=31943785							OVID
Journal Article	20693	Palmer,Kelly;Rivers,Patrick;Melton,Forest;McClelland,Jean;Hatcher,Jennifer;Marrero,David G.;Thomson,Cynthia;Garcia,David O.	Protocol for a systematic review of health promotion interventions for African Americans delivered in US barbershops and hair salons.	BMJ Open		2020			10	4	e035940			INTRODUCTION: African American adults are disproportionately burdened by chronic diseases, particularly at younger ages. Developing culturally appropriate interventions is paramount to closing the gap in these health inequities. The purpose of this systematic review is to critically evaluate health promotion interventions for African Americans delivered in two environments that are frequented by …	Status: MEDLINE						04 26							Palmer, Kelly. Department of Health Promotion Sciences, College of Public Health, University of Arizona, Tucson, Arizona, USA kpalmer1@email.arizona.edu. Rivers, Patrick. Department of Health Promotion Sciences, College of Public Health, University of Arizona, Tucson, Arizona, USA. Melton, Forest. Department of Health Promotion Sciences, College of Public Health, University of Arizona, Tucson, Ar…	32341046	Unknown(0)			Journal Article		https://ovidsp.ovid.com/ovidweb.cgi?T=JS&CSC=Y&NEWS=N&PAGE=fulltext&D=medl&AN=32341046							OVID
Journal Article	20849	Papoutsi,Chrysanthi;Colligan,Grainne;Hagell,Ann;Hargreaves,Dougal;Marshall,Martin;Vijayaraghavan,Shanti;Greenhalgh,Trisha;Finer,Sarah	Promises and Perils of Group Clinics for Young People Living With Diabetes: A Realist Review	Diabetes care	Diabetes Care	2019			42	5	705	712		Group clinics are becoming popular as a new care model in diabetes care. This evidence synthesis, using realist review methodology, examined the role of group clinics in meeting the complex needs of young people living with diabetes. Following Realist And Meta-narrative Evidence Synthesis-Evolving Standards (RAMESES) quality standards, we conducted a systematic search across 10 databases. A total…	[Review]; Status: MEDLINE						5							Papoutsi, Chrysanthi. Nuffield Department of Primary Care Health Sciences, University of Oxford, Oxford, U.K. Colligan, Grainne. Centre for Primary Care and Public Health, Blizard Institute, Barts and The London School of Medicine and Dentistry, Queen Mary University of London, London, U.K. Hagell, Ann. Association for Young People's Health, London, U.K. Hargreaves, Dougal. Department of Primary …	31010940	Unknown(0)			Journal Article. Research Support, Non-U.S. Gov't. Review		https://ovidsp.ovid.com/ovidweb.cgi?T=JS&CSC=Y&NEWS=N&PAGE=fulltext&D=med16&AN=31010940							OVID
Journal Article	20902	Parizad,Naser;Baghi,Vajiheh;Karimi,Elnaz Baghban;Ghanei Gheshlagh,Reza	The prevalence of osteoporosis among Iranian postmenopausal women with type 2 diabetes: A systematic review and meta-analysis.	Diabetes & Metabolic Syndrome		2019	Jul		13	4	2607	2612		Osteoporosis is the most common metabolic bone disorder that is common in postmenopausal women with type 2 diabetes. Different studies have reported different prevalence of osteoporosis. This systematic review and meta-analysis was conducted to estimate the pooled prevalence of osteoporosis in Iranian postmenopausal women with type 2 diabetes. Search for eligible articles was performed using the …	Status: MEDLINE						#NAME?							Parizad, Naser. Department of Medical-Surgical Nursing, School of Nursing and Midwifery, Urmia University of Medical Sciences, Urmia, Iran. Electronic address: nparizad@gmail.com. Baghi, Vajiheh. Hospital of Be'sat, Kurdistan University of Medical Sciences, Sanandaj, Iran. Electronic address: Vajihehbaghi@gmail.com. Karimi, Elnaz Baghban. Imam Reza Hospital, Tabriz University of Medical Sciences,…	31405683	Unknown(0)			Journal Article. Meta-Analysis. Systematic Review		https://ovidsp.ovid.com/ovidweb.cgi?T=JS&CSC=Y&NEWS=N&PAGE=fulltext&D=med16&AN=31405683							OVID
Journal Article	20846	Pascual-Morena,Carlos;Martinez-Vizcaino,Vicente;Alvarez-Bueno,Celia;Pozuelo-Carrascosa,Diana P.;Notario-Pacheco,Blanca;Saz-Lara,Alicia;Fernandez-Rodriguez,Ruben;Cavero-Redondo,Ivan	Exercise vs metformin for gestational diabetes mellitus: Protocol for a network meta-analysis.	Medicine	Medicine	2019	Jun		98	25	e16038			INTRODUCTION: The purpose of this protocol is to provide a network meta-analysis methodology that compares the effects of metformin and physical exercise in the prevention and treatment of gestational diabetes mellitus (GDM) and its associated fetal and maternal morbidity. METHODS AND ANALYSIS: This protocol conforms to the Preferred Reporting Items for Systematic Review and Meta-Analysis Protoco…	Status: MEDLINE													Pascual-Morena, Carlos. Universidad de Castilla - La Mancha, Health and Social Research Center, Cuenca, Spain. Martinez-Vizcaino, Vicente. Universidad de Castilla - La Mancha, Health and Social Research Center, Cuenca, Spain. Martinez-Vizcaino, Vicente. Universidad Autonoma de Chile, Facultad de Ciencias de la Salud, Talca, Chile. Alvarez-Bueno, Celia. Universidad de Castilla - La Mancha, Health …	31232936	Unknown(0)			Journal Article		https://ovidsp.ovid.com/ovidweb.cgi?T=JS&CSC=Y&NEWS=N&PAGE=fulltext&D=med16&AN=31232936							OVID
Journal Article	20912	Pashaki,Mahdieh Sedighi;Eghbali,Tayebeh;Niksima,Seyed Hassan;Albatineh,Ahmed N.;Gheshlagh,Reza Ghanei	Health literacy among Iranian patients with type 2 diabetes: A systematic review and meta-analysis.	Diabetes & Metabolic Syndrome		2019	Mar		13	2	1341	1345		Health literacy is one of the most important determinants of health. Limited health literacy can leads to reduced adherence to treatment, repeated hospitalizations, and increased diseases complications. Several studies on health literacy among Iranian patients with type 2 diabetes have reported different prevalences of health literacy. The present study is aimed to determine through a systematic …	Status: MEDLINE						#NAME?							Pashaki, Mahdieh Sedighi. Valiasr Hospital, Tehran University of Medical Sciences, Tehran, Iran. Electronic address: Mahdieh.sedighi@gmail.com. Eghbali, Tayebeh. Department of Nursing, Imam Ali Hospital, Kermanshah University of Medical Sciences, Kermanshah, Iran. Electronic address: Tayebeh_eghbali@yahoo.com. Niksima, Seyed Hassan. Health Promotion Research Center, Iran University of Medical Sci…	31336489	Unknown(0)			Journal Article. Meta-Analysis. Systematic Review		https://ovidsp.ovid.com/ovidweb.cgi?T=JS&CSC=Y&NEWS=N&PAGE=fulltext&D=med16&AN=31336489							OVID
Journal Article	20841	Pastorino,S.;Bishop,T.;Crozier,S. R.;Granstrom,C.;Kordas,K.;Kupers,L. K.;O'Brien,E. C.;Polanska,K.;Sauder,K. A.;Zafarmand,M. H.;Wilson,R. C.;Agyemang,C.;Burton,P. R.;Cooper,C.;Corpeleijn,E.;Dabelea,D.;Hanke,W.;Inskip,H. M.;McAuliffe,F. M.;Olsen,S. F.;Vrijkotte,T. G.;Brage,S.;Kennedy,A.;O'Gorman,D.;Scherer,P.;Wijndaele,K.;Wareham,N. J.;Desoye,G.;Ong,K. K.	Associations between maternal physical activity in early and late pregnancy and offspring birth size: remote federated individual level meta-analysis from eight cohort studies.	BJOG: An International Journal of Obstetrics & Gynaecology		2019	Mar		126	4	459	470		OBJECTIVE: Evidence on the impact of leisure time physical activity (LTPA) in pregnancy on birth size is inconsistent. We aimed to examine the association between LTPA during early and late pregnancy and newborn anthropometric outcomes. DESIGN: Individual level meta-analysis, which reduces heterogeneity across studies. SETTING: A consortium of eight population-based studies (seven European and on…	Status: MEDLINE; Comments: Comment in (CIN)													Pastorino, S. MRC Epidemiology Unit, University of Cambridge, Cambridge, UK. Bishop, T. MRC Epidemiology Unit, University of Cambridge, Cambridge, UK. Crozier, S R. MRC Lifecourse Epidemiology Unit (University of Southampton), Southampton General Hospital, Southampton, UK. Granstrom, C. Department of Epidemiology Research, Centre for Fetal Programming, State Serum Institute, Copenhagen, Denmark. …	30230190	Unknown(0)			Journal Article. Meta-Analysis		https://ovidsp.ovid.com/ovidweb.cgi?T=JS&CSC=Y&NEWS=N&PAGE=fulltext&D=med16&AN=30230190							OVID
Journal Article	20766	Patel,Minal R.	Social Determinants of Poor Management of Type 2 Diabetes Among the Insured	Current Diabetes Reports		2020			20	11	67			PURPOSE OF REVIEW: Even with insurance coverage increasing over time among the population with diabetes, a large proportion continues to have poorly controlled disease. The purpose of this narrative literature review is to describe the social determinants of poor management of type 2 diabetes among the insured population and illustrate drivers of poor outcomes beyond insurance coverage. RECENT FI…	[Review]; Status: MEDLINE						11 05							Patel, Minal R. Department of Health Behavior and Health Education, University of Michigan School of Public Health, 1415 Washington Heights, SPH 1, Room 3810, Ann Arbor, MI, 48109-2029, USA. minalrp@umich.edu.	33150501	Unknown(0)			Journal Article. Research Support, N.I.H., Extramural. Review		https://ovidsp.ovid.com/ovidweb.cgi?T=JS&CSC=Y&NEWS=N&PAGE=fulltext&D=med17&AN=33150501							OVID
Journal Article	20894	Paterson,M. A.;King,B. R.;Smart,C. E. M.;Smith,T.;Rafferty,J.;Lopez,P. E.	Impact of dietary protein on postprandial glycaemic control and insulin requirements in Type 1 diabetes: a systematic review.	Diabetic Medicine	Diabetic Med.	2019			36	12	1585	1599		AIM: Postprandial hyperglycaemia is a challenge for people living with Type 1 diabetes. In addition to carbohydrate, dietary protein has been shown to contribute to postprandial glycaemic excursions with recommendations to consider protein when calculating mealtime insulin doses. The aim of this review is to identify and synthesize evidence about the glycaemic impact of dietary protein and insuli…	Status: MEDLINE						12							Paterson, M A. Hunter Medical Research Institute, John Hunter Children's Hospital, Newcastle, NSW, Australia. Paterson, M A. Department of Paediatric Endocrinology and Diabetes, John Hunter Children's Hospital, Newcastle, NSW, Australia. King, B R. Hunter Medical Research Institute, John Hunter Children's Hospital, Newcastle, NSW, Australia. King, B R. Department of Paediatric Endocrinology and D…	31454430	Unknown(0)			Journal Article. Systematic Review		https://ovidsp.ovid.com/ovidweb.cgi?T=JS&CSC=Y&NEWS=N&PAGE=fulltext&D=med16&AN=31454430							OVID
Journal Article	20649	Paton,Joanne;Abey,Sally;Hendy,Phil;Williams,Jennifer;Collings,Richard;Callaghan,Lynne	Behaviour change approaches for individuals with diabetes to improve foot self-management: a scoping review	Journal of Foot & Ankle Research		2021	2006-01-01		14	1	1			BACKGROUND: Diabetes related foot complications are increasing in complexity, frequency and cost. The application of self-management strategies can reduce the risk of individuals developing foot complications. The type, range and nature of the literature focusing on interventions that support patients with diabetic foot self-management is unknown. This scoping review aimed to i) identify self-man…	[Review]; Status: In-Process													Paton, Joanne. School of Health Professions, Faculty of Health, University of Plymouth, Derriford Road, Plymouth, PL6 8BH, UK. joanne.paton@plymouth.ac.uk. Abey, Sally. School of Health Professions, Faculty of Health, University of Plymouth, Derriford Road, Plymouth, PL6 8BH, UK. Hendy, Phil. School of Health Professions, Faculty of Health, University of Plymouth, Derriford Road, Plymouth, PL6 8B…	33407755	Unknown(0)			Journal Article. Review		https://ovidsp.ovid.com/ovidweb.cgi?T=JS&CSC=Y&NEWS=N&PAGE=fulltext&D=prem&AN=33407755							OVID
Journal Article	20853	Pedersen-Bjergaard,Ulrik;Alsifri,Saud;Aronson,Ronnie;Berkovic,Maja Cigrovski;Galstyan,Gagik;Gydesen,Helge;Lekdorf,Jesper Barner;Ludvik,Bernhard;Moberg,Erik;Ramachandran,Ambady;Khunti,Kamlesh	Comparison of the HAT study, the largest global hypoglycaemia study to date, with similar large real-world studies	Diabetes, obesity & metabolism	Diabetes Obes.Metab.	2019			21	4	844	853		AIMS: Optimal diabetes care requires clear understanding of the incidence of hypoglycaemia in real-world clinical practice. Current data on hypoglycaemia are generally limited to those reported from randomised controlled clinical trials. The Hypoglycaemia Assessment Tool (HAT) study, a non-interventional real-world study of hypoglycaemia, assessed hypoglycaemia in 27 585 individuals across 24 cou…	[Review]; Status: MEDLINE						4							Pedersen-Bjergaard, Ulrik. Department of Endocrinology and Nephrology, Nordsjaellands Hospital Hillerod, Hillerod, Denmark. Alsifri, Saud. Al Hada Military Hospital, Taif, Saudi Arabia. Aronson, Ronnie. Endocrinology and Metabolism, LMC Diabetes and Endocrinology, Toronto, Ontario, Canada. Berkovic, Maja Cigrovski. University Hospital "Sestre Milosrdnice", Zagreb, Croatia. Galstyan, Gagik. Endocr…	30456887	Unknown(0)			Comparative Study. Journal Article. Research Support, Non-U.S. Gov't. Review		https://ovidsp.ovid.com/ovidweb.cgi?T=JS&CSC=Y&NEWS=N&PAGE=fulltext&D=med16&AN=30456887							OVID
Journal Article	20845	Perez-Panero,Alberto J.;Ruiz-Munoz,Maria;Cuesta-Vargas,Antonio I.;Gonzalez-Sanchez,Manuel	Prevention, assessment, diagnosis and management of diabetic foot based on clinical practice guidelines: A systematic review.	Medicine	Medicine	2019	Aug		98	35	e16877			AIM: Diabetic foot complications are the main reason for hospitalization and amputation in people with diabetes and have a prevalence of up to 25%. Clinical practice guidelines are recommendations based on evidence with the aim of improving health care. The main aim of this study was to carry out a systematic review of the levels of the evaluation and treatment strategies that appear in the clini…	Status: MEDLINE													Perez-Panero, Alberto J. Department of Nursing and Podiatry. Ruiz-Munoz, Maria. Department of Nursing and Podiatry. Cuesta-Vargas, Antonio I. Department of Physiotherapy, University of Malaga, Arquitecto Francisco Penalosa, s/n. Ampliacion campus de Teatinos 29071, Malaga, Spain. Gonzalez-Sanchez, Manuel. Department of Physiotherapy, University of Malaga, Arquitecto Francisco Penalosa, s/n. Ampli…	31464916	Unknown(0)			Journal Article. Systematic Review		https://ovidsp.ovid.com/ovidweb.cgi?T=JS&CSC=Y&NEWS=N&PAGE=fulltext&D=med16&AN=31464916							OVID
Journal Article	20930	Pinheiro,Monica Gisele Costa;Lins,Suerda Lillian da Fonseca;Gomes,Bruna Raquel da Silva;Simpson,Clelia Albino;Mendes,Felismina Rosa Parreira;Miranda,Francisco Arnoldo Nunes de	Contextual analysis of health care at discharge in leprosy: an integrative review	Revista Gaucha de Enfermagem		2019	2006-06-01		40		e20180258			OBJECTIVE: To analyze contextual relations of health care in the discharge of leprosy. METHOD: An analytical, reflexive study based on the theoretical framework of context analysis, elaborated through an integrative review of literature in the databases SCOPUS, PUBMED, LILACS, SCIELO and BDENF, with uncontrolled descriptors Leprosy and Patient Discharge, obtaining 14 publications. RESULTS: The im…	[Portuguese, English]; Status: MEDLINE													Pinheiro, Monica Gisele Costa. Universidade Federal do Rio Grande do Norte (UFRN). Natal, Rio Grande do Norte, Brasil. Lins, Suerda Lillian da Fonseca. Universidade Federal do Rio Grande do Norte (UFRN). Natal, Rio Grande do Norte, Brasil. Gomes, Bruna Raquel da Silva. Universidade Federal do Rio Grande do Norte (UFRN). Natal, Rio Grande do Norte, Brasil. Simpson, Clelia Albino. Universidade Fede…	31188975	Unknown(0)			Journal Article. Systematic Review		https://ovidsp.ovid.com/ovidweb.cgi?T=JS&CSC=Y&NEWS=N&PAGE=fulltext&D=med16&AN=31188975							OVID
Journal Article	20959	Pinheiro,Rosa Lomelino;Areia,Ana Luisa;Mota Pinto,Anabela;Donato,Helena	Advanced Maternal Age: Adverse Outcomes of Pregnancy, A Meta-Analysis.	Acta Medica Portuguesa	Acta Med.Port.	2019	2029-03-01		32	3	219	226		INTRODUCTION: The risks of pregnancy in women of advanced maternal age are not consensual amongst studies. The aim of this metaanalysis was to determine whether women of advanced maternal age (>= 35 years old) had worse obstetrical and perinatal outcomes than non- advanced maternal age women (20 - 34 years old) in singleton, naturally-conceived pregnancies. MATERIAL AND METHODS: We searched PubMe…	Status: MEDLINE													Pinheiro, Rosa Lomelino. Obstetrics Unit A. Centro Hospitalar e Universitario de Coimbra. Coimbra. Portugal. Areia, Ana Luisa. Obstetrics Unit A. Centro Hospitalar e Universitario de Coimbra. Coimbra. Portugal. Mota Pinto, Anabela. Laboratory of General Pathology. Faculty of Medicine. University of Coimbra. Coimbra. CIMAGO - Centre of Investigation of Environment, Genetics and Oncobiology. Coimbr…	30946794	Unknown(0)			Journal Article. Meta-Analysis		https://ovidsp.ovid.com/ovidweb.cgi?T=JS&CSC=Y&NEWS=N&PAGE=fulltext&D=med16&AN=30946794							OVID
Journal Article	20719	Pinto,Lana C.;Rados,Dimitris V.;Remonti,Luciana R.;Viana,Luciana V.;Pulz,Georgia T.;Carpena,Mariana P.;Borges,Roberta P.;Marobin,Roberta;Beretta,Mileni V.;Pedrollo,Elis F.;Londero,Thiza M.;Machry,Rafael;Janeczko,Lais;Moehlecke,Milene;Falcetta,Mariana R.;Bauer,Andrea C.;Silveiro,Sandra P.;Gerchman,Fernando;Rodrigues,Ticiana C.;Kramer,Caroline K.;Bertoluci,Marcello C.;Leitao,Cristiane B.	Patient-centered Management of Type 2 Diabetes Mellitus Based on Specific Clinical Scenarios: Systematic Review, Meta-analysis and Trial Sequential Analysis.	Journal of Clinical Endocrinology & Metabolism		2020			105	11	11 01			INTRODUCTION: New antihyperglycemic medications have been proven to have cardiovascular (CV) and renal benefits in type 2 diabetes mellitus (T2DM); however, an evidence-based decision tree in specific clinical scenarios is lacking. MATERIALS AND METHODS: Systematic review and meta-analysis of randomized controlled trials (RCTs), with trial sequential analysis (TSA). Randomized controlled trial in…	Status: MEDLINE													Pinto, Lana C. Internal Medicine Department, Post-graduate Program in Medical Sciences: Endocrinology, Universidade Federal do Rio Grande do Sul, Endocrine Division, Hospital de Clinicas de Porto Alegre, Endocrine Division, Ramiro Barcelos, Porto Alegre, Brazil. Rados, Dimitris V. Internal Medicine Department, Post-graduate Program in Medical Sciences: Endocrinology, Universidade Federal do Rio G…	32797182	Unknown(0)			Journal Article. Meta-Analysis. Research Support, Non-U.S. Gov't. Systematic Review		https://ovidsp.ovid.com/ovidweb.cgi?T=JS&CSC=Y&NEWS=N&PAGE=fulltext&D=medl&AN=32797182							OVID
Journal Article	20952	Piyasena,Mapa Mudiyanselage Prabhath Nishantha;Murthy,Gudlavalleti Venkata S.;Yip,Jennifer L. Y.;Gilbert,Clare;Zuurmond,Maria;Peto,Tunde;Gordon,Iris;Hewage,Suwin;Kamalakannan,Sureshkumar	Systematic review on barriers and enablers for access to diabetic retinopathy screening services in different income settings.	PLoS ONE [Electronic Resource]		2019			14	4	e0198979			BACKGROUND: Diabetic retinopathy (DR) can lead to visual impairment and blindness if not detected and treated in time. Knowing the barriers/enablers in advance in contrasting different country income settings may accelerate development of a successful DR screening (DRS) program. This would be especially applicable in the low-income settings with the rising prevalence of DR. OBJECTIVES: The aim of…	Status: MEDLINE													Piyasena, Mapa Mudiyanselage Prabhath Nishantha. Clinical Research Department, Department of Infectious and Tropical Diseases, International Centre for Eye Health, London School of Hygiene and Tropical Medicine, London, United Kingdom. Murthy, Gudlavalleti Venkata S. Clinical Research Department, Department of Infectious and Tropical Diseases, International Centre for Eye Health, London School of…	31013274	Unknown(0)			Journal Article. Research Support, Non-U.S. Gov't. Systematic Review		https://ovidsp.ovid.com/ovidweb.cgi?T=JS&CSC=Y&NEWS=N&PAGE=fulltext&D=med16&AN=31013274							OVID
Journal Article	20997	Presley,Bobby;Groot,Wim;Pavlova,Milena	Pharmacy-led interventions to improve medication adherence among adults with diabetes: A systematic review and meta-analysis.	Research In Social & Administrative Pharmacy		2019			15	9	1057	1067		BACKGROUND: Control of blood glucose and a reduced risk of complications are important treatment goals in diabetes. Medication non-adherence can influence the outcome of diabetes. Involvement of a pharmacist in diabetes care might help patients to achieve better treatment outcomes. Existing literature reviews have focused on a limited number of interventions and outcome measures, and have involve…	Status: MEDLINE						9							Presley, Bobby. Department of Health Services Research (HSR), Care and Public Health Research Institute (CAPHRI), Maastricht University Medical Center (MUMC+), Faculty of Health, Medicine and Life Sciences (FHML), Maastricht University, PO Box 616, 6200 MD, Maastricht, the Netherlands; Department of Clinical and Community Pharmacy, Center for Medicines Information and Pharmaceutical Care (CMIPC),…	30685443	Unknown(0)			Journal Article. Meta-Analysis. Research Support, Non-U.S. Gov't. Systematic Review		https://ovidsp.ovid.com/ovidweb.cgi?T=JS&CSC=Y&NEWS=N&PAGE=fulltext&D=med16&AN=30685443							OVID
Journal Article	20718	Purcell,Anne;Buckley,Thomas;King,Jennie;Moyle,Wendy;Marshall,Andrea P.	Topical Analgesic and Local Anesthetic Agents for Pain Associated with Chronic Leg Ulcers: A Systematic Review.	Advances in Skin & Wound Care	Adv.Skin Wound Care	2020	May		33	5	240	251		GENERAL PURPOSE: To provide information about the effectiveness of topical analgesic and local anesthetic agents for reducing pain associated with chronic leg ulcers. TARGET AUDIENCE: This continuing education activity is intended for physicians, physician assistants, nurse practitioners, and nurses with an interest in skin and wound care. LEARNING OBJECTIVES/OUTCOMES: After participating in this…	Status: MEDLINE														32304447	Unknown(0)			Journal Article. Systematic Review		https://ovidsp.ovid.com/ovidweb.cgi?T=JS&CSC=Y&NEWS=N&PAGE=fulltext&D=medl&AN=32304447							OVID
Journal Article	20801	Questa,K.;Das,M.;King,R.;Everitt,M.;Rassi,C.;Cartwright,C.;Ferdous,T.;Barua,D.;Putnis,N.;Snell,A. C.;Huque,R.;Newell,J.;Elsey,H.	Community engagement interventions for communicable disease control in low- and lower- middle-income countries: evidence from a review of systematic reviews	International Journal for Equity in Health		2020			19	1	51			BACKGROUND: Community engagement (CE) interventions include a range of approaches to involve communities in the improvement of their health and wellbeing. Working with communities defined by location or some other shared interest, these interventions may be important in assisting equity and reach of communicable disease control (CDC) in low and lower-middle income countries (LLMIC). We conducted …	[Review]; Status: MEDLINE						04 06							Questa, K. Nuffield Centre for International Health and Development, University of Leeds, Room 1029, Level 10, Worsley Building, Leeds, LS2 9NL, UK. Das, M. Nuffield Centre for International Health and Development, University of Leeds, Room 1029, Level 10, Worsley Building, Leeds, LS2 9NL, UK. King, R. Nuffield Centre for International Health and Development, University of Leeds, Room 1029, Level…	32252778	Unknown(0)			Journal Article. Research Support, Non-U.S. Gov't. Review		https://ovidsp.ovid.com/ovidweb.cgi?T=JS&CSC=Y&NEWS=N&PAGE=fulltext&D=med17&AN=32252778							OVID
Journal Article	20876	Quezada-Yamamoto,Harumi;Dubois,Elizabeth;Mastellos,Nikolaos;Rawaf,Salman	Primary care integration of sexual and reproductive health services for chlamydia testing across WHO-Europe: a systematic review.	BMJ Open		2019			9	10	e031644			OBJECTIVE: To identify current uptake of chlamydia testing (UCT) as a sexual and reproductive health service (SRHS) integrated in primary care settings of the WHO European region, with the aim to shape policy and quality of care. DESIGN: Systematic review for studies published from January 2001 to May 2018 in any European language. DATA SOURCES: OVID Medline, EMBASE, Maternal and Infant Care and …	Status: MEDLINE						10 17							Quezada-Yamamoto, Harumi. WHO Collaborating Centre, Department of Primary Care and Public Health, Imperial College London, London, UK harumi.quezada-yamamoto17@imperial.ac.uk. Dubois, Elizabeth. WHO Collaborating Centre, Department of Primary Care and Public Health, Imperial College London, London, UK. Mastellos, Nikolaos. Department of Primary Care and Public Health, Imperial College London, Lon…	31628129	Unknown(0)			Journal Article. Systematic Review		https://ovidsp.ovid.com/ovidweb.cgi?T=JS&CSC=Y&NEWS=N&PAGE=fulltext&D=med16&AN=31628129							OVID
Journal Article	20720	Rabi,Doreen M.;McBrien,Kerry A.;Sapir-Pichhadze,Ruth;Nakhla,Meranda;Ahmed,Sofia B.;Dumanski,Sandra M.;Butalia,Sonia;Leung,Alexander A.;Harris,Kevin C.;Cloutier,Lyne;Zarnke,Kelly B.;Ruzicka,Marcel;Hiremath,Swapnil;Feldman,Ross D.;Tobe,Sheldon W.;Campbell,Tavis S.;Bacon,Simon L.;Nerenberg,Kara A.;Dresser,George K.;Fournier,Anne;Burgess,Ellen;Lindsay,Patrice;Rabkin,Simon W.;Prebtani,Ally P. H.;Grove…	Hypertension Canada's 2020 Comprehensive Guidelines for the Prevention, Diagnosis, Risk Assessment, and Treatment of Hypertension in Adults and Children	Canadian Journal of Cardiology	Can.J.Cardiol.	2020			36	5	596	624		Hypertension Canada's 2020 guidelines for the prevention, diagnosis, risk assessment, and treatment of hypertension in adults and children provide comprehensive, evidence-based guidance for health care professionals and patients. Hypertension Canada develops the guidelines using rigourous methodology, carefully mitigating the risk of bias in our process. All draft recommendations undergo critical…	[Review]; Status: MEDLINE						5							Rabi, Doreen M. Division of Endocrinology and Metabolism, Department of Medicine, University of Calgary, Calgary, Alberta, Canada. Electronic address: ip3@ualberta.ca. McBrien, Kerry A. Departments of Family Medicine and Community Health Services, Cumming School of Medicine, University of Calgary, Calgary, Alberta, Canada. Sapir-Pichhadze, Ruth. Division of Nephrology, Department of Medicine, McG…	32389335	Unknown(0)			Journal Article. Practice Guideline. Research Support, Non-U.S. Gov't. Review		https://ovidsp.ovid.com/ovidweb.cgi?T=JS&CSC=Y&NEWS=N&PAGE=fulltext&D=medl&AN=32389335							OVID
Journal Article	20969	Rabusin,Chantel L.;Menz,Hylton B.;McClelland,Jodie A.;Tan,Jade M.;Whittaker,Glen A.;Evans,Angela M.;Munteanu,Shannon E.	Effects of heel lifts on lower limb biomechanics and muscle function: A systematic review.	Gait & posture	Gait Posture	2019			69		224	234		BACKGROUND: Heel lifts, placed inside footwear are recommended for the management of numerous musculoskeletal conditions. Despite the potential therapeutic benefit of heel lifts, the mechanism(s) by which they exert their effects is unclear. The aim of this systematic review was to synthesise reported findings and summarise the effects of heel lifts on lower limb biomechanics and muscle function.…	Status: MEDLINE						3							Rabusin, Chantel L. Discipline of Podiatry, School of Allied Health, La Trobe University, Melbourne, Victoria, 3086, Australia; La Trobe Sport and Exercise Medicine Research Centre, La Trobe University, Melbourne, Victoria, 3086, Australia. Electronic address: c.rabusin@latrobe.edu.au. Menz, Hylton B. Discipline of Podiatry, School of Allied Health, La Trobe University, Melbourne, Victoria, 3086,…	30870745	Unknown(0)			Journal Article. Research Support, Non-U.S. Gov't. Systematic Review		https://ovidsp.ovid.com/ovidweb.cgi?T=JS&CSC=Y&NEWS=N&PAGE=fulltext&D=med16&AN=30870745							OVID
Journal Article	20974	Rahaman,Md Rezanur;Milazzo,Adriana;Marshall,Helen;Bi,Peng	Is a One Health Approach Utilized for Q Fever Control? A Comprehensive Literature Review	International Journal of Environmental Research & Public Health [Electronic Resource]		2019			16	5	02 28			Q fever, a zoonotic disease transmitted from animals to humans, is a significant public health problem with a potential for outbreaks to occur. Q fever prevention strategies should incorporate human, animal, and environmental domains. A One Health approach, which engages cross-sectoral collaboration among multiple stakeholders, may be an appropriate framework and has the underlying principles to …	[Review]; Status: MEDLINE													Rahaman, Md Rezanur. School of Public Health, The University of Adelaide, Adelaide, South Australia 5005, Australia. mdrezanur.rahaman@adelaide.edu.au. Milazzo, Adriana. School of Public Health, The University of Adelaide, Adelaide, South Australia 5005, Australia. adriana.milazzo@adelaide.edu.au. Marshall, Helen. Adelaide Medical School and Robinson Research Institute, The University of Adelaide…	30823481	Unknown(0)			Journal Article. Research Support, Non-U.S. Gov't. Review		https://ovidsp.ovid.com/ovidweb.cgi?T=JS&CSC=Y&NEWS=N&PAGE=fulltext&D=med16&AN=30823481							OVID
Journal Article	20704	Ramanujam,Crystal L.;Stuto,Alan C.;Zgonis,Thomas	Surgical treatment of midfoot Charcot neuroarthropathy with osteomyelitis in patients with diabetes: a systematic review.	Journal of wound care	J.Wound Care	2020	2001-06-01		29	Sup6	S19	S28		OBJECTIVE: A wide range of clinical presentations of Charcot neuroarthropathy of the foot with concomitant osteomyelitis in patients with diabetes has been described. Existing literature provides an equally diverse list of treatment options. The purpose of this systematic review was to assess the outcomes specifically for the surgical management of midfoot Charcot neuroarthropathy with osteomyeli…	Status: MEDLINE													Ramanujam, Crystal L. Division of Podiatric Medicine and Surgery, Department of Orthopaedics, University of Texas Health San Antonio Long School of Medicine, San Antonio, Texas, US. Stuto, Alan C. LVPG Orthopedics and Sports Medicine, Lehigh Valley Health Network, Bethlehem, PA, US. Zgonis, Thomas. Externship and Reconstructive Foot and Ankle Surgery Fellowship Programs, Division of Podiatric Med…	32530758	Unknown(0)			Journal Article. Systematic Review		https://ovidsp.ovid.com/ovidweb.cgi?T=JS&CSC=Y&NEWS=N&PAGE=fulltext&D=medl&AN=32530758							OVID
Journal Article	20877	Rameez,Rabel Misbah;Sadana,Divyajot;Kaur,Simrat;Ahmed,Taha;Patel,Jay;Khan,Muhammad Shahzeb;Misbah,Sarah;Simonson,Marian T.;Riaz,Haris;Ahmed,Haitham M.	Association of Maternal Lactation With Diabetes and Hypertension: A Systematic Review and Meta-analysis.	JAMA Network Open		2019			2	10	e1913401			Importance: Lactation has been shown to be associated with lower rates of diabetes and hypertension in mothers. However, the strength of association has varied between studies, and sample sizes are relatively small. Objective: To conduct a systematic review and meta-analysis to determine whether lactation is associated with a lower risk of diabetes and hypertension. Data Sources: Ovid MEDLINE, Ov…	Status: MEDLINE						10 02							Rameez, Rabel Misbah. Department of Internal Medicine, Cleveland Clinic, Cleveland, Ohio. Sadana, Divyajot. Department of Pulmonary and Critical Care Medicine, Cleveland Clinic, Cleveland, Ohio. Kaur, Simrat. Department of Internal Medicine, Cleveland Clinic, Cleveland, Ohio. Ahmed, Taha. Department of Internal Medicine, Cleveland Clinic-Fairview Hospital, Cleveland, Ohio. Patel, Jay. Department …	31617928	Unknown(0)			Journal Article. Meta-Analysis. Systematic Review		https://ovidsp.ovid.com/ovidweb.cgi?T=JS&CSC=Y&NEWS=N&PAGE=fulltext&D=med16&AN=31617928							OVID
Journal Article	20923	Ramzan,Sara;Timmins,Peter;Hasan,Syed Shahzad;Babar,Zaheer-Ud-Din	Trends in global prescribing of antidiabetic medicines in primary care: A systematic review of literature between 2000-2018.	Primary care diabetes		2019			13	5	409	421		The aim of this review was to examine changes in the use of diabetes medicines prescribed to treat type 2 diabetes in the primary care setting. Five electronic databases were searched using strict inclusion/exclusion criteria. The quality of eligible studies was appraised using the Newcastle-Ottawa Scale. Findings show the trend has been away from using sulfonylurea and towards the use of metform…	Status: MEDLINE						10							Ramzan, Sara. Department of Pharmacy, University of Huddersfield, Huddersfield, United Kingdom. Electronic address: sara.ramzan@hud.ac.uk. Timmins, Peter. Department of Pharmacy, University of Huddersfield, Huddersfield, United Kingdom. Electronic address: p.timmins@hud.ac.uk. Hasan, Syed Shahzad. Department of Pharmacy, University of Huddersfield, Huddersfield, United Kingdom. Electronic address…	31213359	Unknown(0)			Journal Article. Systematic Review		https://ovidsp.ovid.com/ovidweb.cgi?T=JS&CSC=Y&NEWS=N&PAGE=fulltext&D=med16&AN=31213359							OVID
Journal Article	21001	Randi,Bruno A.;Sejas,Odeli Nicole Encinas;Miyaji,Karina T.;Infante,Vanessa;Lara,Amanda N.;Ibrahim,Karim Y.;Lopes,Marta H.;Sartori,Ana Marli C.	A systematic review of adult tetanus-diphtheria-acellular (Tdap) coverage among healthcare workers.	Vaccine	Vaccine	2019			37	8	1030	1037		During the last decades pertussis incidence raised globally. Several vaccination strategies targeting adults to reduce pertussis among young infants have been proposed, including vaccination of healthcare workers (HCWs). The aim of this study was to analyse, by performing a systematic review of literature, published papers that evaluated Tdap coverage among HCWs, variables associated with vaccine…	Status: MEDLINE						02 14							Randi, Bruno A. Centro de Referencia para Imunobiologicos Especiais, Divisao de Clinica de Molestias Infecciosas e Parasitarias, Hospital das Clinicas, Sao Paulo, Brazil; Departamento de Molestias Infecciosas e Parasitarias da Faculdade de Medicina da Universidade de Sao Paulo, Sao Paulo, Brazil. Electronic address: bruno_randi@usp.br. Sejas, Odeli Nicole Encinas. Centro de Referencia para Imunob…	30630694	Unknown(0)			Journal Article. Systematic Review		https://ovidsp.ovid.com/ovidweb.cgi?T=JS&CSC=Y&NEWS=N&PAGE=fulltext&D=med16&AN=30630694							OVID
Journal Article	20797	Rashid,Fauzia;Abdelgadir,Elamin;Bashier,Alaaeldin	A systematic review on the safety of Ramadan fasting in high-risk patients with Diabetes.	Diabetes Research & Clinical Practice		2020	Jun		164		108161			INTRODUCTION: Fasting the holy month of Ramadan is passionately practiced by all Muslim population around the world. Patients with diabetes are generally considered to have a higher risk of fasting. The current international guidelines have risk-stratified the patients with diabetes and other comorbidities to different categories, and the decision of fasting or not is made based on this categoriz…	Status: MEDLINE													Rashid, Fauzia. Endocrinology Department, Dubai Hospital, Dubai, United Arab Emirates. Abdelgadir, Elamin. Endocrinology Department, Dubai Hospital, Dubai, United Arab Emirates. Electronic address: eelaminabdelgader@dha.gov.ae. Bashier, Alaaeldin. Endocrinology Department, Dubai Hospital, Dubai, United Arab Emirates.	32335095	Unknown(0)			Journal Article. Systematic Review		https://ovidsp.ovid.com/ovidweb.cgi?T=JS&CSC=Y&NEWS=N&PAGE=fulltext&D=med17&AN=32335095							OVID
Journal Article	20931	Razaz,Jalaledin Mirzay;Rahmani,Jamal;Varkaneh,Hamed Kord;Thompson,Jacqueline;Clark,Cain;Abdulazeem,Hebatullah M.	The health effects of medical nutrition therapy by dietitians in patients with diabetes: A systematic review and meta-analysis: Nutrition therapy and diabetes.	Primary care diabetes		2019			13	5	399	408		AIMS: Intensive lifestyle, dietary interventions and patient education have been recommended as key milestones in to facilitate the management of Diabetes and contain the growing incidence. We performed a systematic review and meta-analysis to assess the health benefits of medical nutrition therapy among patients with diabetes. DESIGN: A systematic search was performed in MEDLINE/PubMed, SCOPUS, …	Status: MEDLINE						10							Razaz, Jalaledin Mirzay. Department of Community Nutrition, Faculty of Nutrition and Food Technology, National Nutrition and Food Technology Research Institute, Shahid Beheshti University of Medical Sciences, Tehran, Iran. Electronic address: jmrazaz2018@gmail.com. Rahmani, Jamal. Department of Community Nutrition, Faculty of Nutrition and Food Technology, National Nutrition and Food Technology R…	31186171	Unknown(0)			Journal Article. Meta-Analysis. Systematic Review		https://ovidsp.ovid.com/ovidweb.cgi?T=JS&CSC=Y&NEWS=N&PAGE=fulltext&D=med16&AN=31186171							OVID
Journal Article	20757	Redquest,Brianne;Ahmed,Suhal;Balogh,Robert;Lunsky,Yona	Preventing and Treating Diabetes in Canadian Adults With Intellectual and Developmental Disabilities	Canadian Journal of Diabetes		2020	Mar		44	2	205	210		Despite emerging evidence that individuals with intellectual and developmental disabilities (IDD) have a high prevalence of diabetes, Canada does not have a strategy to address diabetes in this population. The aim of this review was to review effective health policies and practices to improve diabetes prevention and management developed by other jurisdictions in response to the high prevalence of…	[Review]; Status: MEDLINE													Redquest, Brianne. Azrieli Adult Neurodevelopmental Centre, Centre for Addiction and Mental Health, Toronto, Ontario, Canada. Ahmed, Suhal. Azrieli Adult Neurodevelopmental Centre, Centre for Addiction and Mental Health, Toronto, Ontario, Canada. Balogh, Robert. Faculty of Health Sciences, Ontario Tech University, Oshawa, Ontario, Canada. Lunsky, Yona. Azrieli Adult Neurodevelopmental Centre, Cen…	31495711	Unknown(0)			Journal Article. Review		https://ovidsp.ovid.com/ovidweb.cgi?T=JS&CSC=Y&NEWS=N&PAGE=fulltext&D=medl&AN=31495711							OVID
Journal Article	20934	Reitzel,Ruth A.;Rosenblatt,Joel;Chaftari,Anne-Marie;Raad,Issam I.	Epidemiology of Infectious and Noninfectious Catheter Complications in Patients Receiving Home Parenteral Nutrition: A Systematic Review and Meta-Analysis.	Jpen: Journal of Parenteral & Enteral Nutrition		2019			43	7	832	851		Patients receiving parenteral nutrition (PN) as their primary source of nutrition are at high risk for both infectious and noninfectious catheter complications (catheter-related infections, catheter occlusion, and venous thrombosis). The aim of this review was to synthesize and evaluate what is known about catheter complications and prevention strategies in the PN population. Three electronic dat…	Status: MEDLINE						9							Reitzel, Ruth A. Department of Infectious Diseases, Infection Control, and Employee Health, University of Texas MD Anderson Cancer Center, Houston, Texas, USA. Rosenblatt, Joel. Department of Infectious Diseases, Infection Control, and Employee Health, University of Texas MD Anderson Cancer Center, Houston, Texas, USA. Chaftari, Anne-Marie. Department of Infectious Diseases, Infection Control, an…	31172542	Unknown(0)			Journal Article. Meta-Analysis. Systematic Review		https://ovidsp.ovid.com/ovidweb.cgi?T=JS&CSC=Y&NEWS=N&PAGE=fulltext&D=med16&AN=31172542							OVID
Journal Article	20892	Ren,Ying;Luo,Xiangrong;Xie,Cuihua;Zhang,Ping;Meng,Min;Song,Huijuan	Assessment and management of pain during dressing change in patients with diabetic foot ulcers: a best practice implementation project.	JBI Database Of Systematic Reviews And Implementation Reports		2019			17	10	2193	2201		INTRODUCTION: Pain caused by dressing change has adverse effects on patients with a diabetic foot ulcer, including sleep disturbances, immobility, depression and anxiety. It is crucial that healthcare professionals use a standardized tool to assess and document pain during dressing change and then use this information to inform strategies to alleviate the pain. OBJECTIVES: The aim of this project…	Status: MEDLINE						10							Ren, Ying. Nanfang Hospital of Southern Medical University, Guangdong, PR China. Luo, Xiangrong. Nanfang Hospital of Southern Medical University, Guangdong, PR China. Xie, Cuihua. Nanfang Hospital of Southern Medical University, Guangdong, PR China. Zhang, Ping. Nanfang Hospital of Southern Medical University, Guangdong, PR China. Meng, Min. Nanfang Hospital of Southern Medical University, Guangd…	31464852	Unknown(0)			Journal Article. Research Support, Non-U.S. Gov't		https://ovidsp.ovid.com/ovidweb.cgi?T=JS&CSC=Y&NEWS=N&PAGE=fulltext&D=med16&AN=31464852							OVID
Journal Article	20945	Riquelme-Miralles,Dolores;Palazon-Bru,Antonio;Sepehri,Armina;Gil-Guillen,Vicente Francisco	A systematic review of non-pharmacological interventions to improve therapeutic adherence in tuberculosis.	Heart & Lung		2019	Sep		48	5	452	461		BACKGROUND: Reviews examining non-pharmacological interventions to improve therapeutic adherence in tuberculosis have several limitations (design, quality assessment...). Consequently, for clinical practice, it is important to generate a review containing all the information to improve patient adherence, solving the previous issues. OBJECTIVES: To examine non-pharmacological interventions to impr…	Status: MEDLINE						#NAME?							Riquelme-Miralles, Dolores. Altabix Health Center, Conselleria de Sanitat Universal i Salut Publica de la Generalitat Valenciana, Elche, Alicante, Spain. Palazon-Bru, Antonio. Department of Clinical Medicine, Miguel Hernandez University, San Juan de Alicante, Alicante, Spain. Electronic address: antonio.pb23@gmail.com. Sepehri, Armina. Department of Clinical Medicine, Miguel Hernandez University,…	31084923	Unknown(0)			Journal Article. Systematic Review		https://ovidsp.ovid.com/ovidweb.cgi?T=JS&CSC=Y&NEWS=N&PAGE=fulltext&D=med16&AN=31084923							OVID
Journal Article	20696	Rivolo,Massimo;Dionisi,Sara;Olivari,Diletta;Ciprandi,Guido;Crucianelli,Serena;Marcadelli,Silvia;Zortea,Rosa Rita;Bellini,Fabio;Martinato,Matteo;Gabrielli,Armando;Pomponio,Giovanni	Heel Pressure Injuries: Consensus-Based Recommendations for Assessment and Management	Advances in Wound Care		2020			9	6	332	347		Significance: A systematic approach to develop experts-based recommendations could have a favorable impact on clinical problems characterized by scarce and low-quality evidence as heel pressure ulcers. Recent Advances: A systematic approach was used to conduce a formal consensus initiative. A multidisciplinary panel of experts identified relevant clinical questions, performed a systematic search …	[Review]; Status: MEDLINE						6							Rivolo, Massimo. Independent Tissue Viability Nurse Consultant, Turin, Italy. Dionisi, Sara. AUSL Bologna, Bologna, Italy. Olivari, Diletta. Clinica Medica, Universita Politecnica delle Marche, Ancona, Italy. Ciprandi, Guido. Ospedale Pediatrico Bambin Gesu', Roma, Italy. Crucianelli, Serena. Ospedale Pediatrico Bambin Gesu', Roma, Italy. Marcadelli, Silvia. AUSL Bologna, Bologna, Italy. Zortea, …	32286202	Unknown(0)			Journal Article. Research Support, Non-U.S. Gov't. Review		https://ovidsp.ovid.com/ovidweb.cgi?T=JS&CSC=Y&NEWS=N&PAGE=fulltext&D=medl&AN=32286202							OVID
Journal Article	20744	Robbins,Tim;Lim Choi Keung,Sarah N.;Sankar,Sailesh;Randeva,Harpal;Arvanitis,Theodoros N.	Application of standardised effect sizes to hospital discharge outcomes for people with diabetes.	BMC Medical Informatics & Decision Making		2020			20	1	150			BACKGROUND: Patients with diabetes are at an increased risk of readmission and mortality when discharged from hospital. Existing research identifies statistically significant risk factors that are thought to underpin these outcomes. Increasingly, these risk factors are being used to create risk prediction models, and target risk modifying interventions. These risk factors are typically reported i…	Status: MEDLINE						07 07							Robbins, Tim. Institute of Digital Healthcare, International Digital Laboratory, WMG, University of Warwick, Coventry, CV4 7AL, UK. drtrobbins@gmail.com. Robbins, Tim. Warwickshire Institute for the Study of Diabetes, Endocrinology & Metabolism, University Hospitals Coventry & Warwickshire NHS Trust, Clifford Bridge Road, Coventry, CV2 2DX, UK. drtrobbins@gmail.com. Lim Choi Keung, Sarah N. Insti…	32635913	Unknown(0)			Journal Article. Research Support, Non-U.S. Gov't		https://ovidsp.ovid.com/ovidweb.cgi?T=JS&CSC=Y&NEWS=N&PAGE=fulltext&D=medl&AN=32635913							OVID
Journal Article	20949	Roberts,Samantha;Pilard,Louis;Chen,Junqiao;Hirst,Jennifer;Rutter,Harry;Greenhalgh,Trisha	Efficacy of population-wide diabetes and obesity prevention programs: An overview of systematic reviews on proximal, intermediate, and distal outcomes and a meta-analysis of impact on BMI.	Obesity Reviews		2019			20	7	947	963		We conducted an overview of systematic reviews and a meta-analysis of the impact on body mass index (BMI) of primary studies of population-wide obesity and diabetes prevention programs, in order to evaluate their efficacy. We searched eight databases for reviews of population-level programs reporting effect on diet, physical activity, BMI, or prevalence of obesity/overweight or type 2 diabetes me…	Status: MEDLINE						7							Roberts, Samantha. Nuffield Department of Primary Care Health Sciences, University of Oxford, Oxford, UK. Pilard, Louis. The Centre for Sustainable Healthcare, Oxford, UK. Chen, Junqiao. ISCTE-IUL and University of Lisbon, Lisbon, Portugal. Hirst, Jennifer. Nuffield Department of Primary Care Health Sciences, University of Oxford, Oxford, UK. Rutter, Harry. Department of Social & Policy Sciences,…	31039603	Unknown(0)			Journal Article. Meta-Analysis. Research Support, Non-U.S. Gov't		https://ovidsp.ovid.com/ovidweb.cgi?T=JS&CSC=Y&NEWS=N&PAGE=fulltext&D=med16&AN=31039603							OVID
Journal Article	20988	Rochoy,M.;Rivas,V.;Chazard,E.;Decarpentry,E.;Saudemont,G.;Hazard,P-A;Puisieux,F.;Gautier,S.;Bordet,R.	Factors Associated with Alzheimer's Disease: An Overview of Reviews	Jpad		2019			6	2	121	134		Alzheimer's disease (AD) is a frequent pathology, with a poor prognosis, for which no curative treatment is available in 2018. AD prevention is an important issue, and is an important research topic. In this manuscript, we have synthesized the literature reviews and meta-analyses relating to modifiable risk factors associated with AD. Smoking, diabetes, high blood pressure, obesity, hypercholeste…	[Review]; Status: MEDLINE													Rochoy, M. Michael Rochoy, 20 rue Andre Pantigny, 62230 Outreau, France. +33667576735, michael.rochoy@gmail.com.	30756119	Unknown(0)			Journal Article. Review		https://ovidsp.ovid.com/ovidweb.cgi?T=JS&CSC=Y&NEWS=N&PAGE=fulltext&D=med16&AN=30756119							OVID
Journal Article	20870	Rodriguez-Gutierrez,Rene;Gonzalez-Gonzalez,Jose Gerardo;Zuniga-Hernandez,Jorge A.;McCoy,Rozalina G.	Benefits and harms of intensive glycemic control in patients with type 2 diabetes	BMJ	BMJ	2019			367		5887			Diabetes is a major and costly health concern worldwide, with high morbidity, disability, mortality, and impaired quality of life. The vast majority of people living with diabetes have type 2 diabetes. Historically, the main strategy to reduce complications of type 2 diabetes has been intensive glycemic control. However, the body of evidence shows no meaningful benefit of intensive (compared with…	[Review]; Status: MEDLINE						11 05							Rodriguez-Gutierrez, Rene. Plataforma INVEST Medicina UANL - KER Unit (KER Unit Mexico), Subdireccion de Investigacion, Universidad Autonoma de Nuevo Leon, Monterrey, 64460, Mexico. Rodriguez-Gutierrez, Rene. Knowledge and Evaluation Research Unit in Endocrinology, Mayo Clinic, Rochester, MN 55905, USA. Rodriguez-Gutierrez, Rene. Endocrinology Division, Department of Internal Medicine, University…	31690574	Unknown(0)			Journal Article. Research Support, N.I.H., Extramural. Research Support, Non-U.S. Gov't. Review		https://ovidsp.ovid.com/ovidweb.cgi?T=JS&CSC=Y&NEWS=N&PAGE=fulltext&D=med16&AN=31690574							OVID
Journal Article	20960	Rosa,Suelia de Siqueira Rodrigues Fleury;Rosa,Mario Fabricio Fleury;Fonseca,Marcos Augusto Moutinho;Luz,Glecia Virgolino da Silva;Avila,Carlos Federico Dominguez;Dominguez,Aldira Guimaraes Duarte;Dantas,Aldene Guimaraes Duarte;Richter,Von Braun	Evidence in Practice of Tissue Healing with Latex Biomembrane: Integrative Review	Journal of Diabetes Research		2019			2019		7457295			Wound healing is a perfectly coordinated cascade of cellular, molecular, and biochemical events which interact in tissue reconstitution. Chronic diseases such as pressure ulcers (PU) and diabetes mellitus (DM) are considered risk factors for wound healing. Patients with such diseases often have higher sepsis, infection, and complication rates, since they have revascularization inhibition and low …	[Review]; Status: MEDLINE													Rosa, Suelia de Siqueira Rodrigues Fleury. Postgraduate Program in Biomedical Engineering-PPGEB at Gama-FGA, University of Brasilia-UnB, Brasilia 72.444-240, Brazil. Rosa, Mario Fabricio Fleury. Postgraduate Technology and Health Program, University of Brasilia-UnB at Ceilandia-FCE, Brasilia 72220-275, Brazil. Fonseca, Marcos Augusto Moutinho. Postgraduate Program in Biomedical Engineering-PPGEB …	30944828	Unknown(0)			Journal Article. Review		https://ovidsp.ovid.com/ovidweb.cgi?T=JS&CSC=Y&NEWS=N&PAGE=fulltext&D=med16&AN=30944828							OVID
Journal Article	20833	Rota,Matteo;Alicandro,Gianfranco;Pelucchi,Claudio;Bonzi,Rossella;Bertuccio,Paola;Hu,Jinfu;Zhang,Zuo-Feng;Johnson,Kenneth C.;Palli,Domenico;Ferraroni,Monica;Yu,Guo-Pei;Galeone,Carlotta;Lopez-Carrillo,Lizbeth;Muscat,Joshua;Lunet,Nuno;Ferro,Ana;Ye,Weimin;Plymoth,Amelie;Malekzadeh,Reza;Zaridze,David;Maximovitch,Dmitry;Kogevinas,Manolis;Fernandez de Larrea,Nerea;Vioque,Jesus;Navarrete-Munoz,Eva M.;Tsu…	Education and gastric cancer risk-An individual participant data meta-analysis in the StoP project consortium.	International Journal of Cancer		2020			146	3	671	681		Low socioeconomic position (SEP) is a strong risk factor for incidence and premature mortality from several cancers. Our study aimed at quantifying the association between SEP and gastric cancer (GC) risk through an individual participant data meta-analysis within the "Stomach cancer Pooling (StoP) Project". Educational level and household income were used as proxies for the SEP. We estimated poo…	Status: MEDLINE; Comments: Erratum in (EIN)						02 01							Rota, Matteo. Department of Molecular and Translational Medicine, University of Brescia, Brescia, Italy. Rota, Matteo. Department of Clinical Sciences and Community Health, University of Milan, Milan, Italy. Alicandro, Gianfranco. Department of Clinical Sciences and Community Health, University of Milan, Milan, Italy. Alicandro, Gianfranco. Italian National Institute of Statistics, Rome, Italy. P…	30919464	Unknown(0)			Journal Article. Meta-Analysis. Research Support, Non-U.S. Gov't		https://ovidsp.ovid.com/ovidweb.cgi?T=JS&CSC=Y&NEWS=N&PAGE=fulltext&D=med17&AN=30919464							OVID
Journal Article	21007	Ruiz-Perez,Isabel;Bastos,Angel;Serrano-Ripoll,Maria Jesus;Ricci-Cabello,Ignacio	Effectiveness of interventions to improve cardiovascular healthcare in rural areas: a systematic literature review of clinical trials.	Preventive medicine	Prev.Med.	2019			119		132	144		The objective of this systematic literature review is to examine the impact of interventions to improve cardiovascular disease healthcare provided to people living in rural areas. Systematic electronic searches were conducted in Medline, CINAHL, Embase, Scopus, and Web of Knowledge in July 2018. We included clinical trials assessing the effectiveness of interventions to improve cardiovascular dis…	Status: MEDLINE						2							Ruiz-Perez, Isabel. Andalusian School of Public Health, Cuesta del Observatorio, 4, 18011 Granada, Spain; Centro de Investigacion Biomedica en Red de Epidemiologia y Salud Publica (CIBERESP), Spain; Ibs. Instituto de Investigacion Biosanitaria de Granada, Spain. Electronic address: isabel.ruiz.easp@juntadeandalucia.es. Bastos, Angel. Andalusian School of Public Health, Cuesta del Observatorio, 4,…	30597226	Unknown(0)			Journal Article. Research Support, Non-U.S. Gov't. Systematic Review		https://ovidsp.ovid.com/ovidweb.cgi?T=JS&CSC=Y&NEWS=N&PAGE=fulltext&D=med16&AN=30597226							OVID
Journal Article	20638	Saliba Thorne,Claire;Gatt,Alfred;DeRaffaele,Clifford;Bazena,Abduarahman;Formosa,Cynthia	Digital foot health technology and diabetic foot monitoring: A systematic review	Diabetes Research & Clinical Practice		2021	2026-03-01		175		108783			BACKGROUND: In diabetic foot ulceration, a correlation between pressure and skin temperature is suspected. The aim of this systematic review is to provide a more rigorous analysis of existing literature related to the various technologies used to read and measure both in-shoe plantar pressures, and in-shoe skin temperatures simultaneously. METHODS: A systematic review of the literature related to…	[Review]; Status: Publisher													Saliba Thorne, Claire. Faculty of Health Sciences, University of Malta, Malta. Electronic address: claire.saliba-thorne.08@um.edu.mt. Gatt, Alfred. Faculty of Health Sciences, University of Malta, Malta. DeRaffaele, Clifford. Faculty of Health Sciences, University of Malta, Malta. Bazena, Abduarahman. Middlesex University, Malta. Formosa, Cynthia. Faculty of Health Sciences, University of Malta, …	33775686	Unknown(0)			Journal Article. Review		https://ovidsp.ovid.com/ovidweb.cgi?T=JS&CSC=Y&NEWS=N&PAGE=fulltext&D=medp&AN=33775686							OVID
Journal Article	20816	Salkar,Monika;Rosenthal,Meagen;Thakur,Tanvee;Arnold,Austin	Patient Centered Studies Focusing on Diabetes Self-Management: A Scoping Review.	Current Diabetes Reviews		2020			16	6	557	569		BACKGROUND: Type 2 diabetes continues to be a significant burden to patients and health systems globally. Addressing this condition from an alternative perspective, patients and various other stakeholders from three northern Mississippi communities co-created patient-centered research questions focused on type 2 diabetes management. OBJECTIVE: The objective of this scoping review was to explore c…	Status: MEDLINE													Salkar, Monika. Department of Pharmacy Administration, School of Pharmacy, University of Mississippi, Oxford, MS, United States. Rosenthal, Meagen. Department of Pharmacy Administration, School of Pharmacy, University of Mississippi, Oxford, MS, United States. Thakur, Tanvee. Social and Administrative Science Division, School of Pharmacy, University of Wisconsin, Madison, WI, United States. Arnol…	31886751	Unknown(0)			Journal Article. Systematic Review		https://ovidsp.ovid.com/ovidweb.cgi?T=JS&CSC=Y&NEWS=N&PAGE=fulltext&D=med17&AN=31886751							OVID
Journal Article	20983	Santos,Leyna Leite;Santos,Jamilly Leite;Barbosa,Luciano Timbo;Silva,Ivan do Nascimento da;de Sousa-Rodrigues,Celio Fernando;Barbosa,Fabiano Timbo	Effectiveness of Insulin Analogs Compared with Human Insulins in Pregnant Women with Diabetes Mellitus: Systematic Review and Meta-analysis.	Revista Brasileira de Ginecologia e Obstetricia		2019	Feb		41	2	104	115		Diabetes during pregnancy has been linked to unfavorable maternal-fetal outcomes. Human insulins are the first drug of choice because of the proven safety in their use. However, there are still questions about the use of insulin analogs during pregnancy. The objective of the present study was to determine the effectiveness of insulin analogs compared with human insulin in the treatment of pregnan…	Status: MEDLINE													Santos, Leyna Leite. Universidade Federal de Alagoas, Maceio, AL, Brazil. Santos, Jamilly Leite. Universidade Federal de Pernambuco, Recife, PE, Brazil. Barbosa, Luciano Timbo. Hospital Geral do Estado Professor Osvaldo Brandao Vilela, Maceio, AL, Brazil. Silva, Ivan do Nascimento da. Centro Universitario CESMAC, Maceio, AL, Brazil. de Sousa-Rodrigues, Celio Fernando. Universidade Federal de Alag…	30786308	Unknown(0)			Comparative Study. Journal Article. Meta-Analysis. Systematic Review		https://ovidsp.ovid.com/ovidweb.cgi?T=JS&CSC=Y&NEWS=N&PAGE=fulltext&D=med16&AN=30786308							OVID
Journal Article	20936	Sarin,Rohit;Behera,D.;Khanna,Ashwani;Singh,Vikram;Narang,Prashant;Deepak,T. S.	Second-line injectable induced ototoxicity in drug resistant tuberculosis: A systematic review of Indian studies.	Indian Journal of Tuberculosis		2019	Apr		66	2	279	287		Second-line injectables (SLIs) form an essential class of agents in the treatment of drug resistant (DR) tuberculosis (TB). However, their use is sometimes limited due to serious adverse events like ototoxicity and hearing loss, leading to permanent hearing loss if SLIs are continued. Globally as well as in India a wide variation in incidence of ototoxicity/hearing loss has been reported in patie…	Status: MEDLINE													Sarin, Rohit. Director, National Institute of TB & Respiratory Diseases (NITRD), Sri Aurobindo Marg, (Near Qutub Minar), New Delhi, 110030 India. Behera, D. Ex-Dean (Research) and Ex-Chairman of Medical Departments (Group B), Dept. of Pulmonary Medicine, WHO Collaborating Centre for Research & Capacity Building in Chronic Respiratory Diseases, Postgraduate Institute of Medical Education & Researc…	31151497	Unknown(0)			Journal Article. Systematic Review		https://ovidsp.ovid.com/ovidweb.cgi?T=JS&CSC=Y&NEWS=N&PAGE=fulltext&D=med16&AN=31151497							OVID
Journal Article	21013	Saxby,Nicole;Beggs,Sean;Battersby,Malcolm;Lawn,Sharon	What are the components of effective chronic condition self-management education interventions for children with asthma, cystic fibrosis, and diabetes? A systematic review.	Patient Education & Counseling		2019			102	4	607	622		OBJECTIVE: To articulate the components of educational interventions that help children learn about managing their asthma, cystic fibrosis, or diabetes, relevant to their age/developmental status. METHODS: A systematic review of chronic condition self-management (CCSM) educational interventions that included age/developmentally appropriate components, published before 27 January 2018, including e…	Status: MEDLINE						4							Saxby, Nicole. College of Medicine and Public Health, Flinders University, GPO Box 2100, Adelaide, 5001, South Australia, Australia; Tasmanian Cystic Fibrosis Service, Tasmanian Health Service, GPO Box 1061, Hobart, 7001, Tasmania, Australia. Electronic address: nicole.a.saxby@ths.tas.gov.au. Beggs, Sean. Tasmanian Cystic Fibrosis Service, Tasmanian Health Service, GPO Box 1061, Hobart, 7001, Tas…	30471988	Unknown(0)			Journal Article. Research Support, Non-U.S. Gov't. Systematic Review		https://ovidsp.ovid.com/ovidweb.cgi?T=JS&CSC=Y&NEWS=N&PAGE=fulltext&D=med16&AN=30471988							OVID
[truncated: 85 more rows]
[truncated: 11 more columns]
