# Supplementary material for: Reliability of the evidence to guide decision-making in foot ulcer prevention in diabetes: an overview of systematic reviews
Source: BMC Med Res Methodol. 2022 Oct 20;22:274. doi: 10.1186/s12874-022-01738-y (PMC9583498; doi:10.1186/s12874-022-01738-y)
Supplement: Supplementary file 1 — Additional file 1. [file 12874_2022_1738_MOESM1_ESM.zip › Crawford overview Medline and Embase search 2017.xls]

## Sheet: citations
ORN	AUTHORS	TITLE	ABSTRACT
1	Smith SM Cousins G Clyne B Allwright S O'Dowd T	Shared care across the interface between primary and specialty care in management of long term conditions. [Review][Update of Cochrane Database Syst Rev. 2007 Jul 18;(3):CD004910; PMID: 17636778]	BACKGROUND: Shared care has been used in the management of many chronic conditions with the assumption that it delivers better care than primary or specialty care alone; however, little is known about the effectiveness of shared care. OBJECTIVES: To determine the effectiveness of shared care health service interventions designed to improve the management of chronic disease across the primary/spec…
2	Mburu G Restoy E Kibuchi E Holland P Harries AD	Detention of People Lost to Follow-Up on TB Treatment in Kenya: The Need for Human Rights-Based Alternatives.	Adherence to treatment is a key element for global TB control. Public health laws can be used to enforce isolation, adherence, and completion of TB treatment. However, the practical application of public health laws can potentially range from voluntary measures to involuntary detention approaches. This paper explores the potential risks and impacts of using detention approaches to enforce TB trea…
3	Rashid T Vonville H Hasan I Garey KW	Mechanisms for floor surfaces or environmental ground contamination to cause human infection: a systematic review. [Review]	Shoe soles have been shown to transfer infectious microorganisms to floor and ground surfaces. However, the possible modes of transmission of infectious agents from floors or ground surfaces to human contact for infection have not been systematically reviewed. A systematic review was performed on articles indexed in medical databases (Medline, EMBASE, PubMed) using a pre-defined search strategy a…
4	Kullar R Vassallo A Turkel S Chopra T Kaye KS Dhar S	Degowning the controversies of contact precautions for methicillin-resistant Staphylococcus aureus: A review. [Review]	BACKGROUND: Contact precautions (CPs) are recommended to prevent methicillin-resistant Staphylococcus aureus (MRSA) transmission in institutions. Rising doubts about CP effectiveness and recognition of unintended consequences for patients have raised questions about the benefit. The objective of this study was to evaluate the effectiveness and adverse outcomes associated with CPs for prevention o…
5	Utz B Delamou A Belaid L De Brouwere V	Detection and Management of Diabetes during Pregnancy in Low Resource Settings: Insights into Past and Present Clinical Practices. [Review]	Background. Timely and adequate treatment is important to limit complications of diabetes affecting pregnancy, but there is a lack of knowledge on how these women are managed in low resource settings. Objective. To identify modalities of gestational diabetes detection and management in low and lower middle income countries. Methods. We conducted a scoping review of published literature and search…
6	Ellis M Jayarajah C	Adolescents' view and experiences of living with type 1 diabetes. [Review]	This literature review explores the perceptions and experiences of adolescents living with type 1 diabetes. The number of adolescents living with this condition is growing in Western societies. It is important to understand their views and experiences to ensure they receive optimum support. A systematic database search identified studies conducted between 2004 and 2014 undertaken in five countrie…
7	Beidokhti MN Jager AK	Review of antidiabetic fruits, vegetables, beverages, oils and spices commonly consumed in the diet. [Review]	ETHNOPHARMACOLOGICAL RELEVANCE: Type 2 diabetes is the most common type of diabetes and its prevalence is rapidly increasing throughout the world. Modifications of lifestyle such as suitable diet and exercise programs along with pharmacotherapy and education of patients are beneficial therapies for patients with type 2 diabetes. The ethnopharmacological use of herbal medicines, many of them part …
8	Ayadurai S Hattingh HL Tee LB Md Said SN	A Narrative Review of Diabetes Intervention Studies to Explore Diabetes Care Opportunities for Pharmacists. [Review]	Background. We conducted a review of current diabetes intervention studies in type 2 diabetes and identified opportunities for pharmacists to deliver quality diabetes care. Methods. A search on randomised controlled trials (RCT) on diabetes management by healthcare professionals including pharmacists published between 2010 and 2015 was conducted. Results and Discussion. Diabetes management includ…
9	Kamboj AK Cotter TG Oxentenko AS	Helicobacter pylori: The Past, Present, and Future in Management. [Review]	Helicobacter pylori is a common bacterial pathogen responsible for substantial gastrointestinal morbidity worldwide. Helicobacter pylori infection can be clinically challenging, given the numerous diagnostic and therapeutic options available. In this article, we provide a systematic review of H pylori epidemiology and pathogenesis. In addition, we provide a simplified approach to the diagnosis an…
10	Naidu S Ponnampalvanar S Kamaruzzaman SB Kamarulzaman A	Prevalence of Metabolic Syndrome Among People Living with HIV in Developing Countries: A Systematic Review. [Review]	Metabolic syndrome (MS) is a group of components associated with cardiovascular disease and type 2 diabetes mellitus. The prevalence of MS in the HIV population is increasing in epidemic proportions globally. However, the magnitude and characteristics of MS are not fully elucidated in developing countries. The aim of this systematic review was to assess the prevalence of MS and its components amo…
11	Peetoom KK Smits JJ Ploum LJ Verbakel JY Dinant GJ Cals JW	Does well-child care education improve consultations and medication management for childhood fever and common infections? A systematic review. [Review]	BACKGROUND: Fever is common in preschool children and is often caused by benign self-limiting infections. Parents' lack of knowledge and fever phobia leads to high healthcare consumption. OBJECTIVE: To systematically review the effect of providing educational interventions about childhood fever and common infections in well-child clinics (WCCs), prior to illness episodes, on parental practices: h…
12	Peters AL Ahmann AJ Battelino T Evert A Hirsch IB Murad MH Winter WE Wolpert H	Diabetes Technology-Continuous Subcutaneous Insulin Infusion Therapy and Continuous Glucose Monitoring in Adults: An Endocrine Society Clinical Practice Guideline.	OBJECTIVE: To formulate clinical practice guidelines for the use of continuous glucose monitoring and continuous subcutaneous insulin infusion in adults with diabetes. PARTICIPANTS: The participants include an Endocrine Society-appointed Task Force of seven experts, a methodologist, and a medical writer. The American Association for Clinical Chemistry, the American Association of Diabetes Educato…
13	Kim PJ Attinger CE Olawoye O Crist BD Gabriel A Galiano RD Gupta S Lantis Ii JC Lavery L Lipsky BA Teot L	Negative Pressure Wound Therapy With Instillation: Review of Evidence and Recommendations.	Negative pressure wound therapy with instillation (NPWTi) and dwell time is an adjunctive treatment modality for selected complex wounds. Because of the greater amount of research now available, a multidisciplinary expert panel comprising the fields of podiatry, plastic and general surgery, burn treatment, infectious diseases, and orthopedics was convened on July 11, 2015, to produce a summary of…
14	Bagherzadeh Cham M Mohseni-Bandpei MA Bahramizadeh M Kalbasi S Biglarian A	The clinical and biomechanical effects of subthreshold random noise on the plantar surface of the foot in diabetic patients and elder people: A systematic review. [Review]	BACKGROUND: Central nervous system receives information from foot mechanoreceptors in order to control balance and perform movement tasks. Subthreshold random noise seems to improve sensitivity of the cutaneous mechanoreceptor. OBJECTIVES: The purpose of this study was to systematically review published evidence conducted to evaluate the clinical and biomechanical effects of subthreshold random n…
15	Parker J Scharfbillig R Jones S	Moisturisers for the treatment of foot xerosis: a systematic review. [Review]	BACKGROUND: Xerosis, literally dryness of the skin, of the foot is a common condition encountered clinically, which can lead to discomfort and predisposition to infection. Currently, there are no evidence-based recommendations on which moisturiser formulations best alleviate xerotic symptoms. The aim of this review was to guide clinical practice in the treatment of primary and diabetes related fo…
16	Levine DM Linder JA Landon BE	The Quality of Outpatient Care Delivered to Adults in the United States, 2002 to 2013.	Importance: Widespread deficits in the quality of US health care were described over a decade ago. Since then, local, regional, and national efforts have sought to improve quality and patient experience, but there is incomplete information about whether such efforts have been successful. Objective: To measure changes in outpatient quality and patient experience in the United States from 2002 to 2…
17	Parker D Maresco-Pennisi D Clifton K Shams R Young J	Practice nurse involvement in the management of adults with type 2 diabetes mellitus attending a general practice: results from a systematic review. [Review]	AIM: Using the methodology of the Joanna Briggs Institute, a systematic review of current research was performed to determine if the addition of management by nurses had been more effective in improving clinical outcomes of patients with type 2 diabetes attending a general practice compared with standard care. METHODS: A three-step literature search was conducted for suitable English studies with…
18	Alsdurf H Hill PC Matteelli A Getahun H Menzies D	The cascade of care in diagnosis and treatment of latent tuberculosis infection: a systematic review and meta-analysis. [Review]	BACKGROUND: WHO estimates that a third of the world's population has latent tuberculosis infection and that less than 5% of those infected are diagnosed and treated to prevent tuberculosis. We aimed to systematically review studies that report the steps from initial tuberculosis screening through to treatment for latent tuberculosis infection, which we call the latent tuberculosis cascade of care…
19	Libman H Brockmeyer DM Gold HS	Should We Prescribe Antibiotics to This Patient With Persistent Upper Respiratory Symptoms?: Grand Rounds Discussion From Beth Israel Deaconess Medical Center.	The American College of Physicians (ACP) and the Centers for Disease Control and Prevention (CDC) recently published advice for high-value care on the appropriate use of antibiotics for acute respiratory tract infections. They conducted a narrative literature review of evidence for antibiotic use in this setting that included recent clinical guidelines from professional societies supplemented by …
20	Pascapurnama DN Murakami A Chagan-Yasutan H Hattori T Sasaki H Egawa S	Prevention of Tetanus Outbreak Following Natural Disaster in Indonesia: Lessons Learned from Previous Disasters. [Review]	In Indonesia, the Aceh earthquake and tsunami in 2004 killed 127,000 people and caused half a million injuries, while the Yogyakarta earthquake in 2006 caused 5,700 deaths and 37,000 injuries. Because disaster-affected areas are vulnerable to epidemic-prone diseases and tetanus is one such disease that is preventable, we systematically reviewed the literature related to tetanus outbreaks followin…
21	Bus SA	The Role of Pressure Offloading on Diabetic Foot Ulcer Healing and Prevention of Recurrence. [Review]	BACKGROUND: An increased plantar pressure is a causative factor in the development of plantar foot ulcers in people with diabetes mellitus, and ulcers are a precursor of lower extremity amputation. METHODS: In this article, the evidence is reviewed that relieving areas of increased plantar pressure (ie, offloading) can heal plantar foot ulcers and prevent their recurrence. RESULTS: Noninfected, n…
22	Greenbaum L Ravona-Springer R Lubitz I Schmeidler J Cooper I Sano M Silverman JM Heymann A Beeri MS	Potential contribution of the Alzheimer's disease risk locus BIN1 to episodic memory performance in cognitively normal Type 2 diabetes elderly.	In recent years, several promising susceptibility loci for late-onset Alzheimer's disease (AD) were discovered, by implementing genome-wide association studies (GWAS) approach. Recent GWAS meta-analysis has demonstrated the association of 19 loci (in addition to the APOE locus) with AD in the European ancestry population at genome-wide significance level. Since Type 2 Diabetes (T2D) is a substant…
23	Balsells E Filipescu T Kyaw MH Wiuff C Campbell H Nair H	Infection prevention and control of Clostridium difficile: a global review of guidelines, strategies, and recommendations. [Review]	BACKGROUND: Clostridium difficile is the leading cause of health care-associated infections. Given the high incidence of C. difficile infection (CDI) and the lack of primary prevention through immunization, health care professionals should be aware of the most current guidance, as well as strengths and limitations of the evidence base underpinning this guidance. METHODS: We identified publicly av…
24	Hettigama IS Punchihewa HK Heenkenda NK	Ergonomic footwear for Sri Lankan primary schoolchildren: A review of the literature. [Review]	BACKGROUND: Foot ailments are common among schoolchildren, some of which may be attributed to wearing ill-fitting footwear. As schoolchildren often participate in athletic activity, they are doubly vulnerable to foot ailments, and are particularly vulnerable to conditions such as hallux valgus, Achilles tendonitis, athlete's foot, corns and calluses. Thus, there is an acute need for the design an…
25	Caplan A Fett N Rosenbach M Werth VP Micheletti RG	Prevention and management of glucocorticoid-induced side effects: A comprehensive review: Infectious complications and vaccination recommendations. [Review]	Part 3 of this 4-part continuing medical education series reviews several important infectious complications of corticosteroid use, including a focus on pneumocystis pneumonia (PCP) prophylaxis, tuberculosis, viral hepatitis, and other infections, followed by a discussion of vaccination recommendations in immunosuppressed patients. Copyright © 2016 American Academy of Dermatology, Inc. All rights…
26	Lopez-Martinez N Segu JL Vazquez-Castro J Brosa M Bohigas L Comellas MJ Kalfhaus L	Analysis of the implementation of a personalized care model in diabetes mellitus as an example of chronic disease with information and communication technology support. [Review]	INTRODUCTION: Diabetes mellitus affects 13.8% of the adult population in Spain, representing some 8.2% of total Spanish health spending, which may be reduced by optimizing treatment and disease monitoring. Areas covered: This perspective article aims to evaluate the possible clinical and economic outcomes of implementing a theoretical personalized care model in diabetes supported by information a…
27	Caplan A Fett N Rosenbach M Werth VP Micheletti RG	Prevention and management of glucocorticoid-induced side effects: A comprehensive review: Gastrointestinal and endocrinologic side effects. [Review]	Part 2 of this 4-part continuing medical education series continues with a discussion of the prevention and management of gastrointestinal side effects associated with corticosteroid use, including peptic ulcer disease, gastrointestinal bleeding, and pancreatitis, followed by a review of corticosteroid-related endocrinologic side effects, such as diabetes, adrenal suppression, and Cushing syndrom…
28	Micha R Penalvo JL Cudhea F Imamura F Rehm CD Mozaffarian D	Association Between Dietary Factors and Mortality From Heart Disease, Stroke, and Type 2 Diabetes in the United States.	Importance: In the United States, national associations of individual dietary factors with specific cardiometabolic diseases are not well established. Objective: To estimate associations of intake of 10 specific dietary factors with mortality due to heart disease, stroke, and type 2 diabetes (cardiometabolic mortality) among US adults. Design, Setting, and Participants: A comparative risk assessm…
29	Alhuwail D	Diabetes Applications for Arabic Speakers: A Critical Review of Available Apps for Android and iOS Operated Smartphones.	Today, 415 million adults have diabetes; more than 35 million of diabetic adults live in the Middle East and North Africa region. Smartphone penetration in the region is high and applications, or apps, for diabetics have shown promising results in recent years. This study took place between September and December 2015 and reviewed all currently available smartphone diabetes apps for Arabic speake…
30	Patel RS	Team Approach to Critical Limb Ischemia Care and Research. [Review]	Critical limb ischemia (CLI) has a high rate of major amputation and mortality due to advance systemic cardiovascular disease. The goals of treating patients with CLI not only include the prevention of limb loss but also to relieve pain, improve quality of life, and prevent death. A multidisciplinary team approach to treating patients with CLI improves limb salvage rates by helping to tailor the …
31	Gause CD Hsiung G Schwab B Clifton M Harmon CM Barsness KA	Advances in Pediatric Surgical Education: A Critical Appraisal of Two Consecutive Minimally Invasive Pediatric Surgery Training Courses.	BACKGROUND: Mandates for improved patient safety and increasing work hour restrictions have resulted in changes in surgical education. Educational courses increasingly must meet those needs. We sought to determine the experience, skill level, and the impact of simulation-based education (SBE) on two cohorts of pediatric surgery trainees. MATERIALS AND METHODS: After Institutional Review Board (IR…
32	Sims Sanyahumbi A Sable CA Beaton A Chimalizeni Y Guffey D Hosseinipour M Karlsten M Kazembe PN Kennedy N Minard CG Penny DJ	School and Community Screening Shows Malawi, Africa, to Have a High Prevalence of Latent Rheumatic Heart Disease.	Rheumatic heart disease (RHD) is the largest cardiac cause of morbidity and mortality in the world's youth. Early detection of RHD through echocardiographic screening in asymptomatic children may identify an early stage of disease, when secondary prophylaxis has the greatest chance of stopping disease progression. Latent RHD signifies echocardiographic evidence of RHD with no known history of acu…
33	Rashid T VonVille HM Hasan I Garey KW	Shoe soles as a potential vector for pathogen transmission: a systematic review. [Review]	Shoe soles are possible vectors for infectious diseases. Although studies have been performed to assess the prevalence of infectious pathogens on shoe soles and decontamination techniques, no systematic review has ever occurred. The aim of this study was to perform a systematic review of the literature to determine the prevalence of infectious agents on shoe bottoms and possible decontamination s…
34	Houweling TA Karim-Kos HE Kulik MC Stolk WA Haagsma JA Lenk EJ Richardus JH de Vlas SJ	Socioeconomic Inequalities in Neglected Tropical Diseases: A Systematic Review. [Review]	BACKGROUND: Neglected tropical diseases (NTDs) are generally assumed to be concentrated in poor populations, but evidence on this remains scattered. We describe within-country socioeconomic inequalities in nine NTDs listed in the London Declaration for intensified control and/or elimination: lymphatic filariasis (LF), onchocerciasis, schistosomiasis, soil-transmitted helminthiasis (STH), trachoma…
35	Luck T Riedel-Heller SG	[Prevention of Alzheimer's dementia in Germany : A projection of the possible potential of reducing selected risk factors]. [German]	BACKGROUND: Current international projections suggest that reducing the prevalence of seven well-established risk factors, midlife hypertension and obesity, diabetes mellitus, depression, physical inactivity, smoking and low educational attainment, may also substantially reduce the prevalence of Alzheimer's dementia (AD). OBJECTIVE: Following the procedures of the international projections, in th…
36	Sun Y You W Almeida F Estabrooks P Davy B	The Effectiveness and Cost of Lifestyle Interventions Including Nutrition Education for Diabetes Prevention: A Systematic Review and Meta-Analysis. [Review]	BACKGROUND: Type 2 diabetes is a significant public health concern. With the completion of the Diabetes Prevention Program, there has been a proliferation of studies attempting to translate this evidence base into practice. However, the cost, effectiveness, and cost-effectiveness of these adapted interventions is unknown. OBJECTIVE: The purpose of this systematic review was to conduct a comprehen…
37	Tayyib N Coyer F	Effectiveness of Pressure Ulcer Prevention Strategies for Adult Patients in Intensive Care Units: A Systematic Review. [Review]	BACKGROUND: Pressure ulcers are associated with substantial health burden, but could be preventable. Hospital-acquired pressure ulcers (HAPUs) prevention has become a priority for all healthcare settings, as it is considered a sign of quality of care providing. Intensive care unit (ICU) patients are at higher risk for HAPUs development. Despite the availability of published prevention strategies,…
38	Kim SH Lee A	Health-Literacy-Sensitive Diabetes Self-Management Interventions: A Systematic Review and Meta-Analysis. [Review]	BACKGROUND: Low health literacy is a potential barrier to self-management among patients with diabetes. A variety of strategies for low health literacy have been proposed for diabetes self-management interventions, but interventions accommodating low health literacy have been heterogeneous in terms of content and have produced mixed results. AIM: To systematically review health-literacy-sensitive…
39	van Leeuwen KD Rogers J Winzenberg T van Middelkoop M	Higher body mass index is associated with plantar fasciopathy/'plantar fasciitis': systematic review and meta-analysis of various clinical and imaging risk factors. [Review]	QUESTION: What (risk) factors are associated with plantar fasciopathy (PF)? DESIGN: Systematic review with meta-analyses. PARTICIPANTS: Patients with PF. FACTORS: All factors described in prospective, case-control or cross-sectional observational studies. RESULTS: 51 included studies (1 prospective, 46 case-control and 4 cross-sectional studies) evaluated a total of 104 variables. Pooling was pos…
40	Dobson JA Riddiford-Harland DL Bell AF Steele JR	Work boot design affects the way workers walk: A systematic review of the literature. [Review]	Safety boots are compulsory in many occupations to protect the feet of workers from undesirable external stimuli, particularly in harsh work environments. The unique environmental conditions and varying tasks performed in different occupations necessitate a variety of boot designs to match each worker's occupational safety and functional requirements. Unfortunately, safety boots are often designe…
41	Harris SB Tompkins JW TeHiwi B	Call to action: A new path for improving diabetes care for Indigenous peoples, a global review. [Review]	Diabetes has reached epidemic proportions in Indigenous populations around the globe, and there is an urgent need to improve the health and health equity of Indigenous peoples with diabetes through timely and appropriate diabetes prevention and management strategies. This review describes the evolution of the diabetes epidemic in Indigenous populations and associated risk factors, highlighting ge…
42	Huffer D Hing W Newton R Clair M	Strength training for plantar fasciitis and the intrinsic foot musculature: A systematic review. [Review]	The aim was to critically evaluate the literature investigating strength training interventions in the treatment of plantar fasciitis and improving intrinsic foot musculature strength. A search of PubMed, CINHAL, Web of Science, SPORTSDiscus, EBSCO Academic Search Complete and PEDRO using the search terms plantar fasciitis, strength, strengthening, resistance training, intrinsic flexor foot, resi…
43	Theng YL Lee JW Patinadan PV Foo SS	The Use of Videogames, Gamification, and Virtual Environments in the Self-Management of Diabetes: A Systematic Review of Evidence. [Review]	The use of videogames in healthcare interventions is gaining popularity, but there is still a gap in the understanding on how these types of interventions are used for the management of diabetes. The purpose of this review is to examine published research on the use of videogames for diabetes management. With the increased use of mobile technology, the review was expanded to understand whether ga…
44	Mohammad S Ahmad J	Management of obesity in patients with type 2 diabetes mellitus in primary care. [Review]	AIMS: Obesity and being overweight is the most powerful risk factor accounting for 80-90% of patients with type 2 diabetes mellitus (T2DM). The epidemic of obesity is driving the diabetes epidemic to alarming levels and primary care is becoming an important setting for obesity management in T2DM in India. Yet many primary care providers feel ill-equipped or inadequately supported to address obesi…
45	Schaper NC Van Netten JJ Apelqvist J Lipsky BA Bakker K International Working Group on the Diabetic Foot (IWGDF)	Prevention and management of foot problems in diabetes: A Summary Guidance for Daily Practice 2015, based on the IWGDF guidance documents. [Review]	Foot problems complicating diabetes are a source of major patient suffering and societal costs. To prevent, or at least reduce, the adverse effects of foot problems in diabetes, the International Working Group on the Diabetic Foot (IWGDF; www.iwgdf.org) was founded in 1996, consisting of experts from almost all the disciplines involved in the care of patients with diabetes and foot problems. An i…
46	French CE Coope C Conway L Higgins JP McCulloch J Okoli G Patel BC Oliver I	Control of carbapenemase-producing Enterobacteriaceae outbreaks in acute settings: an evidence review. [Review]	BACKGROUND: In recent years, infections with carbapenemase-producing Enterobacteriaceae (CPE) have been increasing globally and present a major public health challenge. AIM: To review the international literature: (i) to describe CPE outbreaks in acute hospital settings globally; and (ii) to identify the control measures used during these outbreaks and report on their effectiveness. METHODS: A sy…
47	Della Manna T Setian N Savoldelli RD Guedes DR Kuperman H Menezes HC Filho Steinmetz L Cominato L Dichtchekenian V Damiani D	Diabetes mellitus in childhood: an emerging condition in the 21st century.	The International Diabetes Federation (IDF-2015) estimates the existence of 30,900 children under 15 years old with type 1 diabetes mellitus (DM1) in Brazil, and an increase of 3.0% per year is expected. This review focused on meta-analysis and pediatric diabetes update articles in order to draw attention to the need of planning coping strategies to support this serious public health problem in c…
48	Brown MA Davis CS Fleming LW Fleming JW	The role of Toujeo, insulin glargine U-300, in the treatment of diabetes mellitus. [Review]	PURPOSE: The purpose of this article is to educate nurse practitioners about the role of Toujeo, insulin glargine U-300 (Gla-300), which is a new option for the treatment of diabetes mellitus. DATA SOURCES: A comprehensive literature search was conducted using MEDLINE with the key terms: insulin glargine 300, Toujeo, Gla-300, and EDITION for clinical trial data. Other resources included package i…
49	Bouchand F Dinh A Roux AL Davido B Michelon H Lepainteur M Legendre B El Sayed F Pierre I Salomon J Lawrence C Perronne C Villart M Cremieux AC	Implementation of a simple innovative system for postprescription antibiotic review based on computerized tools with shared access.	BACKGROUND: Controlling antibiotic use in healthcare establishments limits their consumption and the emergence of bacterial resistance. AIM: To evaluate the efficiency of an innovative antibiotic stewardship strategy implemented over three years in a university hospital. METHODS: An antimicrobial multi-disciplinary team (AMT) [pharmacist, microbiologist and infectious disease specialist (IDS)] co…
50	Warren JM Birrell AL	Trachoma in remote Indigenous Australia: a review and public health perspective. [Review]	OBJECTIVES: Trachoma remains a major health concern in many remote Indigenous Australian communities, despite behaviour-modifying and biomedical strategies. This review aims to examine the social epidemiology of trachoma in remote Indigenous communities and identify practical, sustainable strategies to alter the social determinants of the disease. METHODS: A systematic search and critical review …
51	Ahmad Hatib NA Chong CY Thoon KC Tee NW Krishnamoorthy SS Tan NW	Enteric Fever in a Tertiary Paediatric Hospital: A Retrospective Six-Year Review.	INTRODUCTION: Enteric fever is a multisystemic infection which largely affects children. This study aimed to analyse the epidemiology, clinical presentation, treatment and outcome of paediatric enteric fever in Singapore. MATERIALS AND METHODS: A retrospective review of children diagnosed with enteric fever in a tertiary paediatric hospital in Singapore was conducted from January 2006 to January …
52	Humphreys H Becker K Dohmen PM Petrosillo N Spencer M van Rijen M Wechsler-Fordos A Pujol M Dubouix A Garau J	Staphylococcus aureus and surgical site infections: benefits of screening and decolonization before surgery. [Review]	Surgical site infections (SSIs) are among the most common healthcare-associated infections, and contribute significantly to patient morbidity and healthcare costs. Staphylococcus aureus is the most common microbial cause. The epidemiology of S. aureus is changing with the dissemination of newer clones and the emergence of mupirocin resistance. The prevention and control of SSIs is multi-modal, an…
53	Emaneini M Hosseinkhani F Jabalameli F Nasiri MJ Dadashi M Pouriran R Beigverdi R	Prevalence of vancomycin-resistant Enterococcus in Iran: a systematic review and meta-analysis. [Review]	Vancomycin-resistant Enterococcus (VRE) is considered to be a major nosocomial pathogen that results in serious morbidity and mortality worldwide. Limited information is available concerning the prevalence of VRE infections in Iran. We carried out a systematic search by using different electronic databases including: Medline (via PubMed), Embase, Web of Science, and the Iranian Database. Meta-ana…
54	Yang Q Fang P	Impact of the conversation map tools in patients with type 2 diabetes mellitus: A PRISMA-compliant meta-analysis of randomized controlled trials. [Review]	BACKGROUND: Diabetes is one of the leading causes of morbidity and mortality worldwide, and type 2 diabetes is the most common type accounting for 90% of all diabetes cases. Health education is considered as the first choice to control blood glucose levels. We conducted a meta-analysis to assess the effect of health education tool "Conversation Map" in diabetes patients to control blood glucose. …
55	Bonham PA Flemister BG Droste LR Johnson JJ Kelechi T Ratliff CR Varnado MF	2014 Guideline for Management of Wounds in Patients With Lower-Extremity Arterial Disease (LEAD): An Executive Summary. [Review]	The purpose of this article is to provide a summary of the recommendations from the 2014 Guideline for Management of Wounds in Patients With Lower-Extremity Arterial Disease (LEAD), published by the Wound, Ostomy and Continence Nurses Society (WOCN). This article provides an overview of the process used to update and develop the guideline, and specific recommendations from the guideline for asses…
56	Agyekum EK Ma K	Heel pain: A systematic review. [Review]	Heel pain is a very common foot disease. Varieties of names such as plantar fasciitis, jogger's heel, tennis heal, policeman's heel are used to describe it. Mechanical factors are the most common etiology of heel pain. Common causes of hell pain includes: Plantar Fasciitis, Heel Spur, Sever's Disease, Heel bump, Achilles Tendinopathy, Heel neuritis, Heel bursitis. The diagnosis is mostly based on…
57	Rinaldi S Campbell EE Fournier J O'Connor C Madill J	A Comprehensive Review of the Literature Supporting Recommendations From the Canadian Diabetes Association for the Use of a Plant-Based Diet for Management of Type 2 Diabetes. [Review]	Type 2 diabetes mellitus is considered one of the fastest growing diseases in Canada, representing a serious public health concern. Thus, clinicians have begun targeting modifiable risk factors to manage type 2 diabetes, including dietary patterns such as a plant-based diets (PBDs). The Canadian Diabetes Association has included PBDs among the recommended dietary patterns to be used in medical nu…
58	Alotaibi A Al-Ganmi A Gholizadeh L Perry L	Diabetes knowledge of nurses in different countries: An integrative review. [Review]	OBJECTIVE: The aim of this study was to identify, critically appraise and synthesise evidence of nurses' knowledge of diabetes and identify factors that function as barriers to nurses' acquisition of diabetes knowledge. DESIGN: An integrative review METHODS: A systematic search was conducted for English-language, peer reviewed publications of any research design via CINAHL, Medline, EMBASE, and E…
59	Rushforth B McCrorie C Glidewell L Midgley E Foy R	Barriers to effective management of type 2 diabetes in primary care: qualitative systematic review. [Review]	BACKGROUND: Despite the availability of evidence-based guidance, many patients with type 2 diabetes do not achieve treatment goals. AIM: To guide quality improvement strategies for type 2 diabetes by synthesising qualitative evidence on primary care physicians' and nurses' perceived influences on care. DESIGN AND SETTING: Systematic review of qualitative studies with findings organised using the …
60	Capoccia K Odegard PS Letassy N	Medication Adherence With Diabetes Medication: A Systematic Review of the Literature. [Review]	PURPOSE: The primary purpose of this systematic review is to synthesize the evidence regarding risk factors associated with nonadherence to prescribed glucose-lowering agents, the impact of nonadherence on glycemic control and the economics of diabetes care, and the interventions designed to improve adherence. METHODS: Medline, EMBASE, the Cochrane Collaborative, BIOSIS, and the Health and Psycho…
61	Joseph LM Berry D Jessup A	Management of type 2 diabetes in Asian Indians: a review of the literature. [Review]	Type 2 diabetes mellitus (T2DM) is increasing in Asian Indians globally. In this article, we review published studies of interventions designed to prevent T2DM or improve self-management in South Asian Indians. A PubMed, CINAHL, Medline, EMBASE, Psycinfo, Family & Society Studies Worldwide, Web of Science, and Consumer Health Complete search was conducted using the following search terms: type 2 …
62	Chu PY Maslow GR von Isenburg M Chung RJ	Systematic Review of the Impact of Transition Interventions for Adolescents With Chronic Illness on Transfer From Pediatric to Adult Healthcare. [Review]	Transfer from pediatric to adult care is a critical component of a high-quality transition experience for adolescents and young adults (AYA) with chronic illness. To examine the current evidence regarding the effect of transition interventions on care transfer, we performed a systematic review of studies that evaluated the effect of transition interventions on the specific health services outcome…
63	Sorensen M Korsmo-Haugen HK Maggini M Kuske S Icks A Rothe U Lindstrom J Zaletel J Joint Action on Chronic Diseases and Promoting Healthy Ageing across the Life Cycle (JA-CHRODIS)	Health promotion interventions in type 2 diabetes. [Review]	AIM: To present the most common quality criteria in health promotion interventions in type 2 diabetes mellitus (T2DM). METHODS: A systematic literature search was conducted to identify review articles, health technology assessments and policy reports of evaluated health promotion interventions in T2DM. A descriptive analysis of study characteristics and evaluation criteria are presented. RESULTS:…
64	Vivian E	Sodium-Glucose Cotransporter 2 Inhibitors in the Treatment of Type 2 Diabetes Mellitus. [Review]	PURPOSE: The purpose of this review article is to provide guidance to clinicians and diabetes educators regarding the use of sodium-glucose cotransporter 2 (SGLT2) inhibitors as a therapeutic option for the treatment of patients with type 2 diabetes mellitus (T2DM). METHODS: The PubMed database was searched through February 2015 to identify clinical trials and meta-analyses evaluating the use of …
65	Findley MK Cha E Wong E Faulkner MS	A Systematic Review of Transitional Care for Emerging Adults with Diabetes.	The prevalence of diabetes and prediabetes in adolescents is increasing. A systematic review of 31 research articles focusing on transitional care for adolescents or emerging adults with diabetes or prediabetes was completed. Studies focused on those with type 1 diabetes, not type 2 diabetes or prediabetes, and were primarily descriptive. Major findings and conclusions include differences in pedi…
66	Fleming LW Fleming JW Davis CS	Afrezza: An inhaled approach to insulin delivery. [Review]	PURPOSE: The purpose of this article is to educate nurse practitioners about Afrezza. DATA SOURCES: A comprehensive literature search was conducted using MEDLINE for clinical trial data. Information from the Centers of Disease Control and Prevention, World Health Organization, clinical guidelines, Food and Drug Administration labeling, briefings, and press releases was also utilized. CONCLUSIONS:…
67	Portillo MC Regaira E Pumar-Mendez MJ Mujika A Vassilev I Rogers A Wensing M Foss C Ruud Knutsen I Todorova E Roukova P Kennedy A Serrano M Lionis C Angelaki A Patelarou E Koetsenruijter J	Voluntary Organizations and Community Groups as New Partners in Diabetes Self-management and Education: A Critical Interpretative Synthesis. [Review]	PURPOSE: The purpose of this study is to critically review the literature on the role and work of voluntary organizations and community groups and volunteers in diabetes self-management programs. It seeks to explain how these organizations are located and could be integrated further within a broader system of support. METHODS: A critical interpretative synthesis of the literature was undertaken a…
68	Bhurji N Javer J Gasevic D Khan NA	Improving management of type 2 diabetes in South Asian patients: a systematic review of intervention studies. [Review]	OBJECTIVES: Optimal control of type 2 diabetes is challenging in many patient populations including in South Asian patients. We systematically reviewed studies on the effect of diabetes management interventions targeted at South Asian patients with type 2 diabetes on glycaemic control. DESIGN: Systematic review of MEDLINE, EMBASE and CINAHL databases for randomised controlled trials (RCTs) and pr…
69	Ross S Benavides-Vaello S Schumann L Haberman M	Issues that impact type-2 diabetes self-management in rural communities. [Review]	PURPOSE: To evaluate and synthesize the evidence related to issues that impact type-2 diabetes self-management in rural communities. DATA SOURCES: A systematic review of the literature from 2008 to 2013 was conducted using the following health science databases: CINAHL, PubMed, Cochrane Library, and OVID. Other databases searched included the clearinghouses of the Centers for Disease Control (CDC…
70	Geyer S	[Social inequalities in the occurrence of chronic diseases]. [Review] [German]	The risks of the occurrence of most chronic diseases are unequally distributed. The highest risks occur in men and women with the lowest incomes, the lowest educational qualifications, and in occupations with the lowest decision latitude. Education, occupational position, and income as indicators of socio-economic position differ with regard to their latent content and can thus not be considered …
71	Avery L Charman SJ Taylor L Flynn D Mosely K Speight J Lievesley M Taylor R Sniehotta FF Trenell MI	Systematic development of a theory-informed multifaceted behavioural intervention to increase physical activity of adults with type 2 diabetes in routine primary care: Movement as Medicine for Type 2 Diabetes.	BACKGROUND: Despite substantial evidence for physical activity (PA) as a management option for type 2 diabetes, there remains a lack of PA behavioural interventions suitable for delivery in primary care. This paper describes the systematic development of an evidence-informed PA behavioural intervention for use during routine primary care consultations. METHODS: In accordance with the Medical Rese…
72	Weeks G George J Maclure K Stewart D	Non-medical prescribing versus medical prescribing for acute and chronic disease management in primary and secondary care. [Review]	BACKGROUND: A range of health workforce strategies are needed to address health service demands in low-, middle- and high-income countries. Non-medical prescribing involves nurses, pharmacists, allied health professionals, and physician assistants substituting for doctors in a prescribing role, and this is one approach to improve access to medicines. OBJECTIVES: To assess clinical, patient-report…
73	Farmer AJ McSharry J Rowbotham S McGowan L Ricci-Cabello I French DP	Effects of interventions promoting monitoring of medication use and brief messaging on medication adherence for people with Type 2 diabetes: a systematic review of randomized trials. [Review]	AIMS: To assess the impact of interventions promoting the monitoring of medication use and brief messaging to support medication adherence in patients with Type 2 diabetes mellitus, and to investigate the extent of theory use to guide intervention development. METHODS: We systematically searched for controlled trials, published from 1990 onwards in Medline, Embase, CINAHL, PsycINFO and the Cochra…
74	Banda H Robinson R Thomson R Squire SB Mortimer K	The 'Practical Approach to Lung Health' in sub-Saharan Africa: a systematic review. [Review]	SETTING: There is a high burden of respiratory disease in sub-Saharan Africa. To address this problem, the World Health Organization launched the 'Practical approach to Lung Health' (PAL), i.e., locally applicable integrated syndromic algorithms, to improve primary care management of these diseases. OBJECTIVE: To examine the evidence for the impact of PAL on the diagnosis and management of tuberc…
75	Prenton S Hollands KL Kenney LP	Functional electrical stimulation versus ankle foot orthoses for foot-drop: A meta-analysis of orthotic effects.	OBJECTIVE: To compare the effects on walking of functional electrical stimulation (FES) and ankle foot orthoses for foot-drop of central neurological origin, assessed in terms of unassisted walking behaviours compared with assisted walking following a period of use (combined-orthotic effects). DATA SOURCES: MEDLINE, AMED, CINAHL, Cochrane Central Register of Controlled Trials, Scopus, REHABDATA, …
76	Mason-Jones AJ Sinclair D Mathews C Kagee A Hillman A Lombard C	School-based interventions for preventing HIV, sexually transmitted infections, and pregnancy in adolescents. [Review]	BACKGROUND: School-based sexual and reproductive health programmes are widely accepted as an approach to reducing high-risk sexual behaviour among adolescents. Many studies and systematic reviews have concentrated on measuring effects on knowledge or self-reported behaviour rather than biological outcomes, such as pregnancy or prevalence of sexually transmitted infections (STIs). OBJECTIVES: To e…
77	Ng CJ Lai PS Lee YK Azmi SA Teo CH	Barriers and facilitators to starting insulin in patients with type 2 diabetes: a systematic review. [Review]	AIM: To identify the barriers and facilitators to start insulin in patients with type 2 diabetes. METHOD: This was a systematic review. We conducted a systematic search using PubMed, EMBASE, CINAHL and Web of Science (up to 5 June 2014) for original English articles using the terms 'type 2 diabetes', 'insulin', and free texts: 'barrier' or 'facilitate' and 'initiate'. Two pairs of reviewers indep…
78	Nolan T Dack C Pal K Ross J Stevenson FA Peacock R Pearson M Spiegelhalter D Sweeting M Murray E	Patient reactions to a web-based cardiovascular risk calculator in type 2 diabetes: a qualitative study in primary care.	BACKGROUND: Use of risk calculators for specific diseases is increasing, with an underlying assumption that they promote risk reduction as users become better informed and motivated to take preventive action. Empirical data to support this are, however, sparse and contradictory. AIM: To explore user reactions to a cardiovascular risk calculator for people with type 2 diabetes. Objectives were to …
79	Viana LV Gomes MB Zajdenverg L Pavin EJ Azevedo MJ Brazilian Type 1 Diabetes Study Group	Interventions to improve patients' compliance with therapies aimed at lowering glycated hemoglobin (HbA1c) in type 1 diabetes: systematic review and meta-analyses of randomized controlled clinical trials of psychological, telecare, and educational interventions. [Review]	BACKGROUND: Brazilian records on glycemic control in patients with type 1 diabetes show treatment efficacy. Poor patient adherence to therapeutic proposals influences these results and can be associated with social, psychological, and economic aspects, besides others factors. The aim of this study was to evaluate the efficacy of psychological, telecare, and educational interventions to improve tr…
80	Wang Y Yeo QQ Ko Y	Economic evaluations of pharmacist-managed services in people with diabetes mellitus: a systematic review. [Review]	AIM: To review and evaluate the most recent literature on the economic outcomes of pharmacist-managed services in people with diabetes. BACKGROUND: The global prevalence of diabetes is increasing. Although pharmacist-managed services have been shown to improve people's health outcomes, the economic impact of these programmes remains unclear. METHODS: A systematic review was conducted of six datab…
81	Tang KL Rashid R Godley J Ghali WA	Association between subjective social status and cardiovascular disease and cardiovascular risk factors: a systematic review and meta-analysis. [Review]	OBJECTIVE: To determine the association between subjective social status (SSS), or the individual's perception of his or her position in the social hierarchy, and the odds of coronary artery disease (CAD), hypertension, diabetes, obesity and dyslipidaemia. STUDY DESIGN: Systematic review and meta-analysis. METHODS: We searched PubMed, MEDLINE, EMBASE, CINAHL, PsycINFO, SocINDEX, Web of Science an…
82	Lazem S Webster M Holmes W Wolf M	Games and Diabetes: A Review Investigating Theoretical Frameworks, Evaluation Methodologies, and Opportunities for Design Grounded in Learning Theories. [Review]	Here we review 18 articles that describe the design and evaluation of 1 or more games for diabetes from technical, methodological, and theoretical perspectives. We undertook searches covering the period 2010 to May 2015 in the ACM, IEEE, Journal of Medical Internet Research, Studies in Health Technology and Informatics, and Google Scholar online databases using the keywords "children," "computer …
83	Cheung RT Ngai SP	Effects of footwear on running economy in distance runners: A meta-analytical review. [Review]	OBJECTIVES: Previous studies reported inconsistent findings about the effects of footwear on running economy, which is a surrogate measure of running performance. This meta-analytical review compared the running economy between running in barefoot, minimalists, and standard running shoes. DESIGN: Meta-analysis. METHODS: Electronic searches on MEDLINE, CINAHL, SPORTDiscus, and Cochrane Library dat…
84	Ross PL Milburn J Reith DM Wiltshire E Wheeler BJ	Clinical review: insulin pump-associated adverse events in adults and children. [Review]	AIMS: Insulin pumps are a vital and rapidly developing tool in the treatment of type 1 diabetes mellitus in both adults and children. Many studies have highlighted outcomes and assessed their potential advantages, but much of the data on adverse outcomes are limited and often based on outdated technology. We aimed to review and summarize the available literature on insulin pump-associated adverse…
85	Choi TS Davidson ZE Walker KZ Lee JH Palermo C	Diabetes education for Chinese adults with type 2 diabetes: A systematic review and meta-analysis of the effect on glycemic control. [Review]	AIMS: The purpose of this study is to systematically review evidence in English and Chinese publications to determine the size of glycemic effect of different diabetes education approaches for Chinese patients. METHODS: CINAHL Plus, Embase, Ovid Medline, Scopus and the China National Knowledge Infrastructure database were searched. Studies were included if they were randomised controlled trials w…
86	Fujii H Mori T Furukawa A Inoue G Atsuda K	[Pilot Study of "Japanese Model of Asheville Project"~How Did It Work?]. [Review] [Japanese]	For prevention of the aggravation of diabetic nephropathy, a treatment method that combines self-care with medical guidance is becoming increasingly important, leading to the development of programs for lifestyle modification for the patients. To assess the effectiveness of such programs, we have conducted a feasibility study of a patient self-care support program with medical collaboration by re…
87	Seidu S Walker NS Bodicoat DH Davies MJ Khunti K	A systematic review of interventions targeting primary care or community based professionals on cardio-metabolic risk factor control in people with diabetes. [Review]	OBJECTIVE: To review the interventions targeting primary care or community based professionals on glycaemic and cardiovascular risk factor control in people with diabetes. RESEARCH DESIGN AND METHODS: A systematic review of randomised controlled trials evaluating the effectiveness of interventions targeting primary care or community based professionals on diabetes and cardiovascular risk factor c…
88	Ferguson S Swan M Smaldone A	Does diabetes self-management education in conjunction with primary care improve glycemic control in Hispanic patients? A systematic review and meta-analysis. [Review]	PURPOSE: The purpose of this systematic review and meta-analysis is to evaluate the effectiveness of diabetes self-management education (DSME) interventions delivered in conjunction with primary care among Hispanic adults with type 2 diabetes mellitus (T2DM). METHODS: A systematic search of PubMed, Cochrane Library, and the Cumulative Index to Nursing and Allied Health Literature identified rando…
89	Kahwati LC Feltner C Halpern M Woodell CL Boland E Amick HR Weber RP Jonas DE	Primary Care Screening and Treatment for Latent Tuberculosis Infection in Adults: Evidence Report and Systematic Review for the US Preventive Services Task Force. [Review]	IMPORTANCE: Five to ten percent of individuals with latent tuberculosis infection (LTBI) progress to active tuberculosis (TB) disease. Identifying and treating LTBI is a key component of the strategy for reducing the burden of TB disease. OBJECTIVE: To review the evidence about targeted screening and treatment for LTBI among adults in primary care settings to support the US Preventive Services Ta…
90	Carolan-OIah MC	Educational and intervention programmes for gestational diabetes mellitus (GDM) management: An integrative review. [Review]	INTRODUCTION: Gestational diabetes mellitus (GDM) is a serious pregnancy disorder, which is linked to stillbirth, birth damage and later development of type 2 diabetes. Rates of GDM have increased dramatically in the past 20 years, related to obesity, sedentary lifestyles and ethnicity. AIM: The aim of this integrative review was to identify and to critically review existing self-management progr…
91	Campbell F Biggs K Aldiss SK O'Neill PM Clowes M McDonagh J While A Gibson F	Transition of care for adolescents from paediatric services to adult health services. [Review]	BACKGROUND: There is evidence that the process of transition from paediatric (child) to adult health services is often associated with deterioration in the health of adolescents with chronic conditions.Transitional care is the term used to describe services that seek to bridge this care gap. It has been defined as 'the purposeful, planned movement of adolescents and young adults with chronic phys…
92	McBain H Mulligan K Haddad M Flood C Jones J Simpson A	Self management interventions for type 2 diabetes in adult people with severe mental illness. [Review]	BACKGROUND: People with severe mental illness are twice as likely to develop type 2 diabetes as those without severe mental illness. Treatment guidelines for type 2 diabetes recommend that structured education should be integrated into routine care and should be offered to all. However, for people with severe mental illness, physical health may be a low priority, and motivation to change may be l…
93	Franz MJ	Diabetes Nutrition Therapy: Effectiveness, Macronutrients, Eating Patterns and Weight Management. [Review]	BACKGROUND: Diabetes nutrition therapy provided for individuals with diabetes must be based on research documenting effectiveness. The roles of differing macronutrient percentages, eating patterns and weight loss interventions are controversial. METHODS: A review of research related to these topics is summarized. RESULTS: Clinical trials as well as systematic reviews and Cochrane reviews report a…
94	Dake AW Sora ND	Diabetic Dyslipidemia Review: An Update on Current Concepts and Management Guidelines of Diabetic Dyslipidemia. [Review]	BACKGROUND: Cardiovascular disease is the most common cause of morbidity and mortality in patients with diabetes and the major source of cost in the care of diabetes. Treatment of dyslipidemia with cholesterol-lowering medications has been shown to decrease cardiovascular events. However, available guidelines for the treatment of dyslipidemia often contain significant differences in their recomme…
95	Laurenti P Raponi M de Waure C Marino M Ricciardi W Damiani G	Performance of interferon-gamma release assays in the diagnosis of confirmed active tuberculosis in immunocompetent children: a new systematic review and meta-analysis.	BACKGROUND: Tuberculosis (TB) is a global public health problem, causing morbidity and mortality in adults and children. The most reliable diagnostic tools currently available are the in vivo Tuberculin Skin Test (TST) and the ex vivo Interferon-gamma release assays (IGRAs). Several clinical, radiological, and bacteriological features make the detection of active (overt disease) TB in children di…
96	Larun L Bjorner T Fretheim A Brurberg KG	Use of forms for follow-up of diabetes in general practice.	BACKGROUND: The majority of patients with type 2 diabetes are followed up in general practice. We have investigated whether the use of forms by GPs for recording clinical data contributes to lower mortality and morbidity for this patient group. MATERIAL AND METHOD: This systematic review is based on literature searches in MEDLINE, EMBASE, ISI Web of Science, Cochrane CENTRAL and PubMed. We includ…
97	Bryce A Hay AD Lane IF Thornton HV Wootton M Costelloe C	Global prevalence of antibiotic resistance in paediatric urinary tract infections caused by Escherichia coli and association with routine use of antibiotics in primary care: systematic review and meta-analysis. [Review]	OBJECTIVES: To systematically review studies investigating the prevalence of antibiotic resistance in urinary tract infections caused by Escherichia coli in children and, when appropriate, to meta-analyse the relation between previous antibiotics prescribed in primary care and resistance. DESIGN AND DATA ANALYSIS: Systematic review and meta-analysis. Pooled percentage prevalence of resistance to …
98	Hernandez-Rocha C Pidal P Ajenjo MC Quera R Quintanilla M Lubascher J Jemenao MI Ibanez P Alvarez-Lobos M Diomedi A Marcotti A Acuna M Arab JP Riquelme A Candia R Carvajal S	[Chilean consensus of prevention, diagnosis and treatment of Clostridium difficile-associated diarrhea]. [Spanish][Erratum appears in Rev Chilena Infectol. 2016 Apr;33(2):242; PMID: 27315006]	BACKGROUND: Clostridium dijfficile-associated diarrhea (CDAD) has become very important due to the increase in its incidence, severity, recurrence and the associated economic burden. Having a national consensus guideline is essential to improve its management. OBJECTIVE: To build a multidisciplinary and evidence-based consensus in prevention, diagnosis and treatment of CDAD. METHODS: We convened …
99	Aguiar PM Brito Gde C Lima Tde M Santos AP Lyra DP Jr Storpirtis S	Investigating Sources of Heterogeneity in Randomized Controlled Trials of the Effects of Pharmacist Interventions on Glycemic Control in Type 2 Diabetic Patients: A Systematic Review and Meta-Analysis. [Review]	OBJECTIVE: To assess the effect of pharmacist interventions on glycemic control in type 2 diabetic patients and to examine factors that could explain the variation across studies. METHODS: A comprehensive literature search was performed in PubMed, Scopus, and LILACS databases for randomized controlled trials (RCTs) published up to July 2015. The search strategy included the use of MeSH terms or t…
100	Weller CD Buchbinder R Johnston RV	Interventions for helping people adhere to compression treatments for venous leg ulceration. [Review][Update of Cochrane Database Syst Rev. 2013;(9):CD008378; PMID: 24009097]	BACKGROUND: Chronic venous ulcer healing is a complex clinical problem that requires intervention from skilled, costly, multidisciplinary wound-care teams. Compression therapy has been shown to help heal venous ulcers and to reduce recurrence. It is not known which interventions help people adhere to compression treatments. This review is an update of a previous Cochrane review. OBJECTIVES: To as…
101	Huang KC Weng HH Yang TY Chang TS Huang TW Lee MS	Distribution of Fatal Vibrio Vulnificus Necrotizing Skin and Soft-Tissue Infections: A Systematic Review and Meta-Analysis. [Review]	Vibrio vulnificus necrotizing skin and soft tissue infections (VNSSTIs), which have increased significantly over the past few decades, are still highly lethal and disabling diseases despite advancing antibiotic and infection control practices. We, therefore, examined the spatiotemporal distribution of worldwide reported episodes and associated mortality rates of VNSSTIs between 1966 and 2014. The…
102	Sherifali D Viscardi V Bai JW Ali RM	Evaluating the Effect of a Diabetes Health Coach in Individuals with Type 2 Diabetes. [Review]	OBJECTIVES: Diabetes health coaching has not been adequately assessed in individuals with type 2 diabetes. The objective of this review was to synthesize the evidence of health coaching for individuals with diabetes to determine the effects of coaching on diabetes control, specifically on glycated hemoglobin (A1C) levels. METHODS: The EMBASE, MEDLINE, CINAHL, PsychINFO and Cochrane Central Regist…
103	Thomas BE Shanmugam P Malaisamy M Ovung S Suresh C Subbaraman R Adinarayanan S Nagarajan K	Psycho-Socio-Economic Issues Challenging Multidrug Resistant Tuberculosis Patients: A Systematic Review. [Review]	BACKGROUND: Limited treatment options, long duration of treatment and associated toxicity adversely impact the physical and mental well-being of multidrug-resistant tuberculosis (MDR-TB) patients. Despite research advances in the microbiological and clinical aspects of MDR-TB, research on the psychosocial context of MDR-TB is limited and less understood. METHODOLOGY: We searched the databases of …
104	Elraiyah T Prutsky G Domecq JP Tsapas A Nabhan M Frykberg RG Firwana B Hasan R Prokop LJ Murad MH	A systematic review and meta-analysis of off-loading methods for diabetic foot ulcers. [Review]	BACKGROUND: Increased plantar foot pressure is one of several key factors that lead to diabetic foot ulcers. Multiple methods have been proposed to relieve this pressure and thus enhance wound healing and potentially prevent relapse. We aimed in this systematic review to find the best available evidence for off-loading methods. METHODS: We searched MEDLINE, Embase, Cochrane CENTRAL, Web of Scienc…
105	Elraiyah T Tsapas A Prutsky G Domecq JP Hasan R Firwana B Nabhan M Prokop L Hingorani A Claus PL Steinkraus LW Murad MH	A systematic review and meta-analysis of adjunctive therapies in diabetic foot ulcers. [Review]	BACKGROUND: Multiple adjunctive therapies have been proposed to accelerate wound healing in patients with diabetes and foot ulcers. The aim of this systematic review is to summarize the best available evidence supporting the use of hyperbaric oxygen therapy (HBOT), arterial pump devices, and pharmacologic agents (pentoxifylline, cilostazol, and iloprost) in this setting. METHODS: We searched MEDL…
106	Hingorani A LaMuraglia GM Henke P Meissner MH Loretz L Zinszer KM Driver VR Frykberg R Carman TL Marston W Mills JL Sr Murad MH	The management of diabetic foot: A clinical practice guideline by the Society for Vascular Surgery in collaboration with the American Podiatric Medical Association and the Society for Vascular Medicine.	BACKGROUND: Diabetes mellitus continues to grow in global prevalence and to consume an increasing amount of health care resources. One of the key areas of morbidity associated with diabetes is the diabetic foot. To improve the care of patients with diabetic foot and to provide an evidence-based multidisciplinary management approach, the Society for Vascular Surgery in collaboration with the Ameri…
107	Schillinger JA Gorwitz R Rietmeijer C Golden MR	The Expedited Partner Therapy Continuum: A Conceptual Framework to Guide Programmatic Efforts to Increase Partner Treatment. [Review]	BACKGROUND: Expedited partner therapy (EPT) is a partner treatment strategy wherein health care providers give patients antibiotics or a prescription to deliver to their sex partners as treatment, without an intervening medical evaluation. METHODS: We used PubMed and the Cochrane database to systematically identify published articles about EPT after 2006 and randomized controlled trials before th…
108	Lee SW Lee JY Tan CS Wong CP	Strategies to Make Ramadan Fasting Safer in Type 2 Diabetics: A Systematic Review and Network Meta-analysis of Randomized Controlled Trials and Observational Studies. [Review]	Ramadan is the holy month for Muslims whereby they fast from predawn to after sunset and is observed by all healthy Muslim adults as well as a large population of type 2 diabetic Muslims.To determine the comparative effectiveness of various strategies that have been used for type 2 diabetic Muslim who fast during Ramadan.A systematic review and network meta-analysis of randomized controlled studi…
109	Sundaram N Schaetti C Merten S Schindler C Ali SM Nyambedha EO Lapika B Chaignat CL Hutubessy R Weiss MG	Sociocultural determinants of anticipated oral cholera vaccine acceptance in three African settings: a meta-analytic approach.	BACKGROUND: Controlling cholera remains a significant challenge in Sub-Saharan Africa. In areas where access to safe water and sanitation are limited, oral cholera vaccine (OCV) can save lives. Establishment of a global stockpile for OCV reflects increasing priority for use of cholera vaccines in endemic settings. Community acceptance of vaccines, however, is critical and sociocultural features o…
110	Oldfield BJ Stewart RW	Common Misconceptions, Advancements, and Updates in Pediatric Vaccination Administration. [Review]	Vaccines are among the greatest achievements in biomedicine and public health. Yet for a variety of reasons, some vaccine-preventable illnesses have experienced resurgences during the last decade. As such, there is a particular need for pediatric providers to be aware of the newest guidelines for vaccination administration to provide consistent and evidence-based recommendations and thoughtful re…
111	Irwin AD Wickenden J Le Doare K Ladhani S Sharland M	Supporting decisions to increase the safe discharge of children with febrile illness from the emergency department: a systematic review and meta-analysis. [Review]	BACKGROUND: Despite fewer serious infections presenting to the children's emergency department (ED), hospital admissions of children with febrile illness have increased. We review evidence for the use of decision rules to increase the safe discharge of these children from the ED. METHODS: A systematic review of prospective studies of decision rules for the discharge of children with febrile illne…
112	Ruzbarsky JJ Scher D Dodwell E	Toe walking: causes, epidemiology, assessment, and treatment. [Review]	PURPOSE OF REVIEW: The present review includes the most up-to-date literature on the causes, epidemiology, diagnosis, and treatment of toe walking. RECENT FINDINGS: The prevalence of toe walking at age 5.5 years is 2% in normally developing children, and 41% in children with a neuropsychiatric diagnosis or developmental delays. A recent systematic review concluded that there is good evidence for …
113	Abalos E Chamillard M Diaz V Tuncalp O Gulmezoglu AM	Antenatal care for healthy pregnant women: a mapping of interventions from existing guidelines to inform the development of new WHO guidance on antenatal care. [Review]	BACKGROUND: The World Health Organization (WHO) is in the process of updating antenatal care (ANC) guidelines. OBJECTIVES: To map the existing clinical practice guidelines related to routine ANC for healthy women and to summarise all practices considered during routine ANC. SEARCH STRATEGY: A systematic search in four databases for all clinical practice guidelines published after January 2000. SE…
114	El Houmami N Minodier P Dubourg G Mirand A Jouve JL Basmaci R Charrel R Bonacorsi S Yagupsky P Raoult D Fournier PE	Patterns of Kingella kingae Disease Outbreaks. [Review]	BACKGROUND: Kingella kingae outbreaks occur sporadically in childcare centers but remain poorly understood and difficult to identify. METHODS: To provide the basis of a better knowledge of K. kingae outbreaks patterns that may help to guide identification and management strategies, we collected epidemiological, clinical and laboratory data from all reported K. kingae outbreaks, and those from 2 n…
115	Huang XL Pan JH Chen D Chen J Chen F Hu TT	Efficacy of lifestyle interventions in patients with type 2 diabetes: A systematic review and meta-analysis. [Review]	BACKGROUND: The current meta-analysis evaluated the outcomes of various lifestyle interventions, including diet modifications (DIET), physical activity (PA), and patient education (EDU) in reducing the risk of cardiovascular disease in patients with type 2 diabetes. METHODS: Randomized clinical trials comparing lifestyle intervention with "usual care" (control) in type 2 diabetes patients were ha…
116	Musa BM John D Habib AG Kuznik A	Cost-optimization in the treatment of multidrug resistant tuberculosis in Nigeria.	OBJECTIVE: To compare the cost of facility-based MDR TB care (F) to home-based care (H) from the perspective of the Nigerian national health system. METHODS: We assessed the expected costs of the two MDR TB treatment approaches using a decision-analytic model with a follow-up of 6 months. MDR TB treatment outcomes were obtained from a systematic review of randomised clinical trials. The outcomes …
117	Yang J Yin P Zhou M Ou CQ Li M Liu Y Gao J Chen B Liu J Bai L Liu Q	The effect of ambient temperature on diabetes mortality in China: A multi-city time series study.	Few multi-city studies have been conducted to investigate the acute health effects of low and high temperatures on diabetes mortality worldwide. We aimed to examine effects of ambient temperatures on city-/gender-/age-/education-specific diabetes mortality in nine Chinese cities using a two-stage analysis. Distributed lag non-linear model was first applied to estimate the city-specific non-linear…
118	Tiktin M Celik S Berard L	Understanding adherence to medications in type 2 diabetes care and clinical trials to overcome barriers: a narrative review. [Review]	AIM: To identify factors affecting adherence to medications in type 2 diabetes (T2D) care and clinical trials. BACKGROUND: Adherence to medication is associated with better patient outcomes, lower healthcare costs, and improved quality and robustness of trial data. In T2D, non-adherence to regimens may compromise glycemic, blood pressure and lipid control, which can, in turn, increase morbidity a…
119	Lipsky BA	Diabetic foot infections: Current treatment and delaying the 'post-antibiotic era'. [Review]	BACKGROUND: Treatment for diabetic foot infections requires properly diagnosing infection, obtaining an appropriate specimen for culture, assessing for any needed surgical procedures and selecting an empiric antibiotic regimen. Therapy will often need to be modified based on results of culture and sensitivity testing. Because of excessive and inappropriate use of antibiotics for treating diabetic…
120	Martyn-Nemeth P Schwarz Farabi S Mihailescu D Nemeth J Quinn L	Fear of hypoglycemia in adults with type 1 diabetes: impact of therapeutic advances and strategies for prevention - a review. [Review]	PURPOSE: This review summarizes the current state of the science related to fear of hypoglycemia (FOH) in adults with type 1 diabetes. Fear of hypoglycemia is a critical deterrent to diabetes self-management, psychological well-being, and quality of life. We examine the influence of contemporary treatment regimens, technology, and interventions to identify gaps in knowledge and opportunities for …
121	Bakker K Apelqvist J Lipsky BA Van Netten JJ International Working Group on the Diabetic Foot	The 2015 IWGDF guidance documents on prevention and management of foot problems in diabetes: development of an evidence-based global consensus.	Foot problems complicating diabetes are a source of major patient suffering and societal costs. Investing in evidence-based, internationally appropriate diabetic foot care guidance is likely among the most cost-effective forms of healthcare expenditure, provided it is goal-focused and properly implemented. The International Working Group on the Diabetic Foot (IWGDF) has been publishing and updati…
122	Bus SA van Deursen RW Armstrong DG Lewis JE Caravaggi CF Cavanagh PR International Working Group on the Diabetic Foot	Footwear and offloading interventions to prevent and heal foot ulcers and reduce plantar pressure in patients with diabetes: a systematic review. [Review]	BACKGROUND: Footwear and offloading techniques are commonly used in clinical practice for preventing and healing of foot ulcers in persons with diabetes. The goal of this systematic review is to assess the medical scientific literature on this topic to better inform clinical practice about effective treatment. METHODS: We searched the medical scientific literature indexed in PubMed, EMBASE, CINAH…
123	van Netten JJ Price PE Lavery LA Monteiro-Soares M Rasmussen A Jubiz Y Bus SA International Working Group on the Diabetic Foot	Prevention of foot ulcers in the at-risk patient with diabetes: a systematic review. [Review]	BACKGROUND: Prevention of foot ulcers in patients with diabetes is extremely important to help reduce the enormous burden of foot ulceration on both patient and health resources. A comprehensive analysis of reported interventions is not currently available, but is needed to better inform caregivers about effective prevention. The aim of this systematic review is to investigate the effectiveness o…
124	Creamer J Attridge M Ramsden M Cannings-John R Hawthorne K	Culturally appropriate health education for Type 2 diabetes in ethnic minority groups: an updated Cochrane Review of randomized controlled trials. [Review]	AIMS: To give an updated perspective of interventions from additional data collected since our first review, conducted in 2008. BACKGROUND: This updated Cochrane Review incorporates new information from recent randomized controlled trials on culturally appropriate diabetes health education interventions. METHODS: An electronic literature search of six databases was repeated, with databases of ong…
125	Charlier N Zupancic N Fieuws S Denhaerynck K Zaman B Moons P	Serious games for improving knowledge and self-management in young people with chronic conditions: a systematic review and meta-analysis. [Review]	OBJECTIVE: To conduct a systematic review and meta-analysis of randomized controlled trials assessing the effectiveness of serious games in improving knowledge and/or self-management behaviors in young people with chronic conditions. MATERIALS AND METHODS: The authors searched the databases PubMed, Cochrane Library, Web of Sciences, and PsychINFO for articles published between January 1990 and Ja…
126	Behrouz R Powers CJ	Epidemiology of classical risk factors in stroke patients in the Middle East. [Review]	The Middle East (ME) is an ethnically and economically diverse region. A systematic review of all stroke studies conducted in the ME was carried out, with the aim of determining the prevalence of classic vascular risk factors (CRFs) across this region. Additionally, the prevalence of CRFs in the ME was compared to that of a US cohort. Prospective and retrospective ME stroke studies published from…
127	Ahmed MN Vannoy D Frederick A Chang S Lawler E	First-Line Antimicrobial Resistance Patterns of Escherichia coli in Children With Urinary Tract Infection in Emergency Department and Primary Care Clinics.	OBJECTIVE: To identify risk factors for antibiotic resistance to Escherichia coli (E. coli) in children with urinary tract infections (UTIs) in emergency room and primary care clinics. METHOD: This is a cross-sectional study of children 0 to 18 years of age reported to have E coli-positive UTIs whose medical and laboratory records were systematically reviewed. RESULT: Compared with girls, boys we…
128	Bosanquet DC Wright AM White RD Williams IM	A review of the surgical management of heel pressure ulcers in the 21st century. [Review]	Heel ulceration, most frequently the result of prolonged pressure because of patient immobility, can range from the trivial to the life threatening. Whilst the vast majority of heel pressure ulcers (PUs) are superficial and involve the skin (stages I and II) or underlying fat (stage III), between 10% and 20% will involve deeper tissues, either muscle, tendon or bone (stage IV). These stage IV hee…
129	Phillipson L Gordon R Telenta J Magee C Janssen M	A review of current practices to increase Chlamydia screening in the community--a consumer-centred social marketing perspective. [Review]	BACKGROUND: Chlamydia trachomatis is one of the most frequently reported sexually transmitted infections (STI) in Australia, the UK and Europe. Yet, rates of screening for STIs remain low, especially in younger adults. OBJECTIVE: To assess effectiveness of Chlamydia screening interventions targeting young adults in community-based settings, describe strategies utilized and assess them according t…
130	Nnedu CC Gayle L Popoola S	Influence of Type 1 Diabetes Mellitus on Women's Nutritional Beliefs and Lifestyle Choices for Themselves and Their Families. [Review]	The aim of this research was to examine the impact of type 1 diabetes on women's nutritional beliefs and their lifestyle choices both for themselves and for their families. The data sources used were the online databases of OVID, CINAHL, MEDLINE, PsyINFO, PsyARTICLE, ERIC, Health Source Nursing/Academic edition, and the Centers for Disease Control from January 2000 to 2012. The concentration of t…
131	Costa M Oberholzer-Riss M Hatz C Steffen R Puhan M Schlagenhauf P	Pre-travel health advice guidelines for humanitarian workers: A systematic review. [Review]	BACKGROUND: In the last decades, there have been several natural disasters and global catastrophies with a steady increase in humanitarian relief work. This has resulted in increased research in the field of humanitarian aid, however the focus is mostly on the victims of the disasters and not on the individuals and organisations providing aid. OBJECTIVES: The intent of this research is to review …
132	Yang Z Huang Z Dong Z Zhang S Han J Jin M	Prevalence of high-risky behaviors in transmission of HIV among high school and college student MSM in China: a meta-analysis.	BACKGROUND: The aim of this study was to investigate the prevalence of high-risky behaviors, such as unprotected anal intercourse (UAI) in the last 6 months, condom using in their last homosexual anal intercourse, No. of male partners in the last 6 months among high school and college male students who have sex with men (MSM) in China. METHODS: The relevant trials were retrieved up to June 2015 f…
133	Crawford TJ Crowther CA Alsweiler J Brown J	Antenatal dietary supplementation with myo-inositol in women during pregnancy for preventing gestational diabetes. [Review]	BACKGROUND: Gestational diabetes, glucose intolerance with onset or first recognition during pregnancy, is a rising problem worldwide. Both non-pharmacological and pharmacological approaches to the prevention of gestational diabetes have been, and continue to be explored. Myo-inositol, an isomer of inositol, is a naturally occurring sugar commonly found in cereals, corn, legumes and meat. It is o…
134	Jiwa M Gudes O Varhol R Mullan N	Impact of geography on the control of type 2 diabetes mellitus: a review of geocoded clinical data from general practice.	OBJECTIVE: To review the clinical data for people with diabetes mellitus with reference to their location and clinical care in a general practice in Australia. MATERIALS AND METHODS: Patient data were extracted from a general practice in Western Australia. Iterative data-cleansing steps were taken. Data were grouped into Statistical Area level 1 (SA1), designated as the smallest geographical area…
135	Balaguer A Gonzalez de Dios J	Home versus hospital intravenous antibiotic therapy for cystic fibrosis. [Review][Update of Cochrane Database Syst Rev. 2012;(3):CD001917; PMID: 22419283]	BACKGROUND: Recurrent endobronchial infection in cystic fibrosis requires treatment with intravenous antibiotics for several weeks usually in hospital, affecting health costs and quality of life for patients and their families. This is an update of a previously published review. OBJECTIVES: To determine whether home intravenous antibiotic therapy in cystic fibrosis is as effective as inpatient in…
136	Aziz Z Absetz P Oldroyd J Pronk NP Oldenburg B	A systematic review of real-world diabetes prevention programs: learnings from the last 15 years. [Review]	BACKGROUND: The evidence base for the prevention of type 2 diabetes mellitus (T2DM) has progressed rapidly from efficacy trials to real-world translational studies and practical implementation trials over the last 15 years. However, evidence for the effective implementation and translation of diabetes programs and their population impact needs to be established in ways that are different from mea…
137	Howatson A Wall CR Turner-Benny P	The contribution of dietitians to the primary health care workforce. [Review]	INTRODUCTION: Dietetic intervention is effective in the management of nutrition-related conditions and their comorbidities. New Zealand has an increasing need for primary and preventive health care to reduce the burden of non-communicable disease. AIM: To review the recent evidence of effectiveness of dietetic intervention in primary health care on health and wider economic outcomes. Health benef…
138	de Oliveira AL Moore Z	Treatment of the diabetic foot by offloading: a systematic review. [Review]	OBJECTIVE: To compare the literature on the strengths and limitations of different offloading devices in the treatment of diabetic foot ulcers. METHOD: Systematic review of the literature in the following databases: the Cumulative Index to Nursing an Allied Health Literature (CINAHL); Medline; Embase; Cochrane Library and Web of Knowledge. The search strategy used the terms: diabetic foot; orthos…
139	Godeny S Csenteri OK	[Prevention and treatment of the complications of polycystic ovarian syndrome--the significance of evidence-based, interdisciplinary management]. [Review] [Hungarian]	Polycystic ovary syndrome is the most common hormonal and metabolic disorder likely to affect women. The syndrome is often associated with obesity, hyperinsulinemia and adversely affects endocrine, metabolic, and cardiovascular health. The complex feature of the syndrome requires an interdisciplinary approach to treatment, where cooperation of paediatrician, internist, gynaecologist, endocrinolog…
140	Dillon MP Fatone S Quigley M	Describe the outcomes of dysvascular partial foot amputation and how these compare to transtibial amputation: a systematic review protocol for the development of shared decision-making resources.[Erratum appears in Syst Rev. 2016;5:1; PMID: 26729230]	BACKGROUND: Helping people make well-informed decisions about dysvascular partial foot amputation is becoming increasingly important as improvements in diabetes care and vascular surgery make more distal amputations increasingly possible. The high rates of complications and reamputations associated with partial foot amputation are of concern, particularly given that transtibial amputation seems t…
141	Almutairi KM	Quality of Diabetes Management in Saudi Arabia: A Review of Existing Barriers. [Review]	BACKGROUND: Diabetes mellitus is a complex disorder that requires continuous management and medical care. The purpose of this review is to identify and summarize the barriers that affect diabetes management in Saudi Arabia. METHODS: Studies that have examined the quality of diabetes management in Saudi Arabia were identified through online and manual literature searches. Two researchers independe…
142	Cloostermans L Wendel-Vos W Doornbos G Howard B Craig CL Kivimaki M Tabak AG Jefferis BJ Ronkainen K Brown WJ Picavet SH Ben-Shlomo Y Laukkanen JA Kauhanen J Bemelmans WJ	Independent and combined effects of physical activity and body mass index on the development of Type 2 Diabetes - a meta-analysis of 9 prospective cohort studies.	BACKGROUND: The aim of this harmonized meta-analysis was to examine the independent and combined effects of physical activity and BMI on the incidence of type 2 diabetes. METHODS: Our systematic literature review in 2011 identified 127 potentially relevant prospective studies of which 9 fulfilled the inclusion criteria (total N=117,878, 56.2 % female, mean age=50.0 years, range=25-65 years). Meas…
143	Ibrahim F Khan T Pujalte GG	Bacterial Skin Infections. [Review]	Skin and soft tissue infections account for 0.5% of outpatient visits to primary care. Skin and soft tissue infections can usually be managed in an outpatient setting. However, there are certain circumstances as discussed in this article that require more urgent care or inpatient management. Primary care providers should be able to diagnose, manage, and provide appropriate follow-up care for thes…
144	Brundisini F Vanstone M Hulan D DeJean D Giacomini M	Type 2 diabetes patients' and providers' differing perspectives on medication nonadherence: a qualitative meta-synthesis. [Review]	BACKGROUND: Poor adherence to medication regimens increases adverse outcomes for patients with Type 2 diabetes. Improving medication adherence is a growing priority for clinicians and health care systems. We examine the differences between patient and provider understandings of barriers to medication adherence for Type 2 diabetes patients. METHODS: We searched systematically for empirical qualita…
145	Swinnen E Kerckhofs E	Compliance of patients wearing an orthotic device or orthopedic shoes: A systematic review. [Review]	BACKGROUND: Alongside the positive effects of use of orthotic devices for the lower extremities (ODLE) and orthopedic shoes, complaints and criticism by users possibly lead to non-compliance. OBJECTIVE: The purpose is to determine the compliance of patients wearing an ODLE or orthopedic shoes and to describe the main reasons for using and not using. METHODS: Different online databases were search…
146	van der Wilk D Dijkstra PU Postema K Verkerke GJ Hijmans JM	Effects of ankle foot orthoses on body functions and activities in people with floppy paretic ankle muscles: a systematic review. [Review]	BACKGROUND: People with floppy ankle muscles paresis use ankle foot orthoses to improve their walking ability. Ankle foot orthoses also limit ankle range of motion thereby introducing additional problems. Insight in effects of ankle foot orthoses on body functions and activities in people with floppy paretic ankle muscles aids in clinical decision making and may improve adherence. METHODS: Studie…
147	Feng Y Bu K Li M Zhang X Jin S Wang L	[Meta-analysis of HIV infection incidence and risk factors among men who have sex with men in China]. [Chinese]	OBJECTIVE: To understand the incidence of HIV infection among men who have sex with men (MSM) in China. METHODS: Meta-analysis was performed to systematically and quantitatively review all the original research papers and reports published during 2010-2015 on the incidence of HIV infection among MSM in China. Pooled incidence, pooled hazard ratios, publication bias, heterogeneity and sensitivity …
148	Akintola O Lavis JN Hoskins R	Print media coverage of primary healthcare and related research evidence in South Africa.	BACKGROUND: The news media is located at the nexus of the public and policy agendas and provides a window into issues concerning the public. Therefore, it could be a powerful tool for advocating for citizens' health and could help promote evidence-based primary health systems responsive to the needs of citizens. However, research on the coverage of primary healthcare and related research evidence…
149	Miller C Kapp S	Informal carers and wound management: an integrative literature review. [Review]	OBJECTIVE: The consequences of informal care giving have been well documented in recent decades, and in many fields of illness and chronic disease, the role of informal carers has been recognised and investigated. Informal caregivers in the field of wound management and prevention have been largely unnoticed, despite the chronic nature of many wounds, the enduring nature of treatments and the imp…
150	Harris J Graue M Dunning T Haltbakk J Austrheim G Skille N Rokne B Kirkevold M	Involving people with diabetes and the wider community in diabetes research: a realist review protocol.	BACKGROUND: Patient and public involvement in diabetes research is now actively encouraged in different countries because it is believed that involving people with experience of the condition will improve the quality and relevance of the research. However, reviews of patient involvement have noted that inadequate resources, patients' and communities' lack of research knowledge, and researchers' l…
151	Wafa S Nakhla M	Improving the Transition from Pediatric to Adult Diabetes Healthcare: A Literature Review. [Review]	Effective transition to adult care is a significant component of an emerging adult's diabetes care. Poor transition places them at risk for disengagement with the health care system and for poor diabetes-related outcomes. The purpose of this paper was to review the literature to date on existing methods of transition care delivery for emerging adults with diabetes. We conducted a literature revie…
152	MacRae S Brown M Karatzias T Taggart L Truesdale-Kennedy M Walley R Sierka A Northway R Carey M Davies M	Diabetes in people with intellectual disabilities: A systematic review of the literature. [Review]	OBJECTIVE: To present an analysis of the evidence related to the prevalence of diabetes in people with intellectual disabilities (ID), their experiences of their condition and treatment and those of their carers. MATERIALS AND METHODS: A systematic literature review was conducted. A total of 22 studies exploring diabetes prevalence and 5 exploring views and experiences of diabetes in people with …
153	Banderali G Martelli A Landi M Moretti F Betti F Radaelli G Lassandro C Verduci E	Short and long term health effects of parental tobacco smoking during pregnancy and lactation: a descriptive review. [Review]	A great deal of attention has been focused on adverse effects of tobacco smoking on conception, pregnancy, fetal, and child health. The aim of this paper is to discuss the current evidence regarding short and long-term health effects on child health of parental smoking during pregnancy and lactation and the potential underlying mechanisms. Studies were searched on MEDLINE() and Cochrane database …
154	Uckay I Aragon-Sanchez J Lew D Lipsky BA	Diabetic foot infections: what have we learned in the last 30 years?. [Review]	BACKGROUND: Infection is a common epiphenomenon of advanced diabetic foot disease and the most common reason for diabetes-related hospitalizations and lower extremity amputations. Major advances have been made in the past three decades in our understanding and management of diabetic foot infections (DFIs). The optimal treatment of DFIs clearly involves multidisciplinary input. METHODS: A comprehe…
155	Greywal T Cohen PR	Pitted keratolysis: successful management with mupirocin 2% ointment monotherapy. [Review]	BACKGROUND: Pitted keratolysis is a benign dermatosis that occurs on plantar skin. PURPOSE: We describe a man with pitted keratolysis that was successfully treated with mupirocin 2% ointment monotherapy. METHODS AND MATERIALS: We reviewed PubMed for the following terms: mupirocin, ointment, pitted keratolysis, treatment. We also reviewed papers containing these terms and their references. RESULTS…
156	Pan XF Griffiths UK Pennington M Yu H Jit M	Systematic review of economic evaluations of vaccination programs in mainland China: Are they sufficient to inform decision making?. [Review]	The purpose of the study was to systematically review economic evaluations of vaccine programs conducted in mainland China. We searched for economic evaluations of vaccination in China published prior to August 3, 2015 in eight English-language and three Chinese-language databases. Each article was appraised against the 19-item Consensus on Health Economic Criteria list (CHEC-list). We found 23 p…
157	Van Ryswyk E Middleton P Shute E Hague W Crowther C	Women's views and knowledge regarding healthcare seeking for gestational diabetes in the postpartum period: A systematic review of qualitative/survey studies. [Review]	AIM: To identify factors influencing postpartum healthcare seeking, from the perspective of women who have experienced gestational diabetes mellitus (GDM). METHODS: Systematic review that searched PubMed, Web of Science, EMBASE and CINAHL on 27th February 2013. Qualitative studies and surveys, with women as participants, which reported pre-specified outcomes, including barriers and facilitators t…
158	Pillay J Armstrong MJ Butalia S Donovan LE Sigal RJ Vandermeer B Chordiya P Dhakal S Hartling L Nuspl M Featherstone R Dryden DM	Behavioral Programs for Type 2 Diabetes Mellitus: A Systematic Review and Network Meta-analysis. [Review]	BACKGROUND: Behavioral programs may improve outcomes for individuals with type 2 diabetes mellitus, but there is a large diversity of behavioral interventions and uncertainty about how to optimize the effectiveness of these programs. PURPOSE: To identify factors moderating the effectiveness of behavioral programs for adults with type 2 diabetes. DATA SOURCES: 6 databases (1993 to January 2015), c…
159	Pillay J Armstrong MJ Butalia S Donovan LE Sigal RJ Chordiya P Dhakal S Vandermeer B Hartling L Nuspl M Featherstone R Dryden DM	Behavioral Programs for Type 1 Diabetes Mellitus: A Systematic Review and Meta-analysis. [Review]	BACKGROUND: Whether behavioral approaches for self-management programs benefit individuals with type 1 diabetes mellitus is unclear. PURPOSE: To determine the effects of behavioral programs for patients with type 1 diabetes on behavioral, clinical, and health outcomes and to investigate factors that might moderate effect. DATA SOURCES: 6 electronic databases (1993 to June 2015), trial registries …
160	Sturt J Dennick K Due-Christensen M McCarthy K	The detection and management of diabetes distress in people with type 1 diabetes. [Review]	Diabetes distress (DD) represents a significant clinical burden in which levels of DD are related to both glycated haemoglobin (HbA1c) and some self-management behaviours. DD is related to, but different from, depression. Differences in DD experienced in people with type 1 and type 2 diabetes have been observed. Commonly measured using the Problem Areas in Diabetes Scale (PAID) and the Diabetes D…
161	Pan A Wang Y Talaei M Hu FB Wu T	Relation of active, passive, and quitting smoking with incident type 2 diabetes: a systematic review and meta-analysis. [Review]	BACKGROUND: Cigarette smoking remains the leading avoidable cause of disease burden worldwide, and observational studies have linked various smoking behaviours (active smoking, passive smoking, and smoking cessation) with risk of type 2 diabetes. We did a meta-analysis of prospective studies to investigate the associations between various smoking behaviours and diabetes risk. METHODS: We systemat…
162	Zaccardi F O'Donovan G Webb DR Yates T Kurl S Khunti K Davies MJ Laukkanen JA	Cardiorespiratory fitness and risk of type 2 diabetes mellitus: A 23-year cohort study and a meta-analysis of prospective studies. [Review]	AIMS: To investigate the association between cardiorespiratory fitness (CRF) and type 2 diabetes mellitus (T2DM) in a cohort of middle-age Finnish men and to summarise the current evidence in a meta-analysis of prospective studies. METHODS: CRF was measured at baseline in a random population-based sample of 2520 subjects by assessing oxygen uptake during maximal exercise. Cox regression analysis …
163	Sohal T Sohal P King-Shier KM Khan NA	Barriers and Facilitators for Type-2 Diabetes Management in South Asians: A Systematic Review. [Review]	OBJECTIVE: Although South Asian populations have among the highest burden of type 2 diabetes in the world, their diabetes management remains poor. We systematically reviewed studies on South Asian patient's perspectives on the barriers and facilitators to diabetes management. METHODS: We conducted a literature search using OVID, CINHAL and EMBASE (January, 1990 -February, 2014) evaluating the cor…
164	Alshaarawy O Elbaz HA	Serum cotinine levels and diabetes mellitus in never smokers.	OBJECTIVE: The aim of the current study is to examine the association of environmental tobacco smoke (ETS) exposure evident by serum cotinine level, and diabetes mellitus in never smokers. Previous studies suggest that active tobacco cigarette smoking is associated with diabetes mellitus risk. However it is not clear if the low-level "background" ETS exposure is associated with diabetes among nev…
165	Luo X Liu T Yuan X Ge S Yang J Li C Sun W	Factors Influencing Self-Management in Chinese Adults with Type 2 Diabetes: A Systematic Review and Meta-Analysis. [Review]	Diabetes is a major public health problem in China. Diabetes self-management is critical for patients to achieved better health outcomes, however, previous studies have shown suboptimal diabetes self-management performance. We conducted a systematic review and meta-analysis to identify factors associated with diabetes self-management in Chinese adults. The results showed that confrontation, resig…
166	Flodgren G Rachas A Farmer AJ Inzitari M Shepperd S	Interactive telemedicine: effects on professional practice and health care outcomes. [Review][Update of Cochrane Database Syst Rev. 2000;(2):CD002098; PMID: 10796678]	BACKGROUND: Telemedicine (TM) is the use of telecommunication systems to deliver health care at a distance. It has the potential to improve patient health outcomes, access to health care and reduce healthcare costs. As TM applications continue to evolve it is important to understand the impact TM might have on patients, healthcare professionals and the organisation of care. OBJECTIVES: To assess …
167	Nuti L Turkcan A Lawley MA Zhang L Sands L McComb S	The impact of interventions on appointment and clinical outcomes for individuals with diabetes: a systematic review. [Review]	BACKGROUND: Successful diabetes disease management involves routine medical care with individualized patient goals, self-management education and on-going support to reduce complications. Without interventions that facilitate patient scheduling, improve attendance to provider appointments and provide patient information to provider and care team, preventive services cannot begin. This review exam…
168	Mingueneau M Chaix A Scotti N Chaix J Reynders A Hammond C Thimonier J	Hands-on experiments on glycemia regulation and type 1 diabetes. [Review]	In the present article, we describe a 3-day experimental workshop on glycemia regulation and type 1 diabetes that engages students in open-ended investigations and guided experiments leading to results that are not already known to them. After an initial questioning phase during which students observe PowerPoint slides depicting the glycemia (blood glucose levels) of individuals in various situat…
169	Vaughan K Kok MC Witter S Dieleman M	Costs and cost-effectiveness of community health workers: evidence from a literature review. [Review]	OBJECTIVE: This study sought to synthesize and critically review evidence on costs and cost-effectiveness of community health worker (CHW) programmes in low- and middle-income countries (LMICs) to inform policy dialogue around their role in health systems. METHODS: From a larger systematic review on effectiveness and factors influencing performance of close-to-community providers, complemented by…
170	Devi BR Syed-Abdul S Kumar A Iqbal U Nguyen PA Li YC Jian WS	mHealth: An updated systematic review with a focus on HIV/AIDS and tuberculosis long term management using mobile phones. [Review]	OBJECTIVE: To evaluate the utilization of mobile phone technology for treatment adherence, prevention, education, data collection, monitoring long-term management of HIV/AIDS and TB patients. METHODS: Articles published in English language from January 2005 until now from PubMed/MEDLINE, EMBASE, Web of Science, WHO databases, and clinical trials were included. Data extraction is based on medicati…
171	Hoogeveen RC Dorresteijn JA Kriegsman DM Valk GD	Complex interventions for preventing diabetic foot ulceration. [Review][Update of Cochrane Database Syst Rev. 2010;(1):CD007610; PMID: 20091642]	BACKGROUND: Ulceration of the feet, which can lead to the amputation of feet and legs, is a major problem for people with diabetes mellitus, and can cause substantial economic burden. Single preventive strategies have not been shown to reduce the incidence of foot ulceration to a significant extent. Therefore, in clinical practice, preventive interventions directed at patients, healthcare provide…
172	Garcia RA Spitzer ED Beaudry J Beck C Diblasi R Gilleeny-Blabac M Haugaard C Heuschneider S Kranz BP McLean K Morales KL Owens S Paciella ME Torregrosa E	Multidisciplinary team review of best practices for collection and handling of blood cultures to determine effective interventions for increasing the yield of true-positive bacteremias, reducing contamination, and eliminating false-positive central line-associated bloodstream infections. [Review]	BACKGROUND: A literature search was conducted using keywords for articles published in English from January 1990 to March 2015. Using criteria related to blood culture collection and handling, the search yielded 101 articles. References used also included Microbiology Laboratory standards, guidelines, and textbook information. RESULTS: The literature identified diverse and complex issues surround…
173	Jonas JB Xu L Xu J Wei WB Wang YX	Prevalence of Diabetic Retinopathy and Vision Loss in the Beijing Eye Study: the Potential Role of the Cerebrospinal Fluid Pressure. [Review]	In the Beijing Eye Study, a population-based study carried out in 2001, 2006, and 2011, prevalence of diabetic retinopathy (DR) was 2.9+/-0.3 % (95 % confidence interval 2.3, 3.5) per individual in 2011. Correspondingly, only 1.1 % of blindness and 0.8 % of visual impairment were caused by DR in East Asia. As in other populations, prevalence, severity, and 10-year incidence of DR were associated …
174	Egan AM Smith V Devane D Dunne FP	Effectiveness of prepregnancy care for women with pregestational diabetes mellitus: protocol for a systematic review of the literature and identification of a core outcomes set using a Delphi survey.	BACKGROUND: Women with pregnancy complicated by pregestational diabetes experience increased rates of adverse pregnancy outcomes. Prepregnancy care is the targeted support and additional care offered to those women who are planning pregnancy and is associated with improved outcomes. However, there is significant heterogeneity in the outcomes measured and reported in studies evaluating the effects…
175	Carolan-Olah M Duarte-Gardea M Lechuga J	A critical review: early life nutrition and prenatal programming for adult disease. [Review]	AIM AND OBJECTIVE: To present the evidence in relation to early life nutrition and foetal programming for adult disease. BACKGROUND: Epigenetics is a new and growing area of study investigating the impact of the intrauterine environment on the lifelong health of individuals. DESIGN: Discursive paper. METHOD: Searches were conducted in a range of electronic health databases. Hand searches located …
176	Tamony P Holt R Barnard K	The Role of Mobile Applications in Improving Alcohol Health Literacy in Young Adults With Type 1 Diabetes: Help or Hindrance?. [Review]	BACKGROUND: Mobile health (mHealth) is an expanding field which includes the use of social media and mobile applications (apps). Apps are used in diabetes self-management but it is unclear whether these are being used to support safe drinking of alcohol by people with type 1 diabetes (T1DM). Alcohol health literacy is poor among young adults with T1DM despite specific associated risks. METHODS: S…
177	Zhong X Zhang T Liu Y Wei X Zhang X Qin Y Jin Z Chen Q Ma X Wang R He J	Effects of three injectable antidiabetic agents on glycaemic control, weight change and drop-out in type 2 diabetes suboptimally controlled with metformin and/or a sulfonylurea: A network meta-analysis. [Review]	AIMS: The objective of this review was to assess glucagon-like peptide-1 receptor agonists (GLP-1 RAs), basal insulin, and premixed insulin among participants with type 2 diabetes inadequately controlled with metformin and/or a sulfonylurea. METHODS: We searched PubMed, EmBase, and the Cochrane Library to identify eligible randomized controlled trials (RCTs) for a network meta-analysis. RESULTS: …
178	Ocan M Obuku EA Bwanga F Akena D Richard S Ogwal-Okeng J Obua C	Household antimicrobial self-medication: a systematic review and meta-analysis of the burden, risk factors and outcomes in developing countries. [Review]	BACKGROUND: Antimicrobial self-medication is common in most low and middle income countries (LMICs). However there has been no systematic review on non-prescription antimicrobial use in these settings. This review thus intended to establish the burden, risk factors and effects of antimicrobial self-medication in Low and Middle Income Countries. METHODS: In 2012, we registered a systematic review …
179	Crichton J Hickman M Campbell R Batista-Ferrer H Macleod J	Socioeconomic factors and other sources of variation in the prevalence of genital chlamydia infections: A systematic review and meta-analysis. [Review]	BACKGROUND: The success of chlamydia screening programmes relies on their ability to effectively target those with greatest need. Young people from disadvantaged backgrounds may be at greater need for chlamydia screening, but existing evidence on the variation of prevalence with social position is inconclusive. We carried out a systematic review to examine variation in chlamydia prevalence in pop…
180	Campbell F Holmes M Everson-Hock E Davis S Buckley Woods H Anokye N Tappenden P Kaltenthaler E	A systematic review and economic evaluation of exercise referral schemes in primary care: a short report. [Review]	BACKGROUND: It is estimated that only 39% of men and 29% of women in England achieve the levels of physical activity that are recommended to protect health and prevent disease. One approach to addressing this problem has been the development of exercise referral schemes (ERSs), in which health professionals refer patients to external exercise providers. These schemes have been widely rolled out a…
181	Franklin S Grey MJ Heneghan N Bowen L Li FX	Barefoot vs common footwear: A systematic review of the kinematic, kinetic and muscle activity differences during walking. [Review]	Habitual footwear use has been reported to influence foot structure with an acute exposure being shown to alter foot position and mechanics. The foot is highly specialised thus these changes in structure/position could influence functionality. This review aims to investigate the effect of footwear on gait, specifically focussing on studies that have assessed kinematics, kinetics and muscle activi…
182	Yeoh E Choudhary P Nwokolo M Ayis S Amiel SA	Interventions That Restore Awareness of Hypoglycemia in Adults With Type 1 Diabetes: A Systematic Review and Meta-analysis. [Review]	OBJECTIVE: Impaired awareness of hypoglycemia (IAH) increases the risk of severe hypoglycemia (SH) sixfold and affects 30% of adults with type 1 diabetes (T1D). This systematic review and meta-analysis looks at the educational, technological, and pharmacological interventions aimed at restoring hypoglycemia awareness (HA) in adults with T1D. RESEARCH DESIGN AND METHODS: We searched The Cochrane L…
183	Ojo O Brooke J	Evaluating the Association between Diabetes, Cognitive Decline and Dementia. [Review]	The aim of this article is to review the association between diabetes mellitus, cognitive decline and dementia, including the effects of cognitive decline and dementia on self management of diabetes. This is a literature review of primary research articles. A number of contemporary research articles that met the inclusion criteria were selected for this review paper. These articles were selected …
184	Nguyen CT Pham NM Lee AH Binns CW	Prevalence of and Risk Factors for Type 2 Diabetes Mellitus in Vietnam: A Systematic Review. [Review]	This systematic review examined trends in the prevalence of type 2 diabetes mellitus (T2DM) and identified its risk factors among adults in Vietnam. PubMed, Web of Science, Wiley Online Library, and Scopus databases were searched to identify relevant literature. The search yielded 10 studies, including 2 national surveys and 8 regional investigations. National prevalence estimates of T2DM were 2.…
185	Werfalli M Raubenheimer P Engel M Peer N Kalula S Kengne AP Levitt NS	Effectiveness of community-based peer-led diabetes self-management programmes (COMP-DSMP) for improving clinical outcomes and quality of life of adults with diabetes in primary care settings in low and middle-income countries (LMIC): a systematic review and meta-analysis. [Review][Erratum appears in BMJ Open. 2015;5(7):e007635corr1; PMID: 26216151]	INTRODUCTION: Globally, an estimated 380 million people live with diabetes today--80% in low-income and middle-income countries. The Middle East, Western Pacific, Sub-Saharan Africa and South-East Asia remain the most affected regions where economic development has transformed lifestyles, people live longer and there is an increase in the adult population. Although peer support has been used in d…
186	Khan KM Windt A Davis JC Dawes M Liu-Ambrose T Madden K Marra CA Housden L Hoppmann C Adams DJ	Group Medical Visits (GMVs) in primary care: an RCT of group-based versus individual appointments to reduce HbA1c in older people.	INTRODUCTION: Type 2 diabetes mellitus (T2DM) affects more than 1.1 million Canadians aged >=65 years. Group Medical Visits are an emerging health service delivery method. Recent systematic reviews show that they can significantly reduce glycated haemoglobin (HbA1c) levels, but Group Visits have not been evaluated within primary care. We intend to determine the clinical effectiveness, quality of …
187	Pronk NP Remington PL Community Preventive Services Task Force	Combined Diet and Physical Activity Promotion Programs for Prevention of Diabetes: Community Preventive Services Task Force Recommendation Statement.	DESCRIPTION: Community Preventive Services Task Force recommendation on the use of combined diet and physical activity promotion programs to reduce progression to type 2 diabetes in persons at increased risk. METHODS: The Task Force commissioned an evidence review that assessed the benefits and harms of programs to promote and support individual improvements in diet, exercise, and weight and supe…
188	Smalls BL Walker RJ Bonilha HS Campbell JA Egede LE	Community Interventions to Improve Glycemic Control in African Americans with Type 2 Diabetes: A Systemic Review. [Review]	PURPOSE: The purpose of this study was to conduct a systematic review of published community interventions to evaluate different components of community interventions and their ability to positively impact glycemic control in African Americans with T2DM. METHODS: Medline, PsychInfo, and CINAHL were searched for potentially eligible studies published from January 2000 through January 2012. The fol…
189	McCollum ED King C Hollowell R Zhou J Colbourn T Nambiar B Mukanga D Burgess DC	Predictors of treatment failure for non-severe childhood pneumonia in developing countries--systematic literature review and expert survey--the first step towards a community focused mHealth risk-assessment tool?. [Review]	BACKGROUND: Improved referral algorithms for children with non-severe pneumonia at the community level are desirable. We sought to identify predictors of oral antibiotic failure in children who fulfill the case definition of World Health Organization (WHO) non-severe pneumonia. Predictors of greatest interest were those not currently utilized in referral algorithms and feasible to obtain at the c…
190	Steinsbekk A Rygg LO Lisulo M Rise MB Fretheim A	WITHDRAWN: Group based diabetes self-management education compared to routine treatment, waiting list control or no intervention for people with type 2 diabetes mellitus. [Review][Update of Cochrane Database Syst Rev. 2005;(2):CD003417; PMID: 15846663]
191	Davey J Holden CA Smith BJ	The correlates of chronic disease-related health literacy and its components among men: a systematic review. [Review]	BACKGROUND: Chronic diseases drive the burden of disease in many societies, particularly among men. Lifestyle behaviours are strongly associated with chronic disease development, and in a number of countries men tend to engage in more risky behaviours, and have lower health knowledge and attention to prevention, than women. This study investigated the correlates of men's health literacy and its c…
192	Naidoo P Liu VJ Mautone M Bergin S	Lower limb complications of diabetes mellitus: a comprehensive review with clinicopathological insights from a dedicated high-risk diabetic foot multidisciplinary team. [Review]	Diabetic complications in the lower extremity are associated with significant morbidity and mortality, and impact heavily upon the public health system. Early and accurate recognition of these abnormalities is crucial, enabling the early initiation of treatments and thus avoiding or minimizing deformity, dysfunction and amputation. Following careful clinical assessment, radiological imaging is ce…
193	Polonsky WH Fisher L	When does personalized feedback make a difference? A narrative review of recent findings and their implications for promoting better diabetes self-care. [Review]	Providing behavioral, biomarker, or disease risk feedback to patients is a key component of most behavioral interventions in diabetes, but it remains unclear what is necessary for such feedback to be truly engaging and effective. We sought to identify how personalized health-related feedback is most effectively designed and delivered, and how feedback may be tailored to meet the needs of individu…
194	Edridge CL Dunkley AJ Bodicoat DH Rose TC Gray LJ Davies MJ Khunti K	Prevalence and Incidence of Hypoglycaemia in 532,542 People with Type 2 Diabetes on Oral Therapies and Insulin: A Systematic Review and Meta-Analysis of Population Based Studies. [Review]	OBJECTIVE: To collate and evaluate the current literature reporting the prevalence and incidence of hypoglycaemia in population based studies of type 2 diabetes. RESEARCH DESIGN AND METHODS: Medline, Embase and Cochrane were searched up to February 2014 to identify population based studies reporting the proportion of people with type 2 diabetes experiencing hypoglycaemia or rate of events experie…
195	Zimbudzi E Lo C Misso M Ranasinha S Zoungas S	Effectiveness of management models for facilitating self-management and patient outcomes in adults with diabetes and chronic kidney disease. [Review]	BACKGROUND: Self-management models can be a very powerful resource in the health system provided they are well tailored to a particular disease and setting. Patient outcomes have been demonstrated to improve when self-management practices are embedded in the care of people with certain diseases. However, it remains unclear whether self-management models and specific components of these programmes…
196	Sapkota S Brien JA Greenfield JR Aslani P	A Systematic Review of Interventions Addressing Adherence to Anti-Diabetic Medications in Patients with Type 2 Diabetes--Components of Interventions. [Review]	BACKGROUND: Poor adherence to anti-diabetic medications contributes to suboptimal glycaemic control in patients with type 2 diabetes (T2D). A range of interventions have been developed to promote anti-diabetic medication adherence. However, there has been very little focus on the characteristics of these interventions and how effectively they address factors that predict non-adherence. In this sy…
197	Eaglehouse YL Kramer MK Rockette-Wagner B Arena VC Kriska AM	Evaluation of physical activity reporting in community Diabetes Prevention Program lifestyle intervention efforts: A systematic review. [Review]	INTRODUCTION: The Diabetes Prevention Program (DPP) lifestyle intervention has been translated to community settings using the DPP goals of 7% weight loss and 150min of moderate physical activity (PA) per week. Given that PA is a primary lifestyle goal and has been linked to improvements in metabolic health in the DPP, it is important to understand the role that PA plays in translation effort suc…
198	Morvai J Szabo R	[The role of mobile communication devices in the spread of infections]. [Review] [Hungarian]	Mobile communication devices have an invaluable feature of communication within hospital, and they may support certain aspects of clinical diagnosis and education. However, there may be a risk for contamination of these devices with various pathogens. The aim of the authors was to perform a systematic review on the potential role of mobile communication devices in the dissemination of pathogens a…
199	Bell KJ Smart CE Steil GM Brand-Miller JC King B Wolpert HA	Impact of fat, protein, and glycemic index on postprandial glucose control in type 1 diabetes: implications for intensive diabetes management in the continuous glucose monitoring era. [Review]	BACKGROUND: Continuous glucose monitoring highlights the complexity of postprandial glucose patterns present in type 1 diabetes and points to the limitations of current approaches to mealtime insulin dosing based primarily on carbohydrate counting. METHODS: A systematic review of all relevant biomedical databases, including MEDLINE, Embase, CINAHL, and the Cochrane Central Register of Controlled …
200	Navarro-Flores E Gijon-Nogueron G Cervera-Marin JA Labajos-Manzanares MT	Assessment of Foot Self-Care in Patients With Diabetes: Retrospective Assessment (2008-2014). [Review]	INTRODUCTION: The purpose of this article is to assess the current status of the relationship between foot self-care and self-examination and the development of complications of diabetes mellitus. METHODOLOGY: A systematic review of articles. We extracted assessments of health habits with regard to educational and training interventions intended for diabetic foot health care. We included clinical…
201	Lepard MG Joseph AL Agne AA Cherrington AL	Diabetes self-management interventions for adults with type 2 diabetes living in rural areas: a systematic literature review. [Review]	In rural communities, high rates of diabetes and its complications are compounded by limited access to health care and scarce community resources. We systematically reviewed the evidence for the impact of diabetes self-management education interventions designed for patients living in rural areas on glycemic control and other diabetes outcomes. Fifteen studies met inclusion criteria. Ten were ran…
202	Wright CM Westerkamp L Korver S Dobler CC	Community-based directly observed therapy (DOT) versus clinic DOT for tuberculosis: a systematic review and meta-analysis of comparative effectiveness.	BACKGROUND: Directly observed therapy (DOT), as recommended by the World Health Organization, is used in many countries to deliver tuberculosis (TB) treatment. The effectiveness of community-based (CB DOT) versus clinic DOT has not been adequately assessed to date. We compared TB treatment outcomes of CB DOT (delivered by community health workers or community volunteers), with those achieved thro…
203	Dutton GR Lewis CE	The Look AHEAD Trial: Implications for Lifestyle Intervention in Type 2 Diabetes Mellitus. [Review]	Given the array of adverse health consequences of obesity, including increased risk for type 2 diabetes mellitus (T2DM) and cardiovascular disease (CVD), the Look AHEAD trial (N=5145) was conducted to test the hypothesis that an intensive lifestyle intervention (ILI) for weight loss would achieve significantly greater reductions in CVD morbidity and mortality than a control condition of diabetes …
204	Franz MJ Boucher JL Rutten-Ramos S VanWormer JJ	Lifestyle weight-loss intervention outcomes in overweight and obese adults with type 2 diabetes: a systematic review and meta-analysis of randomized clinical trials. [Review]	The majority of people with type 2 diabetes are overweight or obese, and weight loss is a recommended treatment strategy. A systematic review and meta-analysis was undertaken to answer the following primary question: In overweight or obese adults with type 2 diabetes, what are the outcomes on hemoglobin A1c (HbA1c) from lifestyle weight-loss interventions resulting in weight losses greater than o…
205	Holcomb LS	A Taxonomic Integrative Review of Short Message Service (SMS) Methodology: A Framework for Improved Diabetic Outcomes. [Review]	BACKGROUND: To acquire self-management skills that affect clinical outcomes, collaboration and communication with one's health care team is essential, yet many health care systems are not designed adequately to be responsive to a patient's efforts to self-manage. This review synthesizes the intervention methodology of current studies facilitating the efforts of health care providers who wish to d…
206	Wiebe HW Boule NG Chari R Davenport MH	The effect of supervised prenatal exercise on fetal growth: a meta-analysis.	OBJECTIVE: To estimate the influence of structured prenatal exercise on newborn birth weight, macrosomia, and growth restriction. DATA SOURCES: A structured search of MEDLINE, EMBASE, CINAHL, Sport Discus, Ovid's All EBM Reviews, and ClinicalTrials.gov databases up to January 13, 2015. The search combined keywords and MeSH-like terms including, but not limited, to "physical activity," "exercise,"…
207	Khanafer N Voirin N Barbut F Kuijper E Vanhems P	Hospital management of Clostridium difficile infection: a review of the literature. [Review]	BACKGROUND: The emergence of the epidemic Clostridium difficile 027 strain has renewed interest in infection control practices. AIM: To review the effectiveness of different practices to reduce hospital C. difficile infection (CDI) in non-outbreak settings. METHODS: Data sources were identified by a MEDLINE search in English and French. The ORION statement was used to extract key data from articl…
208	Lutsiv O Mah J Beyene J McDonald SD	The effects of morbid obesity on maternal and neonatal health outcomes: a systematic review and meta-analyses. [Review]	Morbidly obese (Class III, body mass index [BMI]>=40kgm(-2)) women constitute 8% of reproductive-aged women and are an increasing proportion; however, their pregnancy risks have not yet been well understood. Hence, we performed meta-analyses following the MOOSE (Meta-Analysis of Observational Studies in Epidemiology) guideline, searching Medline and Embase from their inceptions. To examine graded…
209	Gagliardi AR Alhabib S members of Guidelines International Network Implementation Working Group	Trends in guideline implementation: a scoping systematic review. [Review]	BACKGROUND: There is currently no reliable way to choose strategies that are appropriate for implementing guidelines facing different barriers. This study examined trends in guideline implementation by topic over a 10-year period to explore whether and how strategies may be suitable for addressing differing barriers. METHODS: A scoping systematic review was performed. MEDLINE and EMBASE were sear…
210	Gibson OR Segal L	Limited evidence to assess the impact of primary health care system or service level attributes on health outcomes of Indigenous people with type 2 diabetes: a systematic review. [Review]	BACKGROUND: To describe reported studies of the impact on HbA1C levels, diabetes-related hospitalisations, and other primary care health endpoints of initiatives aimed at improving the management of diabetes in Indigenous adult populations of Australia, Canada, New Zealand and the United States. METHOD: Systematic literature review using data sources of MEDLINE, Embase, the Cochrane Library, CINH…
211	Wang S Zhao X Chu D Li M Liang L Zhang J	[Composite prevention strategy for shoulder dystocia: meta-analysis]. [Chinese]	OBJECTIVE: To investigate the composite prevention strategy for shoulder dystocia. METHODS: The published articles of randomized controlled trial (RCT) of comparison about the prevention of shoulder dystocia were searched in PubMed, EMBASE, EBSCO databases and Cochrane Library, and these studies were screened under inclusion and exclusion criteria. The quality of included studies were evaluated. …
212	Torsello G Debus S Meyer F Grundmann RT	[Vascular medicine needs more evidence: recent results and meta-analyses for the treatment of diabetic feet]. [German]	BACKGROUND: This overview comments on clinical trials and meta-analyses from the literature on the treatment of diabetic feet. METHODS: For the literature review, the MEDLINE database (PUBMED) was searched under the key words "diabetic foot". Publications of the last three years (2012 to 2014) were extracted. RESULTS: For patients with diabetic feet, both endovascular (ER) and open (OR) revascula…
213	Sherifali D Bai JW Kenny M Warren R Ali MU	Diabetes self-management programmes in older adults: a systematic review and meta-analysis. [Review]	AIM: The evidence for self-management programmes in older adults varies in methodological approaches, and disease criteria. Using predetermined methodological criteria, we evaluated the effect of diabetes-specific self-management programme interventions in older adults. METHODS: The EMBASE, MEDLINE and Cochrane Central Register of Controlled Trials databases were searched from January 1980 to Nov…
214	Shrivastava U Misra A	Need for ethnic-specific guidelines for prevention, diagnosis, and management of type 2 diabetes in South asians. [Review]	Noncommunicable diseases, including type 2 diabetes mellitus and cardiovascular diseases (CVDs), cause 7.9 million deaths every year in South Asia. India has nearly 65.1 million cases of diabetes, and Pakistan and Bangladesh are at the 12(th) and 13(th) positions in the global list of high prevalence countries, respectively. The prevalence in India is continuously increasing and is recently repor…
215	Hamine S Gerth-Guyette E Faulx D Green BB Ginsburg AS	Impact of mHealth chronic disease management on treatment adherence and patient outcomes: a systematic review. [Review]	BACKGROUND: Adherence to chronic disease management is critical to achieving improved health outcomes, quality of life, and cost-effective health care. As the burden of chronic diseases continues to grow globally, so does the impact of non-adherence. Mobile technologies are increasingly being used in health care and public health practice (mHealth) for patient communication, monitoring, and educa…
216	Curtis-Tyler K Arai L Stephenson T Roberts H	What makes for a 'good' or 'bad' paediatric diabetes service from the viewpoint of children, young people, carers and clinicians? A synthesis of qualitative findings. [Review]	BACKGROUND: There is mounting evidence that experience of care is a crucial part of the pathway for successful management of long-term conditions. DESIGN AND OBJECTIVES: To carry out (1) a systematic mapping of qualitative evidence to inform selection of studies for the second stage of the review; and (2) a narrative synthesis addressing the question, What makes for a 'good' or a 'bad' paediatric…
217	Ferdinand KC Nasser SA	Racial/ethnic disparities in prevalence and care of patients with type 2 diabetes mellitus. [Review]	BACKGROUND: As of 2012, nearly 10% of Americans had diabetes mellitus. People with diabetes are at approximately double the risk of premature death compared with those in the same age groups without the condition. While the prevalence of diabetes has risen across all racial/ethnic groups over the past 30 years, rates are higher in minority populations. The objective of this review article is to e…
218	Palese A Gentilini S Lo Grasso G Branca MT Chiandetti R Mansutti I	Research priorities in Italian diabetes nursing care: findings from a Delphi study.	AIM: Defining a set of research priorities for diabetes nursing care in the Italian context. DESIGN: A two-step study design based on a modified Delphi technique was undertaken in 2013. METHODS: In the first stage of research, five systematic reviews of literature were performed. Among them 865 recommendations in diabetes nursing care emerged, and 217 (25.1%) were categorized at level IV or lower…
219	Palmas W March D Darakjy S Findley SE Teresi J Carrasquillo O Luchsinger JA	Community Health Worker Interventions to Improve Glycemic Control in People with Diabetes: A Systematic Review and Meta-Analysis. [Review]	OBJECTIVES: We set out to review the efficacy of Community Health Worker (CHW) interventions to improve glycemia in people with diabetes. METHODS: Data sources included the Cochrane Central Register of Controlled Trials, Medline, clinicaltrials.gov, Google Scholar, and reference lists of previous publications. We reviewed randomized controlled trials (RCTs) that assessed the efficacy of CHW inter…
220	Coulter A Entwistle VA Eccles A Ryan S Shepperd S Perera R	Personalised care planning for adults with chronic or long-term health conditions. [Review]	BACKGROUND: Personalised care planning is a collaborative process used in chronic condition management in which patients and clinicians identify and discuss problems caused by or related to the patient's condition, and develop a plan for tackling these. In essence it is a conversation, or series of conversations, in which they jointly agree goals and actions for managing the patient's condition. …
221	Nolan CJ Ruderman NB Kahn SE Pedersen O Prentki M	Insulin resistance as a physiological defense against metabolic stress: implications for the management of subsets of type 2 diabetes. [Review]	Stratifying the management of type 2 diabetes (T2D) has to take into account marked variability in patient phenotype due to heterogeneity in its pathophysiology, different stages of the disease process, and multiple other patient factors including comorbidities. The focus here is on the very challenging subgroup of patients with T2D who are overweight or obese with insulin resistance (IR) and the…
222	Cooper C Sommerlad A Lyketsos CG Livingston G	Modifiable predictors of dementia in mild cognitive impairment: a systematic review and meta-analysis. [Review]	OBJECTIVE: Public health campaigns encouraging early help seeking have increased rates of mild cognitive impairment (MCI) diagnosis in Western countries, but we know little about how to treat or predict dementia outcomes in persons with the condition. METHOD: The authors searched electronic databases and references for longitudinal studies reporting potentially modifiable risk factors for inciden…
223	Heinonen I Koga S Kalliokoski KK Musch TI Poole DC	Heterogeneity of Muscle Blood Flow and Metabolism: Influence of Exercise, Aging, and Disease States. [Review]	The systematic increase in VO2 uptake and O2 extraction with increasing work rates conceals a substantial heterogeneity of O2 delivery (QO2)-to- VO2 matching across and within muscles and other organs. We hypothesize that whether increased/decreased QO2/VO2 heterogeneity can be judged as "good" or "bad," for example, after exercise training or in aged individuals or with disease (heart failure, d…
224	Stalpers D de Brouwer BJ Kaljouw MJ Schuurmans MJ	Associations between characteristics of the nurse work environment and five nurse-sensitive patient outcomes in hospitals: a systematic review of literature. [Review]	OBJECTIVE: To systematically review the literature on relationships between characteristics of the nurse work environment and five nurse-sensitive patient outcomes in hospitals. DATA SOURCES: The search was performed in Medline (PubMed), Cochrane, Embase, and CINAHL. REVIEW METHODS: Included were quantitative studies published from 2004 to 2012 that examined associations between work environment …
225	Morey-Vargas OL Smith SA	BE SMART: strategies for foot care and prevention of foot complications in patients with diabetes. [Review]	BACKGROUND: Diabetic foot ulcers and lower extremity amputations are common complications of diabetes mellitus that are associated with substantial morbidity, loss of quality of life, disability, and a high social and economic burden. The implementation of strategies to prevent these complications is a key aspect of diabetes care. OBJECTIVES: The objective of this article is to provide an overvie…
226	Janisse D Janisse E	Pedorthic management of the diabetic foot. [Review]	BACKGROUND: Conservative pedorthic management of the diabetic foot has been shown to be an effective method to prevent ulcers, amputations, and re-amputations. This article exhibits why and how pedorthics plays such an important role via modalities such as footwear, shoe modifications, custom foot orthoses, and partial foot prostheses. OBJECTIVE: The objective of this article is to demonstrate ho…
227	Andrews KL Houdek MT Kiemele LJ	Wound management of chronic diabetic foot ulcers: from the basics to regenerative medicine. [Review]	BACKGROUND: Hospital-based studies have shown that mortality rates in individuals with diabetic foot ulcers are about twice those observed in individuals with diabetes without foot ulcers. OBJECTIVE: To assess the etiology and management of chronic diabetic foot ulcers. STUDY DESIGN: Literature review. METHODS: Systematic review of the literature discussing management of diabetic foot ulcers. Sin…
228	Hartig N Krenn S Trnka HJ	[Surgical treatment of the Charcot foot : long-term results and systematic review]. [Review] [German]	BACKGROUND: Because of extensive bone loss and the associated complex instability and deformity of the feet, Charcot arthropathy or neuroosteoarthropathy is a challenge for the orthopedic surgeon. Ulcerations offer entry of various bacteria; thus, infections are a frequent serious issue and complication. The careful choice of treatment is not only very important for the correct alignment of the f…
229	Ayling K Brierley S Johnson B Heller S Eiser C	Efficacy of theory-based interventions for young people with type 1 diabetes: a systematic review and meta-analysis. [Review]	PURPOSE: Theory-based behaviour change interventions have been recommended to improve outcomes for young people with type 1 diabetes. However, theory has exclusively been considered in a simplistic all-or-none fashion. We therefore (1) examined the nature and extent of explicit theory use in published interventions involving young people with type 1 diabetes and (2) the relationship between how t…
230	Rahmati Najarkolaei F Ghaffarpasand E Gholami Fesharaki M Jonaidi Jafari N	Nutrition and physical activity educational intervention on CHD risk factors: a systematic review study. [Review]	INTRODUCTION: Fast growing epidemic of chronic diseases causes many health challenges over the world. Regarding reported pros and cons, the aim of the current study is to review the effect of nutrition and physical educational intervention in decreasing cardiovascular risk factors. METHODS & MATERIALS: In this review study, searching has done through the English and Persian databases. Articles wi…
231	Vigersky RA	The benefits, limitations, and cost-effectiveness of advanced technologies in the management of patients with diabetes mellitus. [Review]	Hypoglycemia mitigation is critical for appropriately managing patients with diabetes. Advanced technologies are becoming more prevalent in diabetes management, but their benefits have been primarily judged on the basis of hemoglobin A1c. A critical appraisal of the effectiveness and limitations of advanced technologies in reducing both A1c and hypoglycemia rates has not been previously performed…
232	Groah SL Schladen M Pineda CG Hsieh CH	Prevention of Pressure Ulcers Among People With Spinal Cord Injury: A Systematic Review. [Review]	OBJECTIVES: To evaluate the literature on the effectiveness of bed and wheelchair positioning and repositioning in the prevention of pressure ulcers (PUs) in both the spinal cord injury (SCI) and non-SCI populations. DESIGN: Systematic review. METHODS: PubMed, CINAHL, PsycINFO, and EMBASE were queried with the subject heading terms "pressure sore," "pressure ulcer," "position or turn in bed, whee…
233	Jan Mohamed HJ Yap RW Loy SL Norris SA Biesma R Aagaard-Hansen J	Prevalence and determinants of overweight, obesity, and type 2 diabetes mellitus in adults in Malaysia. [Review]	This systematic review aimed to examine trends in overweight, obesity, and type 2 diabetes mellitus (T2DM) among Malaysian adults, and to identify its underlying determinants. A review of studies published between 2000 and 2012 on overweight, obesity, and T2DM was conducted. The Cochrane library of systematic reviews, MEDLINE, EMBASE, Biosis, Scopus, and MyJurnal digital database were searched. A…
234	Terranova CO Brakenridge CL Lawler SP Eakin EG Reeves MM	Effectiveness of lifestyle-based weight loss interventions for adults with type 2 diabetes: a systematic review and meta-analysis. [Review]	AIMS: To provide a systematic review and meta-analysis of recent evidence on the effectiveness of lifestyle-based weight loss interventions for adults with type 2 diabetes. METHODS: A search of the literature from January 2003 to July 2013 was conducted (PubMed, Embase, CINAHL and Web of Science). The studies considered eligible were randomized controlled trials evaluating weight loss interventio…
235	Cooper CL Hind D Duncan R Walters S Lartey A Lee E Bradburn M	A rapid review indicated higher recruitment rates in treatment trials than in prevention trials. [Review]	OBJECTIVES: To test the hypothesis that the percentage of patients screened that randomize differs between prevention and therapy trials. STUDY DESIGN AND SETTING: Rapid review of randomized controlled trials (RCTs) identified through published systematic reviews in August 2013. Individually randomized, parallel group controlled RCTs were eligible if they evaluated metformin monotherapy or exerci…
236	Gill PJ Ashdown HF Wang K Heneghan C Roberts NW Harnden A Mallett S	Identification of children at risk of influenza-related complications in primary and ambulatory care: a systematic review and meta-analysis. [Review][Erratum appears in Lancet Respir Med. 2015 Feb;3(2):e3; PMID: 25680914]	BACKGROUND: Interventions to prevent influenza-related complications are recommended for individuals at the greatest risk of serious clinical deterioration. However, guidelines are based on consensus opinion rather than evidence, and do not specify risk factors in children. We aimed to provide an evidence-based definition of children who are most at risk of such complications. METHODS: In this sy…
237	Matricciani L Jones S	Who cares about foot care? Barriers and enablers of foot self-care practices among non-institutionalized older adults diagnosed with diabetes: an integrative review. [Review]	PURPOSE: Appropriate and timely foot self-care practices may prevent diabetes-related foot complications. However, self-care practices are often neglected, particularly by older adults. The purpose of this study was to conduct an integrative, systematic literature review of the psychosocial barriers and enablers of foot self-care practices among older adults diagnosed with diabetes. METHODS: An i…
238	Chen L Pei JH Kuang J Chen HM Chen Z Li ZW Yang HZ	Effect of lifestyle intervention in patients with type 2 diabetes: a meta-analysis.	OBJECTIVE: The effect of lifestyle intervention on clinical risk factors in patients with type 2 diabetes is unclear. The aim of this meta-analysis was to evaluate the effects of comprehensive lifestyle change, such as diet, exercise, and education, on clinical markers that are risk-factors for cardiovascular disease in patients with type 2 diabetes. METHODS: We searched Medline, Cochrane, EMBASE…
239	Sheehan AM While AE Coyne I	The experiences and impact of transition from child to adult healthcare services for young people with Type 1 diabetes: a systematic review. [Review]	INTRODUCTION: Despite the transition between child and adult services for young people with Type 1 diabetes mellitus being a high-risk period, little is known about the impact of healthcare transition upon young people. METHODS: A systematic review was conducted using PubMed, PsycINFO, CINAHL and EMBASE. Papers published between January 2001 and June 2014 that examined the impact or experiences o…
240	Dube L Van den Broucke S Housiaux M Dhoore W Rendall-Mkosi K	Type 2 diabetes self-management education programs in high and low mortality developing countries: a systematic review. [Review]	PURPOSE: Although self-management education is a key factor in the care for diabetes patients, its implementation in developing countries is not well documented. This systematic review considers the published literature on diabetes self-management education in high and low mortality developing countries. The aim is to provide a state of the art of current practices and assess program outcomes, cu…
241	Zakrasek EC Creasey G Crew JD	Pressure ulcers in people with spinal cord injury in developing nations. [Review]	STUDY DESIGN: Literature review. OBJECTIVES: To explore the prevalence or incidence, risk factors, and costs of pressure ulcers among individuals with spinal cord injury (SCI), specifically in the context of the developing world. To highlight important targets for intervention and research for pressure ulcer management the world over. SETTING: World Bank 'low-income' and 'middle-income' countries…
242	Ramadas A Chan CK Oldenburg B Hussien Z Quek KF	A web-based dietary intervention for people with type 2 diabetes: development, implementation, and evaluation.	BACKGROUND: Diabetes is becoming a very important health issue in rapidly developing nations and there is an urgent need to improve overall diabetes self-management education in these countries. Although e-health is an emerging theme, only a few successful web-based studies on diabetes self-management have been reported. PURPOSE: We describe the development, implementation, and process evaluation…
243	Vaitsiakhovich T Drichel D Herold C Lacour A Becker T	METAINTER: meta-analysis of multiple regression models in genome-wide association studies.	MOTIVATION: Meta-analysis of summary statistics is an essential approach to guarantee the success of genome-wide association studies (GWAS). Application of the fixed or random effects model to single-marker association tests is a standard practice. More complex methods of meta-analysis involving multiple parameters have not been used frequently, a gap that could be explained by the lack of a resp…
244	Pereira K Phillips B Johnson C Vorderstrasse A	Internet delivered diabetes self-management education: a review. [Review]	BACKGROUND: Diabetes self-management education is a cornerstone of successful diabetes management. Various methods have been used to reach the increasing numbers of patients with diabetes, including Internet-based education. The purpose of this article is to review various delivery methods of Internet diabetes education that have been evaluated, as well as their effectiveness in improving diabete…
245	Weile LK Kahn JG Marseille E Jensen DM Damm P Lohse N	Global cost-effectiveness of GDM screening and management: current knowledge and future needs. [Review]	Gestational diabetes mellitus (GDM) is an increasing cause of morbidity in women and their offspring. Screening and intervention can reduce perinatal and most likely also long-term diabetes consequences. There have been many economic studies, but not recently systematically compared. We conducted a systematic search and abstraction of cost-effectiveness and cost-utility studies from 2002 to 2014.…
246	Chasan-Taber L	Lifestyle interventions to reduce risk of diabetes among women with prior gestational diabetes mellitus. [Review]	While lifestyle interventions involving exercise and a healthy diet in high-risk adults have been found to reduce progression to type 2 diabetes by >50%, little attention has been given to the potential benefits of such strategies in women with a history of gestational diabetes mellitus (GDM). We conducted a literature search of PubMed for English language studies of randomized controlled trials …
247	Zollo L Zaccheddu N Ciancio AL Morrone M Bravi M Santacaterina F Laineri Milazzo M Guglielmelli E Sterzi S	Comparative analysis and quantitative evaluation of ankle-foot orthoses for foot drop in chronic hemiparetic patients.	BACKGROUND: Ankle-foot-orthoses (AFOs) are frequently prescribed for hemiparetic patients to compensate for the foot drop syndrome. However, there is not a systematic study either on the effectiveness of AFOs in the gait recovery process or pointing out the therapeutic differences among the various types of AFOs available on the market. AIM: To perform a comparative evaluation of solid and dynami…
248	Browne JL Nefs G Pouwer F Speight J	Depression, anxiety and self-care behaviours of young adults with Type 2 diabetes: results from the International Diabetes Management and Impact for Long-term Empowerment and Success (MILES) Study.	AIM: Young adults with Type 2 diabetes have higher physical morbidity and mortality than other diabetes sub-groups, but differences in psychosocial outcomes have not yet been investigated. We sought to compare depression and anxiety symptoms and self-care behaviours of young adults with Type 2 diabetes with two matched control groups. METHODS: Using cross-sectional survey data from the Australian…
249	Yeung A Temple-Smith M Fairley C Hocking J	Narrative review of the barriers and facilitators to chlamydia testing in general practice. [Review]	As the cornerstone of Australian primary health care, general practice is a setting well suited for regular chlamydia testing but testing rates remain low. This review examines the barriers and facilitators to chlamydia testing in general practice. Six databases--Medline, PubMed, Meditext, PsycInfo, Scopus and Web of Science--were used to identify peer-reviewed publications that addressed barrier…
250	Edelman D Gierisch JM McDuffie JR Oddone E Williams JW Jr	Shared medical appointments for patients with diabetes mellitus: a systematic review. [Review]	OBJECTIVES: Shared medical appointments (SMAs) are an increasingly used system-redesign strategy for improving access to and quality of chronic illness care. We conducted a systematic review of the existing literature on SMA interventions for patients with diabetes in order to understand their impact on outcomes. DATA SOURCES: MEDLINE, EMBASE, CINAHL, PsycINFO, and Web of Science from January 199…
251	van Holland BJ Soer R de Boer MR Reneman MF Brouwer S	Preventive occupational health interventions in the meat processing industry in upper-middle and high-income countries: a systematic review on their effectiveness. [Review]	OBJECTIVE: To investigate the effectiveness of occupational health interventions in the meat processing industry on work and health-related outcomes. METHODS: A systematic literature review was performed. PubMed, Embase, and The Cochrane Library were searched. Studies were included when they reported on an intervention among employees in the meat processing industry and with outcomes related to w…
252	Fox CM Beem HM Wiper J Rozen WM Wagels M Leong JC	Muscle versus fasciocutaneous free flaps in heel reconstruction: systematic review and meta-analysis. [Review]	BACKGROUND: Management of soft tissue injuries of the heel is challenging and the composition of free tissue transfer that provides optimal aesthetic and functional outcomes in heel reconstruction is not clear. While fasciocutaneous flaps may result in shear planes that cause instability with mobilization, insensate muscle flaps may not be able to withstand the pressures of weight bearing and thu…
253	McGraw C Drennan VM	Evaluation of the suitability of root cause analysis frameworks for the investigation of community-acquired pressure ulcers: a systematic review and documentary analysis. [Review]	AIMS AND OBJECTIVES: To evaluate the suitability of root cause analysis frameworks for the investigation of community-acquired pressure ulcers. The objective was to identify the extent to which these frameworks take account of the setting where the ulcer originated as being the person's home rather than a hospital setting. BACKGROUND: Pressure ulcers involving full-thickness skin loss are increas…
254	Weinert LS Silveiro SP	Maternal-fetal impact of vitamin D deficiency: a critical review. [Review]	Research into the extra-skeletal functions of vitamin D has been expanding in recent years. During pregnancy, maternal vitamin D status may be of concern because of the key role of this vitamin in fetal skeletal development and due to the association between hypovitaminosis D and adverse maternal-fetal outcomes. Therefore, the objective of this manuscript was to review the maternal-fetal impact o…
255	Pelicand J Fournier C Le Rhun A Aujoulat I	Self-care support in paediatric patients with type 1 diabetes: bridging the gap between patient education and health promotion? A review. [Review]	BACKGROUND: This study examines how the term 'self-care' imported from health promotion has been used in the context of patient education interventions for paediatric patients with type 1 diabetes. METHODS: Thirty articles over the last decade were analysed, using a qualitative method of thematic coding and categorizing. RESULTS: The term 'self-care' has been mainly used as a synonym for self-man…
256	Casey RP Rouff MA Jauregui-Covarrubias L	Diabetes among Latinos in the Southwestern United States: border health and binational cooperation.	This analysis reviews cooperation between the four border states of the United States of America (Arizona, California, New Mexico, and Texas) and international partners in Mexico with regard to type 2 diabetes among Latinos. Binational cooperation, academic collaboration, preventative health initiatives, and efforts to improve health care access for the border population are highlighted. This met…
257	Noel PH Romero RL Robertson M Parchman ML	Key activities used by community based primary care practices to improve the quality of diabetes care in response to practice facilitation.	BACKGROUND: A recent systematic review suggests that practice facilitation (PF) is a robust intervention for implementing evidence-based preventive care guidelines in primary care, but the ability of PF to improve chronic illness care remains unclear. AIMS: To examine the specific activities and Chronic Care model (CCM) components that primary care practices implemented and sustained in response …
258	Fonte D Apostolidis T Lagouanelle-Simeoni MC	[Psychosocial skills and therapeutic education of patients with type 1 diabetes: a systematic review]. [Review] [French]	INTRODUCTION: It has been established that the psychosocial skills of patients need to be strengthened in the context of therapeutic patient education, to help them to more effectively manage their disease and the associated treatments. This intervention is barely feasible at the present time because of unresolved conceptual, methodological and operational problems, particularly problems concerni…
259	Chan JC Ozaki R Luk A Kong AP Ma RC Chow FC Wong P Wong R Chung H Chiu C Wolthers T Tong PC Ko GT So WY Lyubomirsky G JADE Collaborative Study Group	Delivery of integrated diabetes care using logistics and information technology--the Joint Asia Diabetes Evaluation (JADE) program. [Review]	Diabetes is a global epidemic, and many affected individuals are undiagnosed, untreated, or uncontrolled. The silent and multi-system nature of diabetes and its complications, with complex care protocols, are often associated with omission of periodic assessments, clinical inertia, poor treatment compliance, and care fragmentation. These barriers at the system, patient, and care-provider levels h…
260	Lockwood C Stern C	Interventions for the treatment of trachoma: an overview of Cochrane systematic reviews.	Trachoma is an infectious disease caused by the bacterium Chlamydia trachomatis. Infection with C.trachomatis produces characteristic changes to the inner surface of the eyelids, resulting in sequela that when left untreated, leads to vision impairment and blindness. Repeated trachoma infections can cause severe scarring of the inside of the eyelid and can cause the eyelashes to scratch the corne…
261	Bick D Beake S Chappell L Ismail KM McCance DR Green JS Taylor C	Management of pregnant and postnatal women with pre-existing diabetes or cardiac disease using multi-disciplinary team models of care: a systematic review. [Review]	BACKGROUND: More women with an increased risk of poor pregnancy outcome due to pre-existing medical conditions are becoming pregnant. Although clinical care provided through multi-disciplinary team (MDT) working is recommended, little is known about the structure or working practices of different MDT models, their impact on maternal and infant outcomes or healthcare resources. The objectives of t…
262	Cockayne S Adamson J Corbacho Martin B Fairhurst C Hewitt C Hicks K Hull R Keenan AM Lamb SE Loughrey L McIntosh C Menz HB Redmond AC Rodgers S Vernon W Watson J Torgerson D REFORM study	The REFORM study protocol: a cohort randomised controlled trial of a multifaceted podiatry intervention for the prevention of falls in older people.	INTRODUCTION: Falls and fall-related injuries are a serious cause of morbidity and cost to society. Foot problems and inappropriate footwear may increase the risk of falls; therefore podiatric interventions may play a role in reducing falls. Two Cochrane systematic reviews identified only one study of a podiatry intervention aimed to reduce falls, which was undertaken in Australia. The REFORM tri…
263	Eshraghian A	Epidemiology of Helicobacter pylori infection among the healthy population in Iran and countries of the Eastern Mediterranean Region: a systematic review of prevalence and risk factors. [Review]	AIM: To investigate the epidemiology of Helicobacter pylori (H. pylori) infection among the healthy asymptomatic population in Iran and countries of the Eastern Mediterranean Region. METHODS: A computerized English language literature search of PubMed, ISI Web of Science, Scopus, and Google Scholar was performed in September 2013. The terms, "Eastern Mediterranean Regional Office (EMRO)" and "Hel…
264	Dorresteijn JA Kriegsman DM Assendelft WJ Valk GD	Patient education for preventing diabetic foot ulceration. [Review][Update of Cochrane Database Syst Rev. 2012;10:CD001488; PMID: 23076893]	BACKGROUND: Ulceration of the feet, which can result in loss of limbs and even death, is one of the major health problems for people with diabetes mellitus. OBJECTIVES: To assess the effects of patient education on the prevention of foot ulcers in patients with diabetes mellitus. SEARCH METHODS: We searched The Cochrane Wounds Group Specialised Register (searched 03 September 2014); The Cochrane …
265	Sermrittirong S Van Brakel WH Bunbers-Aelen JF	How to reduce stigma in leprosy--a systematic literature review. [Review]	BACKGROUND: Interventions to reduce leprosy-related stigma reduce the manifestations of stigma that cause so much suffering to individuals and their families. PURPOSE: This systematic review aims to identify interventions that have been used to reduce such stigma and to summarise what is known about their efficacy. METHOD: Electronic searches were undertaken using PubMed (Medline), CINAHL and Psy…
266	Hassan A Meo SA	Diabetes during Ramadan: underestimated, under-investigated, needs more attention. [Review]	OBJECTIVE: In Ramadan, Muslims adults fast from sunrise to sunset for a period of a month. Due to paucity of data it seems that, diabetes mellitus during Ramadan is underestimated and the statistics are not a reflection of the actual reality. The aim this study is to highlight the staggering demographics in the diabetic Muslim population and emphasize its ramifications on fasting during Ramadan. …
267	Van Ryswyk E Middleton P Hague W Crowther C	Clinician views and knowledge regarding healthcare provision in the postpartum period for women with recent gestational diabetes: a systematic review of qualitative/survey studies. [Review]	AIM: To examine clinician views and knowledge regarding postpartum healthcare provision for women who have experienced gestational diabetes (GDM). METHODS: Systematic review that searched PubMed, Web of Science, EMBASE and CINAHL. Qualitative studies and surveys, with clinicians as participants, which reported pre-specified outcomes, including barriers and facilitators to postpartum care for GDM,…
268	Fitzner KK Heckinger E Tulas KM Specker J McKoy J	Telehealth technologies: changing the way we deliver efficacious and cost-effective diabetes self-management education. [Review]	Nearly 26 million people diagnosed with diabetes mellitus in the U.S. must actively engage in self-management of the disease. Telehealth is a population-based approach with the potential to optimize resources and increase access to diabetes self-management education/training (DSME/T). We conducted a systematic literature review on diabetes education and telehealth (2009-April 2014) to determine w…
269	Nguyen HT Pandolfini C Chiodini P Bonati M	Tuberculosis care for pregnant women: a systematic review. [Review]	BACKGROUND: Tuberculosis (TB) during pregnancy may lead to severe consequences affecting both mother and child. Prenatal care could be a very good opportunity for TB care, especially for women who have limited access to health services. The aim of this review was to gather and evaluate studies on TB care for pregnant women. METHODS: We used a combination of the terms "tuberculosis" and "pregnancy…
270	Vallis M Jones A Pouwer F	Managing hypoglycemia in diabetes may be more fear management than glucose management: a practical guide for diabetes care providers. [Review]	Diabetes management is complex and requires significant effort from the person with diabetes to achieve recommended self-management behaviours. Achieving guideline concordant self-management is made easier when the person with diabetes is committed to the behaviours. Ambivalence is the psychological state in which a person experiences inconsistent drives; both toward and away from the recommended…
271	Colombo-Benkmann M	[Patient selection as the key to success of metabolic surgery]. [Review] [German]	BACKGROUND: The indications for bariatric interventions consist of the objectives to improve the quality of life and to prolong survival by remission of obesity-associated comorbidities. Until now the selection criteria for patients to undergo surgery which allow a prediction of therapeutic success are obscure. OBJECTIVE: The aim of the study was to identify the prerequisites for selection of ove…
272	Hernandez-Jimenez S Garcia-Ulloa C Mehta R Aguilar-Salinas CA Kershenobich-Stalnikowitz D	Innovative models for the empowerment of patients with type 2 diabetes: the CAIPaDi program. [Review]	Empowerment interventions for chronic diseases are an evolving process. No agreement exists regarding the necessary components and methodologies to be applied. Systematic reviews have assessed the effect of self-management interventions. Improvements in illness beliefs, adherence to drug therapy and glucose monitoring have been reported. In the long term, no major changes have been achieved in we…
273	Nordheim LV Haavind MT Iversen MM	Effect of telemedicine follow-up care of leg and foot ulcers: a systematic review. [Review]	BACKGROUND: Leg ulcers and diabetes-related foot ulcers are frequent and costly complications of their underlying diseases and thus represent a critical issue for public health. Since the population is aging, the prevalence of these conditions will probably increase considerably and require more resources. Treatment of leg and foot ulcers often demands frequent contact with the health care system…
274	Thomas M Jordan M	[Rheumatic tendon pathologies]. [Review] [German]	BACKGROUND: Rheumatoid arthritis is found in approximately 2% of the total population in Europe and the peak incidence of the disease is during the fourth and fifth decades of life. In approximately 15% the first symptoms of the disease occur at the level of the foot and ankle. If the early stage-dependent therapy with pharmaceuticals fails isolated surgery of the tendons (e.g. tenosynovectomy) a…
275	Griebeler ML Morey-Vargas OL Brito JP Tsapas A Wang Z Carranza Leon BG Phung OJ Montori VM Murad MH	Pharmacologic interventions for painful diabetic neuropathy: An umbrella systematic review and comparative effectiveness network meta-analysis. [Review][Erratum appears in Ann Intern Med. 2015 Apr 21;162(8):600; PMID: 25894038], [Erratum appears in Ann Intern Med. 2015 May 19;162(10):739; PMID: 25984864]	BACKGROUND: Multiple treatments for painful diabetic peripheral neuropathy are available. PURPOSE: To evaluate the comparative effectiveness of oral and topical analgesics for diabetic neuropathy. DATA SOURCES: Multiple electronic databases between January 2007 and April 2014, without language restriction. STUDY SELECTION: Parallel or crossover randomized, controlled trials that evaluated pharmac…
276	InterAct Consortium Spijkerman AM van der A DL Nilsson PM Ardanaz E Gavrila D Agudo A Arriola L Balkau B Beulens JW Boeing H de Lauzon-Guillain B Fagherazzi G Feskens EJ Franks PW Grioni S Huerta JM Kaaks R Key TJ Overvad K Palli D Panico S Redondo ML Rolandsson O Roswall N Sacerdote C Sanchez MJ Schulze MB Slimani N Teucher B Tjonneland A Tumino R van der Schouw YT Langenberg C Sharp SJ Forouhi …	Smoking and long-term risk of type 2 diabetes: the EPIC-InterAct study in European populations.	OBJECTIVE: The aims of this study were to investigate the association between smoking and incident type 2 diabetes, accounting for a large number of potential confounding factors, and to explore potential effect modifiers and intermediate factors. RESEARCH DESIGN AND METHODS: The European Prospective Investigation into Cancer and Nutrition (EPIC)-InterAct is a prospective case-cohort study within…
277	Morton S Kirkwood S Thangaratinam S	Interventions to modify the progression to type 2 diabetes mellitus in women with gestational diabetes: a systematic review of literature. [Review]	PURPOSE OF REVIEW: Gestational diabetes mellitus (GDM) increases the lifetime risk of developing type 2 diabetes mellitus (T2DM) in the mother. We undertook a systematic review to assess the effectiveness of interventions that delay or prevent the onset of T2DM in women with previous gestational diabetes. RECENT FINDINGS: Diet and lifestyle interventions show differing effects on women with GDM a…
278	Sheehy S Cohen G Owen KR	Self-management of diabetes in children and young adults using technology and smartphone applications. [Review]	Treatment compliance and adherence are often a challenge in patients with type 1 diabetes, particularly for adolescent and young adult patients. With the availability of the internet and smart phone applications (apps) there is a hope that such technology could provide a means to encourage treatment adherence in this group of patients. This review focuses on whether telemedicine and smartphone te…
279	Telfer S Erdemir A Woodburn J Cavanagh PR	What has finite element analysis taught us about diabetic foot disease and its management? A systematic review. [Review]	BACKGROUND: Over the past two decades finite element (FE) analysis has become a popular tool for researchers seeking to simulate the biomechanics of the healthy and diabetic foot. The primary aims of these simulations have been to improve our understanding of the foot's complicated mechanical loading in health and disease and to inform interventions designed to prevent plantar ulceration, a major…
280	Py JY Sandid I Jbilou S Dupuis M Adda R Narbey D Djoudi R	[Postdonation information: the French fourth hemovigilance sub-process]. [Review] [French]	Postdonation information is the knowledge of information about the donor or his donation, occurring after it, which challenges quality or safety of the blood products stemming from this or other donations. Classical hemovigilance sub-processes concerning donors or recipients adverse events do not cover this topic. France is just about to make it official as a fourth sub-process. Less formal manag…
281	Kousoulis AA Patelarou E Shea S Foss C Ruud Knutsen IA Todorova E Roukova P Portillo MC Pumar-Mendez MJ Mujika A Rogers A Vassilev I Serrano-Gil M Lionis C	Diabetes self-management arrangements in Europe: a realist review to facilitate a project implemented in six countries. [Review]	BACKGROUND: Self-management of long term conditions can promote quality of life whilst delivering benefits to the financing of health care systems. However, rarely are the meso-level influences, likely to be of direct relevance to these desired outcomes, systematically explored. No specific international guidelines exist suggesting the features of the most appropriate structure and organisation o…
282	Engelsen Cd Koekkoek PS Godefrooij MB Spigt MG Rutten GE	Screening for increased cardiometabolic risk in primary care: a systematic review.	BACKGROUND: Many programmes to detect and prevent cardiovascular disease (CVD) have been performed, but the optimal strategy is not yet clear. AIM: To present a systematic review of cardiometabolic screening programmes performed among apparently healthy people (not yet known to have CVD, diabetes, or cardiometabolic risk factors) and mixed populations (apparently healthy people and people diagnos…
283	Peacock AS Bogossian F McIntyre HD Wilkinson S	A review of interventions to prevent Type 2 Diabetes after Gestational Diabetes. [Review]	BACKGROUND: Gestational Diabetes Mellitus (GDM) during pregnancy is a risk factor for the development of Type 2 Diabetes (T2DM) within 15 years, and prevention programmes have been problematic. QUESTION: The aim of the study is to identify effective strategies and programmes to decrease the risk of T2DM in women who experience GDM, the barriers to participation, and the opportunities for midwives…
284	Hamel C Stevens A Singh K Ansari MT Myers E Ziegler P Hutton B Sharma A Bjerre LM Fenton S Lau DC O'Hara K Reid R Salewski E Shrier I Willows N Tremblay M Moher D	Do sugar-sweetened beverages cause adverse health outcomes in adults? A systematic review protocol. [Review]	BACKGROUND: Chronic diseases, such as cardiovascular disease and type 2 diabetes, impose significant burden to public health. Most chronic diseases are associated with underlying preventable risk factors, such as elevated blood pressure, blood glucose, and lipids, physical inactivity, excessive sedentary behaviours, overweight and obesity, and tobacco usage. Sugar-sweetened beverages are known to…
285	Healy A Naemi R Chockalingam N	The effectiveness of footwear and other removable off-loading devices in the treatment of diabetic foot ulcers: a systematic review. [Review]	AIM: To conduct a systematic review which examined the effectiveness of footwear and other removable off-loading devices as interventions for the treatment of diabetic foot ulcers or the alteration of biomechanical factors associated with ulcer healing and to discuss the quality and interpret the findings of research to date. METHODS: The CINAHL, Medline and Cochrane Register of Controlled Trials…
286	Edwards D Noyes J Lowes L Haf Spencer L Gregory JW	An ongoing struggle: a mixed-method systematic review of interventions, barriers and facilitators to achieving optimal self-care by children and young people with type 1 diabetes in educational settings. [Review]	BACKGROUND: Type 1 diabetes occurs more frequently in younger children who are often pre-school age and enter the education system with diabetes-related support needs that evolve over time. It is important that children are supported to optimally manage their diet, exercise, blood glucose monitoring and insulin regime at school. Young people self-manage at college/university. METHOD: Theory-infor…
287	Muscogiuri G Sarno G Gastaldelli A Savastano S Ascione A Colao A Orio F	The good and bad effects of statins on insulin sensitivity and secretion. [Review]	AIMS: Statins are the main lipid-lowering treatment in both primary and secondary prevention populations. Whether statins deteriorates glycemic control, predisposing to the onset of diabetes mellitus has been a matter of recent concern. Statins may accelerate progression to diabetes via molecular mechanisms that impact insulin sensitivity and secretion. In this review, we debate the relative effe…
288	Stevens A Hamel C Singh K Ansari MT Myers E Ziegler P Hutton B Sharma A Bjerre LM Fenton S Gow R Hadjiyannakis S O'Hara K Pound C Salewski E Shrier I Willows N Moher D Tremblay M	Do sugar-sweetened beverages cause adverse health outcomes in children? A systematic review protocol. [Review]	BACKGROUND: Cardiovascular disease and type 2 diabetes are examples of chronic diseases that impose significant morbidity and mortality in the general population worldwide. Most chronic diseases are associated with underlying preventable risk factors, such as elevated blood pressure, high blood glucose or glucose intolerance, high lipid levels, physical inactivity, excessive sedentary behaviours,…
289	Doos L Roberts EO Corp N Kadam UT	Multi-drug therapy in chronic condition multimorbidity: a systematic review. [Review]	BACKGROUND: Older populations often suffer from multimorbidity and guidelines for each condition are often associated with recommended drug therapy management. Yet, how different and specific multimorbidity is associated with number and type of multi-drug therapies in general populations is unknown. AIM: The aim of this systematic review was to synthesize the current evidence on patterns of multi…
290	Gallart J Gonzalez D Valero J Deus J Serrano P Lahoz M	Biphalangeal/triphalangeal fifth toe and impact in the pathology of the fifth ray.	BACKGROUND: Having reviewed the studies on the biphalangeal fifth toe, we have observed a great disparity of data depending on the research center. We have investigated the frequency of biphalangeal toes and also its handedness. We have also analyzed the relationship of pathological deviations of fifth toe with this feature and with the fifth metatarsal. METHODS: We performed a descriptive prospe…
291	Tian JH Lu ZX Bachmann MO Song FJ	Effectiveness of directly observed treatment of tuberculosis: a systematic review of controlled studies. [Review]	BACKGROUND: There is controversy about the effectiveness of directly observed treatment (DOT) for anti-tuberculosis treatment. This systematic review aimed to synthesise evidence from studies that compared DOT and self-administered treatment (SAT) or different types of DOT for anti-tuberculosis treatment. METHODS: Multiple databases were searched by two independent reviewers to identify relevant …
292	Attridge M Creamer J Ramsden M Cannings-John R Hawthorne K	Culturally appropriate health education for people in ethnic minority groups with type 2 diabetes mellitus. [Review][Update of Cochrane Database Syst Rev. 2008;(3):CD006424; PMID: 18646153]	BACKGROUND: Ethnic minority groups in upper-middle-income and high-income countries tend to be socioeconomically disadvantaged and to have a higher prevalence of type 2 diabetes than is seen in the majority population. OBJECTIVES: To assess the effectiveness of culturally appropriate health education for people in ethnic minority groups with type 2 diabetes mellitus. SEARCH METHODS: A systematic …
293	Salam RA Mansoor T Mallick D Lassi ZS Das JK Bhutta ZA	Essential childbirth and postnatal interventions for improved maternal and neonatal health. [Review]	Childbirth and the postnatal period, spanning from right after birth to the following several weeks, presents a time in which the number of deaths reported still remain alarmingly high. Worldwide, about 800 women die from pregnancy- or childbirth-related complications daily while almost 75% of neonatal deaths occur within the first seven days of delivery and a vast majority of these occur in the …
294	Lyles CR Sarkar U Osborn CY	Getting a technology-based diabetes intervention ready for prime time: a review of usability testing studies. [Review]	Consumer health technologies can educate patients about diabetes and support their self-management, yet usability evidence is rarely published even though it determines patient engagement, optimal benefit of any intervention, and an understanding of generalizability. Therefore, we conducted a narrative review of peer-reviewed articles published from 2009 to 2013 that tested the usability of a web…
295	Knapik JJ Trone DW Tchandja J Jones BH	Injury-reduction effectiveness of prescribing running shoes on the basis of foot arch height: summary of military investigations.	STUDY DESIGN: Secondary analysis of 3 randomized controlled trials. Objective Analysis of studies that examined whether prescribing running shoes on the basis of foot arch height influenced injury risk during military basic training. BACKGROUND: Prior to 2007, running magazines and running-shoe companies suggested that imprints of the bottom of the feet (plantar shape) could be used as an indicat…
296	Cefalu WT Buse JB Del Prato S Home PD LeRoith D Nauck MA Raz I Rosenstock J Riddle MC	Beyond metformin: safety considerations in the decision-making process for selecting a second medication for type 2 diabetes management: reflections from a diabetes care editors' expert forum.	The trend toward personalized management of diabetes has focused attention on the differences among available pharmacological agents in terms of mechanisms of action, efficacy, and, most important, safety. Clinicians must select from these features to develop individualized therapy regimens. In June 2013, a nine-member Diabetes Care Editors' Expert Forum convened to review safety evidence for six…
297	Mitchell JA Hawkins J	Current approaches to support the psychosocial care of African American adults with diabetes: a brief review. [Review]	African Americans are disproportionately affected by Type 2 diabetes and experience significantly higher age-adjusted prevalence of the disease. Psychosocial support, material resources, and education can have a significant impact on successful diabetes management, particularly among populations with diabetes-related psychological distress such as African Americans. This brief review of the liter…
298	Galazis N Docheva N Simillis C Nicolaides KH	Maternal and neonatal outcomes in women undergoing bariatric surgery: a systematic review and meta-analysis. [Review]	BACKGROUND: Obese women are at increased risk for many pregnancy complications, and bariatric surgery (BS) before pregnancy has shown to improve some of these. OBJECTIVES: To review the current literature and quantitatively assess the obstetric and neonatal outcomes in pregnant women who have undergone BS. SEARCH STRATEGY: MEDLINE, EMBASE and Cochrane databases were searched using relevant keywor…
299	Tang ZQ Chen HL Zhao FF	Gender differences of lower extremity amputation risk in patients with diabetic foot: a meta-analysis.	In this meta-analysis, we aim to evaluate gender differences of lower extremity amputation risk in patients with diabetic foot. Systematic computerized searches of PubMed and Web of Knowledge were performed. The pooled odds ratio (OR) and 95% confidence interval (CI) for amputation risk were calculated. Twenty studies with 15 385 case (present amputation) and 438 760 control (absent amputation) p…
300	Koves IH Leu MG Spencer S Popalisky JC Drummond K Beardsley E Klee K Zimmerman JJ Diabetic Ketoacidosis Guideline Development Workgroup	Improving care for pediatric diabetic ketoacidosis. [Review]	OBJECTIVE: We sought to create and implement recommendations from an evidence-based pathway for hospital management of pediatric diabetic ketoacidosis (DKA) and to sustain improvement. We hypothesized that development and utilization of standard work for inpatient care of DKA would lead to reduction in hypokalemia and improvement in outcome measures. METHODS: Development involved systematic revie…
301	Aronson D Edelman ER	Coronary artery disease and diabetes mellitus. [Review][Reprint in Heart Fail Clin. 2016 Jan;12(1):117-33; PMID: 26567979]	Diabetes mellitus (DM) is a major risk factor for cardiovascular disease. Near-normal glycemic control does not reduce cardiovascular events. For many patients with 1- or 2-vessel coronary artery disease, there is little benefit from any revascularization procedure over optimal medical therapy. For multivessel coronary disease, randomized trials demonstrated the superiority of coronary artery byp…
302	Schofield D Cunich MM Naccarella L	An evaluation of the quality of evidence underpinning diabetes management models: a review of the literature. [Review]	OBJECTIVE: There is a paucity of research on the quality of evidence relating to primary care workforce models. Thus, the aim of the present study was to evaluate the quality of evidence on diabetes primary care workforce models in Australia. METHODS: The National Health and Medical Research Council of Australia's (National Health and Medical Reseach Council; 2000, 2001) frameworks for evaluating…
303	Harrison S Stadler M Ismail K Amiel S Herrmann-Werner A	Are patients with diabetes mellitus satisfied with technologies used to assist with diabetes management and coping?: A structured review. [Review]	Modern technological devices supporting coping and management for patients with diabetes are increasingly popular and could be important healthcare tools. This review aimed to evaluate patient satisfaction and perceptions regarding these devices, examples of which include short message service reminder systems, online educational programs, and clinician-patient electronic communication. Therapy d…
304	Thepwongsa I Kirby C Schattner P Shaw J Piterman L	Type 2 diabetes continuing medical education for general practitioners: what works? A systematic review. [Review]	AIMS: To perform a systematic review of studies that have assessed the effectiveness of interventions designed to improve healthcare professionals' care of patients with diabetes and to assess the effects of educational interventions targeted at general practitioners' diabetes management. METHODS: A computer search was conducted using the Cochrane Library, PubMed, Ovid MEDLINE, Scopus, EMBASE, In…
305	Ricci-Cabello I Ruiz-Perez I Rojas-Garcia A Pastor G Rodriguez-Barranco M Goncalves DC	Characteristics and effectiveness of diabetes self-management educational programs targeted to racial/ethnic minority groups: a systematic review, meta-analysis and meta-regression. [Review]	BACKGROUND: It is not clear to what extent educational programs aimed at promoting diabetes self-management in ethnic minority groups are effective. The aim of this work was to systematically review the effectiveness of educational programs to promote the self-management of racial/ethnic minority groups with type 2 diabetes, and to identify programs' characteristics associated with greater succes…
306	Norton S Matthews FE Barnes DE Yaffe K Brayne C	Potential for primary prevention of Alzheimer's disease: an analysis of population-based data.[Erratum appears in Lancet Neurol. 2014 Nov;13(11):1070]	BACKGROUND: Recent estimates suggesting that over half of Alzheimer's disease burden worldwide might be attributed to potentially modifiable risk factors do not take into account risk-factor non-independence. We aimed to provide specific estimates of preventive potential by accounting for the association between risk factors. METHODS: Using relative risks from existing meta-analyses, we estimated…
307	Grimaccia F Kanavos P	Cost, outcomes, treatment pathways and challenges for diabetes care in Italy. [Review]	BACKGROUND: In Italy both incidence and prevalence of diabetes are increasing and age at diagnosis is decreasing in type 2 diabetes. Diabetes is one of the major causes of morbidity in Italy, causing several disabilities and affecting the economically active population. The objective of this paper is to identify and discuss costs, outcomes and some of the challenges of diabetes care in Italy in t…
308	Vassilev I Rogers A Kennedy A Koetsenruijter J	The influence of social networks on self-management support: a metasynthesis. [Review]	BACKGROUND: There is increasing recognition that chronic illness management (CIM) is not just an individual but a collective process where social networks can potentially make a considerable contribution to improving health outcomes for people with chronic illness. However, the mechanisms (processes, activities) taking place within social networks are insufficiently understood. The aim of this re…
309	Antoine SL Pieper D Mathes T Eikermann M	Improving the adherence of type 2 diabetes mellitus patients with pharmacy care: a systematic review of randomized controlled trials. [Review]	BACKGROUND: Oral medication for patients with type 2 diabetes mellitus plays an important role in diabetes care and is associated with a high level self-care behavior and self-management. However, poor adherence to diabetes treatment is common which causes severe health complications and increased mortality. Barriers to adherence may consist of complex treatment regimens often along with long-ter…
310	Matthys E Zahir A Ehrlich A	Shoe allergic contact dermatitis. [Review]	Foot dermatitis is a widespread condition, affecting men and women of all ages. Because of the location, this condition may present as a debilitating problem to those who have it. Allergic contact dermatitis involving the feet is frequently due to shoes or socks. The allergens that cause shoe dermatitis can be found in any constituent of footwear, including rubber, adhesives, leather, dyes, metal…
311	Amante DJ Hogan TP Pagoto SL English TM	A systematic review of electronic portal usage among patients with diabetes. [Review]	The objectives of this review were (1) to examine characteristics associated with enrollment and utilization of portals among patients with diabetes and (2) to identify barriers and facilitators of electronic patient portal enrollment and utilization. PubMed and the Cumulative Index to Nursing and Allied Health Literature (CINAHL) were systematically searched for papers reporting original researc…
312	Kawatsu L Ishikawa N	[Socio-economic factors that influence tuberculosis death among the youth and middle-aged population: a systematic review]. [Review] [Japanese]	OBJECTIVE AND METHOD: The number of tuberculosis (TB) deaths in Japan has decreased by 9% in the past 10 years. As of 2012, the death rate was 1.7 per 100,000 populations. Many studies have reported on the clinical factors associated with the number of TB deaths in Japan, and have identified aging to be a major cause of death among patients with TB. However, death among younger patients with TB i…
313	Purnell TS Joy S Little E Bridges JF Maruthur N	Patient preferences for noninsulin diabetes medications: a systematic review. [Review]	OBJECTIVE: An evidence-based synthesis of patient preferences for management of hyperglycemia is needed. Our objective was to systematically review patient preferences for noninsulin diabetes medications in adults with type 2 diabetes. RESEARCH DESIGN AND METHODS: We searched the PubMed, Embase, CINAHL, and EconLit databases for articles published on or before 23 January 2013. We included English…
314	Musa BM Iliyasu Z Yusuf SM Uloko AE	Systematic review and metanalysis on community based interventions in tuberculosis care in developing countries. [Review]	BACKGROUND: We aimed to evaluate the effectiveness of Lay Health Workers (LHW) in increasing case detection rate and treatment success outcome of Tuberculosis cases METHODS: PUBMED,; Google scholar, African Journal Online (AJOL) and other search engines were systematically searched, for literature from 2000 to 2012 for studies that are either: [randomized/cluster randomized/non randomized or pros…
315	Weiss P Chen W Cook VJ Johnston JC	Treatment outcomes from community-based drug resistant tuberculosis treatment programs: a systematic review and meta-analysis. [Review]	BACKGROUND: There is increasing evidence that community-based treatment of drug resistant tuberculosis (DRTB) is a feasible and cost-effective alternative to centralized, hospital-based care. Although several large programs have reported favourable outcomes from community-based treatment, to date there has been no systematic assessment of community-based DRTB treatment program outcomes. The objec…
316	Maez L Erickson L Naumuk L	Diabetic education in rural areas. [Review]	INTRODUCTION: Diabetes mellitus type II is a growing concern in the USA, with 6% of the population diagnosed with diabetes and another 5% having pre-diabetes. The prevalence of diabetes is 17% higher in rural areas than in central cities{1}. Adult diabetics living in rural areas often see negative outcomes related to their limited access to care, cultural barriers, and lack of educational resourc…
317	Braun LR Fisk WA Lev-Tov H Kirsner RS Isseroff RR	Diabetic foot ulcer: an evidence-based treatment update. [Review]	BACKGROUND: Diabetic foot ulcers (DFUs) are extremely debilitating and difficult to treat. Multidisciplinary management, patient education, glucose control, debridement, offloading, infection control, and adequate perfusion are the mainstays of standard care endorsed by most practice guidelines. Adjunctive therapies represent new treatment modalities endorsed in recent years, though many lack sig…
318	Davis CS Fleming JW Warrington LE	Sodium glucose co-transporter 2 inhibitors: a novel approach to the management of type 2 diabetes mellitus. [Review]	PURPOSE: The purpose of this article is to educate nurse practitioners about the newest class of oral medications developed to treat type 2 diabetes mellitus (T2DM). This article will review dapagliflozin and canagliflozin, the two Food and Drug Administration (FDA) approved sodium glucose co-transporter 2 (SGLT2) inhibitors, and discuss their place in therapy. DATA SOURCES: A comprehensive liter…
319	Abela C Hartmann CE De Leo A de Sica Chapman A Shah H Jawad M Bunker CB Williams GJ Leon-Villapalos J	Toxic epidermal necrolysis (TEN): the Chelsea and Westminster Hospital wound management algorithm.	Toxic epidermal necrolysis syndrome (TEN) is a potentially catastrophic exfoliative muco-cutaneous disorder first described by Lyell in 1956. It represents the most extensive form of Steven-Johnson syndrome. TEN is defined varyingly around the globe, but in the United Kingdom the consensus opinion describes the process as involving >30% of the total body surface area. It can rapidly become more e…
320	Ohl CA Luther VP	Health care provider education as a tool to enhance antibiotic stewardship practices. [Review]	Antibiotic stewardship education for health care providers provides a foundation of knowledge and an environment that facilitates and supports optimal antibiotic prescribing. There is a need to extend this education to medical students and health care trainees. Education using passive techniques is modestly effective for increasing prescriber knowledge, whereas education using active techniques i…
321	Pal K Eastwood SV Michie S Farmer A Barnard ML Peacock R Wood B Edwards P Murray E	Computer-based interventions to improve self-management in adults with type 2 diabetes: a systematic review and meta-analysis. [Review]	OBJECTIVE: Structured patient education programs can reduce the risk of diabetes-related complications. However, people appear to have difficulties attending face-to-face education and alternatives are needed. This review looked at the impact of computer-based diabetes self-management interventions on health status, cardiovascular risk factors, and quality of life of adults with type 2 diabetes. …
322	Willcox K Brennan L	Biopsychosocial outcomes of laparoscopic adjustable gastric banding in adolescents: a systematic review of the literature. [Review]	Adolescent obesity is a significant global health challenge. Severely obese adolescents commonly experience one or more serious medical comorbidities, such as type 2 diabetes mellitus and hypertension as well as psychosocial comorbidities such as depression, disordered eating behaviour, anxiety and low self-esteem. The aims of this review are to examine the literature on biopsychosocial (e.g. wei…
323	Suthar AB Rutherford GW Horvath T Doherty MC Negussie EK	Improving antiretroviral therapy scale-up and effectiveness through service integration and decentralization.	BACKGROUND: Current service delivery systems do not reach all people in need of antiretroviral therapy (ART). In order to inform the operational and service delivery section of the WHO 2013 consolidated antiretroviral guidelines, our objective was to summarize systematic reviews on integrating ART delivery into maternal, newborn, and child health (MNCH) care settings in countries with generalized…
324	Tew C Hettrick H Holden-Mount S Grigsby R Rhodovi J Moore L Ghaznavi AM Siddiqui A	Recurring pressure ulcers: identifying the definitions. A National Pressure Ulcer Advisory Panel white paper. [Review]	Currently, there is a lack of consensus regarding the accepted terminology pertaining to the pressure ulcer healing progression and recidivism. This lack of uniformity can negatively impact initiation of treatment pathways, completion of appropriate interventions, clinical documentation, medical coding, patient education, discharge planning and healthcare revenue through out the healthcare system…
325	Sattar NA Ginsberg H Ray K Chapman MJ Arca M Averna M Betteridge DJ Bhatnagar D Bilianou E Carmena R Ceska R Corsini A Erbel R Flynn PD Garcia-Moll X Gumprecht J Ishibashi S Jambart S Kastelein JJ Maher V da Silva PM Masana L Odawara M Pedersen TR Rotella CM Salti I Teramoto T Tokgozoglu L Toth PP Valensi P Verges B	The use of statins in people at risk of developing diabetes mellitus: evidence and guidance for clinical practice. [Review]	Reducing low-density lipoprotein cholesterol (LDL-C) levels using statins is associated with significant reductions in cardiovascular (CV) events in a wide range of patient populations. Although statins are generally considered to be safe, recent studies suggest they are associated with an increased risk of developing Type 2 diabetes (T2D). This led the US Food and Drug Administration (FDA) to ch…
326	Joo JY	Effectiveness of culturally tailored diabetes interventions for Asian immigrants to the United States: a systematic review. [Review]	PURPOSE: The purpose of this systematic review is to evaluate the effectiveness of tailoring community-based diabetes intervention to Asian immigrant cultures. METHODS: The Cochrane processes and Preferred Reporting Items for Systematic Reviews and Meta-Analyses recommendations guided this systematic review. PubMed, the Cumulative Index to Nursing and Allied Health Literature, Ovid, and PsycINFO …
327	McVilly K McGillivray J Curtis A Lehmann J Morrish L Speight J	Diabetes in people with an intellectual disability: a systematic review of prevalence, incidence and impact. [Review]	AIMS: To establish the prevalence and incidence of type 1 and type 2 diabetes in people with an intellectual and developmental disability and determine their impact on health and well-being and to appraise the evidence available to inform good practice in diabetes management for people with intellectual and developmental disabilities. METHODS: We conducted separate searches of multiple databases …
328	Watts SA Lucatorto M	A review of recent literature - nurse case managers in diabetes care: equivalent or better outcomes compared to primary care providers. [Review]	Primary care has changed remarkably with chronic disease burden growth. Nurse case managers assist with this chronic disease by providing if not significantly better care, than equivalent care to that provided by usual primary care providers. Chronic disease management requires patient-centered skills and tools, such as registries, panel management, review of home data, communicating with patient…
329	Dull RB Friedman SK Risoldi ZM Rice EC Starlin RC Destache CJ	Antimicrobial treatment of asymptomatic bacteriuria in noncatheterized adults: a systematic review. [Review]	Asymptomatic bacteriuria (ASB) is a common clinical finding characterized by the presence of bacteria in the urine of an individual without signs or symptoms suggestive of urinary tract infection. Despite available guidelines on the diagnosis and management of ASB, it is often managed inappropriately. We performed a systematic review of clinical trials evaluating antimicrobial therapy for ASB, id…
330	Graziosi M Nanni C Lorenzini M Diemberger I Bonfiglioli R Pasquale F Ziacchi M Biffi M Martignani C Bartoletti M Tumietto F Boriani G Viale PL Fanti S Rapezzi C	Role of 18F-FDG PET/CT in the diagnosis of infective endocarditis in patients with an implanted cardiac device: a prospective study.	PURPOSE: Infective endocarditis (IE) is widely underdiagnosed or diagnosed after a major delay. The diagnosis is currently based on the modified DUKE criteria, where the only validated imaging technique is echocardiography, and remains challenging especially in patients with an implantable cardiac device. The aim of this study was to assess the incremental diagnostic role of (18)F-FDG PET/CT in p…
331	Schinckus L Van den Broucke S Housiaux M Diabetes Literacy Consortium	Assessment of implementation fidelity in diabetes self-management education programs: a systematic review. [Review]	OBJECTIVE: As diabetes requires extensive self-care, self-management education is widely recommended to enhance the effectiveness and reduce the costs of treatment. While a variety of diabetes self-management (DSM) programs are available, the conditions for their effective implementation are not well documented. This paper reviews the literature on implementation fidelity (IF), the degree to whic…
332	Saffari M Ghanizadeh G Koenig HG	Health education via mobile text messaging for glycemic control in adults with type 2 diabetes: a systematic review and meta-analysis. [Review]	BACKGROUND: Diabetes type 2 is an increasing problem worldwide that may be managed through education. Text-messaging using a cell phone can assist with self-care. The aim of this study was to systematically review the impact of education through mobile text-messaging on glycemic control. METHODS: The design was a systematic review with meta-analysis. Five electronic databases were searched to acc…
333	Patra J Jha P Rehm J Suraweera W	Tobacco smoking, alcohol drinking, diabetes, low body mass index and the risk of self-reported symptoms of active tuberculosis: individual participant data (IPD) meta-analyses of 72,684 individuals in 14 high tuberculosis burden countries.	BACKGROUND: The effects of multiple exposures on active tuberculosis (TB) are largely undetermined. We sought to establish a dose-response relationship for smoking, drinking, and body mass index (BMI) and to investigate the independent and joint effects of these and diabetes on the risk of self-reported symptoms of active TB disease. METHODS AND FINDINGS: We analyzed 14 national studies in 14 hig…
334	Sandbaek A Griffin SJ Sharp SJ Simmons RK Borch-Johnsen K Rutten GE van den Donk M Wareham NJ Lauritzen T Davies MJ Khunti K	Effect of early multifactorial therapy compared with routine care on microvascular outcomes at 5 years in people with screen-detected diabetes: a randomized controlled trial: the ADDITION-Europe Study.	OBJECTIVE: To determine the benefit of multifactorial treatment on microvascular complications among people with type 2 diabetes detected by screening. RESEARCH DESIGN AND METHODS: This study was a multicenter cluster randomized controlled trial in primary care with randomization at the practice level. In four centers in Denmark; Cambridge, U.K.; the Netherlands; and Leicester, U.K., 343 general …
335	Ylonen M Stolt M Leino-Kilpi H Suhonen R	Nurses' knowledge about venous leg ulcer care: a literature review. [Review]	INTRODUCTION: There is an increasing prevalence of venous leg ulcers coinciding with increasing older people populations. They are therefore important health problems, which restrict daily activities and incur high costs. BACKGROUND: Efficient and comprehensive nursing care for people with venous leg ulcers requires knowledge of causes, presentations and characteristics, the effects that venous l…
336	Benbow M	Safety, tolerability and acceptability of KTwo. [Review]	Part 1 of the KTwo evidence review concerned the efficacy and reproducibility of the bandage system in the management of leg ulceration and lymphoedema. Here, in Part 2, the focus shifts to its tolerability and acceptability to both patients and clinicians. The evidence presented here ranges from a randomised controlled trial to anecdotal reports in conference posters. The aim of this review is t…
337	Bolen SD Chandar A Falck-Ytter C Tyler C Perzynski AT Gertz AM Sage P Lewis S Cobabe M Ye Y Menegay M Windish DM	Effectiveness and safety of patient activation interventions for adults with type 2 diabetes: systematic review, meta-analysis, and meta-regression. [Review]	BACKGROUND: Patient activation interventions (PAIs) engage patients in care by promoting increased knowledge, confidence, and/or skills for disease self-management. However, little is known about the impact of these interventions on a wide range of outcomes for adults with type 2 diabetes (DM2), or which of these interventions, if any, have the greatest impact on glycemic control. METHODS: Electr…
338	Alvarez-Jimenez J Cordoba-Fernandez A	Influence of smoking on wound healing in patients undergoing nail matrix phenolization: a prospective randomized clinical study.	PURPOSE: To enhance the learner's competence with knowledge of the effect of smoking on wound healing in patients undergoing nail matrix phenolization. TARGET AUDIENCE: This continuing education activity is intended for physicians and nurses with an interest in skin and wound care. OBJECTIVES: After participating in this educational activity, the participant should be better able to:1. Summarize …
339	Li J Drury V Taylor B	A systematic review of the experience of older women living and coping with type 2 diabetes. [Review]	This paper reports on a systematic review that sought to answer the research question: what is the experience of women living and coping with type 2 diabetes? A range of relevant terms were identified and electronic databases were searched. Only qualitative studies that explored the meaning of living and coping with type 2 diabetes and that included adult women aged >= 18 years were considered. W…
340	Kendall JC Bird AR Azari MF	Foot posture, leg length discrepancy and low back pain--their relationship and clinical management using foot orthoses--an overview. [Review]	Mechanical low back pain (LBP) is a very common, expensive, and significant health issue in the western world. Functional musculoskeletal conditions are widely thought to cause mechanical low back pain. The role of foot posture and leg length discrepancy in contributing to abnormal biomechanics of the lumbopelvic region and low back pain is not sufficiently investigated. This critical review exam…
341	von Arx LB Kjeer T	The patient perspective of diabetes care: a systematic review of stated preference research. [Review]	BACKGROUND: The importance of understanding the perspective of patients towards their own care is increasingly recognized, both in clinical practice and in pharmaceutical drug development. Stated preference methods to assess the preference of patients towards different aspects of diabetes treatment have now been applied for over a decade. OBJECTIVE: Our goal was to examine how stated preference m…
342	Heller T Blum M Spraul M Wolf G Muller UA	[Diabetic co-morbidities: prevalences in Germany]. [Review] [German]	In some patients with diabetes mellitus (DM) chronic hyperglycemia leads to microvascular complications in retina, kidney and nerves. Concerning missing data from Germany cited prevalence in German educational books and guidelines arise from other countries. This review demonstrates the prevalence of diabetic comorbidities in Germany. The largest investigation in Germany is the Disease-Management…
343	Pluddemann A Wallace E Bankhead C Keogh C Van der Windt D Lasserson D Galvin R Moschetti I Kearley K O'Brien K Sanders S Mallett S Malanda U Thompson M Fahey T Stevens R	Clinical prediction rules in practice: review of clinical guidelines and survey of GPs. [Review]	BACKGROUND: The publication of clinical prediction rules (CPRs) studies has risen significantly. It is unclear if this reflects increasing usage of these tools in clinical practice or how this may vary across clinical areas. AIM: To review clinical guidelines in selected areas and survey GPs in order to explore CPR usefulness in the opinion of experts and use at the point of care. DESIGN AND SETT…
344	Suwankeeree W Picheansathian W	Strategies to promote adherence to treatment by pulmonary tuberculosis patients: a systematic review. [Review]	OBJECTIVE: The objective of this study is to review and synthesise the best available research evidence that investigates the effectiveness of strategies to promote adherence to treatment by patients with newly diagnosed pulmonary tuberculosis (TB). METHODS: The search sought to find published and unpublished studies. The search covered articles published from 1990 to 2010 in English and Thai. Th…
345	Schmidt S Schelde B Norgaard K	Effects of advanced carbohydrate counting in patients with type 1 diabetes: a systematic review. [Review]	AIM: Advanced carbohydrate counting, a systematic method for insulin bolus calculation, is recommended in the management of type 1 diabetes. The aim of this systematic review was to summarize all available evidence from randomized and observational studies of the effects of advanced carbohydrate counting on glycaemic control (HbA(1c)), psychosocial measures, weight and hypoglycaemic events in pat…
346	Nagrebetsky A Brettell R Roberts N Farmer A	Smoking cessation in adults with diabetes: a systematic review and meta-analysis of data from randomised controlled trials. [Review]	OBJECTIVES: To evaluate the effects of more intensive smoking cessation interventions compared to less intensive interventions on smoking cessation in people with type 1 or type 2 diabetes. DESIGN: A systematic review and meta-analysis of randomised trials of smoking cessation interventions was conducted. Electronic searches were carried out on the following databases: MEDLINE, EMBASE, CINAHL and…
347	Kaplan Y	Barefoot versus shoe running: from the past to the present. [Review][Erratum appears in Phys Sportsmed. 2015 Jul;43(3):328; PMID: 26177582]	INTRODUCTION: Barefoot running is not a new concept, but relatively few people choose to engage in barefoot running on a regular basis. Despite the technological developments in modern running footwear, as many as 79% of runners are injured every year. Although benefits of barefoot running have been proposed, there are also potential risks associated with it. OBJECTIVE: To review the evidence-bas…
348	Skouteris H Morris H Nagle C Nankervis A	Behavior modification techniques used to prevent gestational diabetes: a systematic review of the literature. [Review]	The prevalence of gestational diabetes mellitus (GDM) and obesity is increasing in developed countries, presenting significant challenges to acute care and public health. The aim of this study is to systematically review published controlled trials evaluating behavior modification interventions to prevent the development of GDM. Nine studies were identified involving such techniques as repetition…
349	Fontenot HB George ER	Sexually transmitted infections in pregnancy. [Review]	Sexually transmitted infections (STI) occur during pregnancy and can have serious consequences for women and infants. National guidelines include recommendations for STI screening in all pregnant women; however women continue to be underscreened, and risks related to infection during pregnancy persist. Nurses caring for women of childbearing age should be aware of screening guidelines and approac…
350	Or CK Tao D	Does the use of consumer health information technology improve outcomes in the patient self-management of diabetes? A meta-analysis and narrative review of randomized controlled trials. [Review]	PURPOSE: To assess whether the use of consumer health information technologies (CHITs) improves outcomes in the patient self-management of diabetes. METHOD: The evidence from randomized controlled trials (RCTs) on the effects of CHITs on patient outcomes was analyzed using either meta-analysis or a narrative synthesis approach. A systematic search of seven electronic databases was conducted to id…
351	Walker RJ Smalls BL Campbell JA Strom Williams JL Egede LE	Impact of social determinants of health on outcomes for type 2 diabetes: a systematic review. [Review]	Social determinants of health include the social and economic conditions that influence health status. Research into the impact of social determinants on individuals with type 2 diabetes has largely focused on the prevention of or risk of developing diabetes. No review exists summarizing the impact of social determinants of health outcomes in patients with type 2 diabetes. This systematic review …
352	Chiu TH Huang HY Chiu YF Pan WH Kao HY Chiu JP Lin MN Lin CL	Taiwanese vegetarians and omnivores: dietary composition, prevalence of diabetes and IFG.	INTRODUCTION: Vegetarian diets have been shown to improve glucose metabolism and reduce risk for diabetes in Westerners but whether Chinese vegetarian diets have the same benefits is unknown. METHODS: We evaluated the association between diet and diabetes/impaired fasting glucose (IFG) among 4384 Taiwanese Buddhist volunteers and identified diabetes/IFG cases from a comprehensive review of medica…
353	Jamil MS Bauer HM Hocking JS Ali H Wand H Walker J Douglas L Donovan B Kaldor JM Guy RJ	Chlamydia screening strategies and outcomes in educational settings: a systematic review. [Review]	Chlamydia trachomatis (CT) screening programs have been established in educational settings in many countries during the past 2 decades. However, recent evidence suggests that high uptake of screening and management (treatment, partner notification, and retesting for reinfection) improves program effectiveness. We conducted a systematic review to understand the screening strategies, the extent of…
354	Esterson YB Carey M Piette JD Thomas N Hawkins M	A systematic review of innovative diabetes care models in low-and middle-income countries (LMICs). [Review]	BACKGROUND: Over 70% of the world's patients with diabetes reside in low-and middle-income countries (LMICs), where adequate infrastructure and resources for diabetes care are often lacking. Therefore, academic institutions, health care organizations, and governments from Western nations and LMICs have worked together to develop a variety of effective diabetes care models for resource-poor settin…
355	Cronin NJ	The effects of high heeled shoes on female gait: a review. [Review]	Walking is the most common form of human locomotion. From a motor control perspective, human bipedalism makes the task of walking extremely complex. For parts of the step cycle, there is only one foot on the ground, so both balance and propulsion are required in order for the movement to proceed smoothly. One condition known to compound the difficulty of walking is the use of high heeled shoes, w…
356	Brunton S	GLP-1 receptor agonists vs. DPP-4 inhibitors for type 2 diabetes: is one approach more successful or preferable than the other?. [Review]	BACKGROUND: In patients with type 2 diabetes (T2D), incretin-based therapies improve glycaemic control with low incidence of hypoglycaemia and without weight gain, both advantages over traditional add-ons to metformin. Dipeptidyl peptidase-4 (DPP-4) inhibitors are administered orally and provide a physiological increase in glucagon-like peptide-1 (GLP-1) levels, while GLP-1 receptor agonists (GLP…
357	Snow R Sandall J Humphrey C	Use of clinical targets in diabetes patient education: qualitative analysis of the expectations and impact of a structured self-management programme in Type 1 diabetes.	AIMS: To explore the impact of education and target-setting on the life stories of patients with diabetes up to 10 years after they had participated in the Dose Adjustment for Normal Eating programme (DAFNE). METHODS: Qualitative, semi-structured interviews were conducted before and after DAFNE courses to elicit narrative accounts from participants at three UK education centres. Observations of c…
358	van Acker K Leger P Hartemann A Chawla A Siddiqui MK	Burden of diabetic foot disorders, guidelines for management and disparities in implementation in Europe: a systematic literature review. [Review]	The study aimed to assess the economic and quality of life burden of diabetic foot disorders and to identify disparities in the recommendations from guidelines and the current clinical practice across the EU5 (Spain, Italy, France, UK and Germany) countries. Literature search of electronic databases (MEDLINE, Embase and Cochrane Database of Systematic Reviews) was undertaken. English language stu…
359	Nielsen KK Kapur A Damm P de Courten M Bygbjerg IC	From screening to postpartum follow-up - the determinants and barriers for gestational diabetes mellitus (GDM) services, a systematic review. [Review]	BACKGROUND: Gestational diabetes mellitus (GDM) - a transitory form of diabetes first recognised during pregnancy complicates between < 1% and 28% of all pregnancies. GDM has important short and long-term health consequences for both the mother and her offspring. To prevent adverse pregnancy outcomes and to prevent or delay future onset of type 2 diabetes in mother and offspring, timely detection…
360	Stiffler D Cullen D Luna G	Diabetes barriers and self-care management: the patient perspective.	For those individuals diagnosed with diabetes, the challenge is how to cope and manage the many aspects of their lives. The aim of this qualitative synthesis was to evaluate research studies for findings and then synthesize patients' experiences within the context of diabetes self-care while facing daily barriers. A total of 95 findings from 21 studies were categorized via like themes. These them…
361	Nglazi MD Bekker LG Wood R Shey MS Uthman OA Wiysonge CS	The impact of mass media interventions on tuberculosis awareness, health-seeking behaviour and health service utilisation: a systematic review protocol. [Review]	INTRODUCTION: Tuberculosis (TB) is a serious public health problem in many parts of the world. Strategies to curb the spread of TB must match the multifaceted nature of the epidemic. The use of mass media is one of the important strategies in communicating behavioural change in relation to TB prevention and the treatment. However, the benefits of this intervention are unclear. We, therefore, plan…
362	Desveaux L Beauchamp M Goldstein R Brooks D	Community-based exercise programs as a strategy to optimize function in chronic disease: a systematic review. [Review]	BACKGROUND: Chronic diseases are the leading cause of death and disability worldwide. Preliminary evidence suggests that community-based exercise (CBE) improves functional capacity (FC) and health-related quality of life (HRQL). OBJECTIVE: To describe the structure and delivery of CBE programs for chronic disease populations and compare their impact on FC and HRQL to standard care. RESEARCH DESIG…
363	O'Connor S Murphy S	Chronic venous leg ulcers: is topical zinc the answer? A review of the literature. [Review]	PURPOSE: To enhance the learner's competence with knowledge of research data on topical zinc for treatment of chronic leg ulcers. TARGET AUDIENCE: This continuing education activity is intended for physicians and nurses with an interest in skin and wound care. OBJECTIVES: After participating in this educational activity, the participant should be better able to: ABSTRACT: Venous leg ulcers (VLUs)…
364	Cotter AP Durant N Agne AA Cherrington AL	Internet interventions to support lifestyle modification for diabetes management: a systematic review of the evidence. [Review]	BACKGROUND: The Internet presents a widely accessible, 24-h means to promote chronic disease management. The objective of this review is to identify studies that used Internet based interventions to promote lifestyle modification among adults with type 2 diabetes. METHODS: We searched PubMed using the terms: [internet, computer, phone, smartphone, mhealth, mobile health, web based, telehealth, so…
365	Coyne N Correnti D	Effectiveness of motivational interviewing to improve chronic condition self-management: what does the research show us?. [Review]	Motivational interviewing (MI) as a strategy to promote behavior change has its roots in the addiction field. In recent years there is growing use of MI as an intervention to help patients with diet, physical activity, and other lifestyle changes. This counseling approach initially developed by clinical psychologists is a goal-oriented, client-centered counseling style for eliciting behavior chan…
366	Fedewa MV Gist NH Evans EM Dishman RK	Exercise and insulin resistance in youth: a meta-analysis. [Review]	BACKGROUND AND OBJECTIVES: The prevalence of obesity and diabetes is increasing among children, adolescents, and adults. Although estimates of the efficacy of exercise training on fasting insulin and insulin resistance have been provided, for adults similar estimates have not been provided for youth. This systematic review and meta-analysis provides a quantitative estimate of the effectiveness of…
367	Polinski JM Connolly JG Curtis BH Seeger JD Gaskins K Perez M Smith BF Shrank WH	Patterns and trends in insulin intensification among patients with type 2 diabetes: a systematic review. [Review]	Type 2 diabetes (T2DM) diagnoses are skyrocketing, making treatment of this disease an increasing focus of primary care visits. Guidelines recommend insulin intensification over time to achieve HbA1c targets. We conducted a systematic review regarding patterns and trends of insulin intensification and barriers to intensification. Providers across primary and specialty care settings often did not …
368	Homer CS Scarf V Catling C Davis D	Culture-based versus risk-based screening for the prevention of group B streptococcal disease in newborns: a review of national guidelines. [Review]	BACKGROUND: Maternal colonisation with group B streptococcus (GBS) is recognised as the most frequent cause of severe early onset infection in newborns. National and international guidelines outline two approaches to the prevention of early onset disease in the neonate: risk based management and antenatal culture-based screening. We undertook an analysis of existing national and international gui…
369	Caro-Bautista J Martin-Santos FJ Morales-Asencio JM	Systematic review of the psychometric properties and theoretical grounding of instruments evaluating self-care in people with type 2 diabetes mellitus. [Review]	AIM: To determine the psychometric properties and theoretical grounding of instruments that evaluate self-care behaviour or barriers in people with type 2 diabetes. BACKGROUND: There are many instruments designed to evaluate self-care behaviour or barriers in this population, but knowledge about their psychometric validation processes is lacking. DESIGN: Systematic review. DATA SOURCES: We conduc…
370	Gawlik A Malecka-Tendera E	Transitions in endocrinology: treatment of Turner's syndrome during transition. [Review]	Transition in health care for young patients with Turner's syndrome (TS) should be perceived as a staged but uninterrupted process starting in adolescence and moving into adulthood. As a condition associated with high risk of short stature, cardiovascular diseases, ovarian failure, hearing loss and hypothyroidism, TS requires the attention of a multidisciplinary team. In this review paper, we sys…
371	Little SA Leelarathna L Barendse SM Walkinshaw E Tan HK Lubina Solomon A de Zoysa N Rogers H Choudhary P Amiel SA Heller SR Evans M Flanagan D Speight J Shaw JA	Severe hypoglycaemia in type 1 diabetes mellitus: underlying drivers and potential strategies for successful prevention. [Review]	Hypoglycaemia remains an over-riding factor limiting optimal glycaemic control in type 1 diabetes. Severe hypoglycaemia is prevalent in almost half of those with long-duration diabetes and is one of the most feared diabetes-related complications. In this review, we present an overview of the increasing body of literature seeking to elucidate the underlying pathophysiology of severe hypoglycaemia …
372	Yin YN Li XL Tao TJ Luo BR Liao SJ	Physical activity during pregnancy and the risk of gestational diabetes mellitus: a systematic review and meta-analysis of randomised controlled trials. [Review]	OBJECTIVES: We performed a systematic review and meta-analysis to assess the effects of physical activity in preventing gestational diabetes mellitus (GDM). SEARCH STRATEGY: We searched the literature in six electronic databases and bibliographies of relevant articles. SELECTION CRITERIA: We included randomised controlled trials on pregnant women who did not have GDM and other complications previ…
373	Wyatt KD Stuart LM Brito JP Carranza Leon B Domecq JP Prutsky GJ Egginton JS Calvin AD Shah ND Murad MH Montori VM	Out of context: clinical practice guidelines and patients with multiple chronic conditions: a systematic review. [Review]	BACKGROUND: Poor fidelity to practice guidelines in the care of people with multiple chronic conditions (MCC) may result from patients and clinicians struggling to apply recommendations that do not consider the interplay of MCC, socio-personal context, and patient preferences. OBJECTIVE: The objective of the study was to assess the quality of guideline development and the extent to which guidelin…
374	Torenholt R Schwennesen N Willaing I	Lost in translation--the role of family in interventions among adults with diabetes: a systematic review. [Review]	AIMS: Family interventions are increasingly recognized as important in the care of people with diabetes. The aim of this study was to synthesize the existing literature on family interventions among adults with Type 1 and Type 2 diabetes and to determine the degree to which they were family centred. METHODS: The literature search was carried out in four databases (Scopus, CINAHL, PsycINFO and ERI…
375	Jeffcoate WJ Game FL	Evidence for the use of biological therapies in ulcers of the foot in diabetes. [Review]	Because the chronic ulcer of the foot in diabetes is often unresponsive to standard care, there has been considerable interest in the potential benefit of so-called "advanced wound therapies"--many of which have a biological basis. This article summarizes the findings of earlier systematic reviews, together with the findings of more recent publications. The available evidence suggests that while …
376	Carter P Achana F Troughton J Gray LJ Khunti K Davies MJ	A Mediterranean diet improves HbA1c but not fasting blood glucose compared to alternative dietary strategies: a network meta-analysis. [Review]	BACKGROUND: Overweight or obese individuals with type 2 diabetes are encouraged to lose weight for optimal glucose management, yet many find this difficult. Determining whether alterations in dietary patterns irrespective of weight loss can aid glucose control has not been fully investigated. METHODS: We conducted a systematic review and meta-analysis aiming to determine the effects of a Mediterr…
377	Bagnasco A Di Giacomo P Da Rin Della Mora R Catania G Turci C Rocco G Sasso L	Factors influencing self-management in patients with type 2 diabetes: a quantitative systematic review protocol. [Review]	AIM: To describe a protocol for a quantitative systematic review, to identify critique and summarize factors that influence self-management education. BACKGROUND: Self-management education enables patients to manage their condition successfully and it is associated with better self-care, good control over lifestyle and leading the best possible quality of life, notwithstanding the presence of a c…
378	Milbrath CD Linroth R Wilhelmy J Pate A	A method of comparing effectiveness of mattresses for pressure management for pediatric patients.	A systematic review of the pressure management performance of support surfaces (beds, mattresses, overlays, and the utilization of linens), using a standardized testing methodology, provided qualitative and quantitative information needed to support cost-effective purchasing decisions and resulted in the reduction of hospital-acquired pressure ulcers. In the 30 months since implementation of the …
379	Wilkinson A Whitehead L Ritchie L	Factors influencing the ability to self-manage diabetes for adults living with type 1 or 2 diabetes. [Review]	BACKGROUND: Diabetes mellitus is one of the most common non-communicable long-term conditions in the world and is linked to high mortality, morbidity, loss of quality of life and high social and economic cost. Diabetes presents a serious health challenge, as it is a significant cause of ill health and premature death. Identification of barriers to self-care is critical for finding ways to reduce …
380	Guerra Padilla M Molina Rueda F Alguacil Diego IM	Effect of ankle-foot orthosis on postural control after stroke: a systematic review. [Review]	INTRODUCTION: Stroke is currently the main cause of permanent disability in adults. The impairments are a combination of sensory, motor, cognitive and emotional changes that result in restrictions on the ability to perform basic activities of daily living (BADL). Postural control is affected and causes problems with static and dynamic balance, thus increasing the risk of falls and secondary injur…
381	Aponte J	General literacy and health literacy in Dominicans with diabetes. [Review]	Dominicans are one of the fastest growing Hispanic subgroups in the United States, and they are greatly affected by type 2 diabetes. Health literacy and general literacy are critical components in diabetes self-management given that type 2 diabetes is a disease that relies heavily on a person having the skills needed to actively participate in their diabetes care. Three PubMed searches were condu…
382	Rotimi-Samuel A Akinsola FB Aribaba OT Onakoya AO	A ten year review of diabetic retinopathy at the Guinness Eye Centre, Lagos University Teaching Hospital (LUTH), Idi-Araba, Lagos.	BACKGROUND: Diabetic retinopathy is an important complication of diabetes mellitus, which may lead to blindness. OBJECTIVE: The study is to analyze posterior segment lesions in Diabetes Mellitus patients seen in Guinness Eye Centre, Lagos University Teaching Hospital in relation to the number, duration and severity. METHODS: All the case files of Diabetes Mellitus patients seen during the period …
383	Walker RJ Smalls BL Bonilha HS Campbell JA Egede LE	Behavioral interventions to improve glycemic control in African Americans with type 2 diabetes: a systematic review. [Review]	OBJECTIVE: The use of behavioral interventions has been shown to improve glycemic control, however, the effectiveness of different behavioral interventions in one of the most high risk populations, African Americans, remains unclear. Our systematic review identified and examined findings of published behavioral interventions targeted at African Americans to improve glycemic control. The goal of o…
384	Ricci-Cabello I Ruiz-Perez I Rojas-Garcia A Pastor G Goncalves DC	Improving diabetes care in rural areas: a systematic review and meta-analysis of quality improvement interventions in OECD countries. [Review]	BACKGROUND AND AIMS: Despite well documented disparities in health and healthcare in rural communities, evidence in relation to quality improvement (QI) interventions in those settings is still lacking. The main goals of this work were to assess the effectiveness of QI strategies designed to improve diabetes care in rural areas, and identify characteristics associated with greater success. METHOD…
385	Najafi B de Bruin ED Reeves ND Armstrong DG Menz HB	The role of podiatry in the prevention of falls in older people: a JAPMA special issue. [Review]	Given the age-related decline in foot strength and flexibility, and the emerging evidence that foot problems increase the risk of falls, established guidelines for falls prevention recommend that older adults have their feet examined by a podiatrist as a precautionary measure. However, these guidelines do not specify which intervention activities might be performed. Published in this special issu…
386	Niehues T	The febrile child: diagnosis and treatment.	BACKGROUND: Fever accounts for 70% of all consultations with pediatricians and family physicians. Fever without an identifiable cause (<7 days' duration) and fever of unknown origin (FUO, >= 7 days' duration) are particularly challenging clinical situations. METHOD: This article is based on a selective literature search for publications containing the term "pediatric fever management," with speci…
387	Rudroju N Bansal D Talakokkula ST Gudala K Hota D Bhansali A Ghai B	Comparative efficacy and safety of six antidepressants and anticonvulsants in painful diabetic neuropathy: a network meta-analysis.[Erratum appears in Pain Physician. 2014 Mar-Apr;17(2):203]	BACKGROUND: Anticonvulsants and antidepressants are mostly used in management of painful diabetic neuropathy (PDN). However there are few direct comparisons between drugs of these classes, making evidence-based decision-making in the treatment of painful diabetic neuropathy difficult. OBJECTIVES: This study aimed to perform a network meta-analysis and benefit-risk analysis to evaluate the compara…
388	Hughes C Tunney M Bradley MC	Infection control strategies for preventing the transmission of meticillin-resistant Staphylococcus aureus (MRSA) in nursing homes for older people. [Review][Update of Cochrane Database Syst Rev. 2011;(12):CD006354; PMID: 22161402]	BACKGROUND: Nursing homes for older people provide an environment likely to promote the acquisition and spread of meticillin-resistant Staphylococcus aureus (MRSA), putting residents at increased risk of colonisation and infection. It is recognised that infection prevention and control strategies are important in preventing and controlling MRSA transmission. OBJECTIVES: To determine the effects o…
389	Thent ZC Das S Henry LJ	Role of exercise in the management of diabetes mellitus: the global scenario. [Review]	BACKGROUND: Exercise training programs have emerged as a useful therapeutic regimen for the management of type 2 diabetes mellitus (T2DM). Majority of the Western studies highlighted the effective role of exercise in T2DM. Therefore, the main aim was to focus on the extent, type of exercise and its clinical significance in T2DM in order to educate the clinicians from developing countries, especia…
390	Brundisini F Giacomini M DeJean D Vanstone M Winsor S Smith A	Chronic disease patients' experiences with accessing health care in rural and remote areas: a systematic review and qualitative meta-synthesis. [Review]	BACKGROUND: Rurality can contribute to the vulnerability of people with chronic diseases. Qualitative research can identify a wide range of health care access issues faced by patients living in a remote or rural setting. OBJECTIVE: To systematically review and synthesize qualitative research on the advantages and disadvantages rural patients with chronic diseases face when accessing both rural an…
391	Vanstone M Giacomini M Smith A Brundisini F DeJean D Winsor S	How diet modification challenges are magnified in vulnerable or marginalized people with diabetes and heart disease: a systematic review and qualitative meta-synthesis. [Review]	BACKGROUND: Diet modification is an important part of self-management for patients with diabetes and/or heart disease (including coronary artery disease, heart failure, and atrial fibrillation). Many health care providers and community-based programs advise lifestyle and diet modification as part of care for people with these conditions. This report synthesizes qualitative information on how pati…
392	Path-Theta Collaboration	Optimizing chronic disease management mega-analysis: economic evaluation. [Review]	BACKGROUND: As Ontario's population ages, chronic diseases are becoming increasingly common. There is growing interest in services and care models designed to optimize the management of chronic disease. OBJECTIVE: To evaluate the cost-effectiveness and expected budget impact of interventions in chronic disease cohorts evaluated as part of the Optimizing Chronic Disease Management mega-analysis. D…
393	Nikitovic M Brener S	Health technologies for the improvement of chronic disease management: a review of the Medical Advisory Secretariat evidence-based analyses between 2006 and 2011. [Review]	BACKGROUND: As part of ongoing efforts to improve the Ontario health care system, a mega-analysis examining the optimization of chronic disease management in the community was conducted by Evidence Development and Standards, Health Quality Ontario (previously known as the Medical Advisory Secretariat [MAS]). OBJECTIVE: The purpose of this report was to identify health technologies previously eval…
394	Health Quality Ontario	Specialized nursing practice for chronic disease management in the primary care setting: an evidence-based analysis. [Review]	BACKGROUND: In response to the increasing demand for better chronic disease management and improved health care efficiency in Ontario, nursing roles have expanded in the primary health care setting. OBJECTIVES: To determine the effectiveness of specialized nurses who have a clinical role in patient care in optimizing chronic disease management among adults in the primary health care setting. DATA…
395	Thongsai S Youjaiyen M	The long-term impact of education on diabetes for older people: a systematic review. [Review]	BACKGROUND: Although enthusiasm is growing for diabetic education programs for older people, data regarding their effectiveness and their long-term impact on self-management were neglected. PURPOSE: To systematically review diabetes mellitus education that has long-term effects on the self-management of older diabetic people. DATA SOURCES: The authors searched multiple sources dated through Septe…
396	Lew KN Kent DJ Munoz AA Melkus GD	Therapeutic options for lowering LDL-C in type 2 diabetes: a nurse practitioner's perspective. [Review]	PURPOSE: The majority of patients with type 2 diabetes mellitus (T2DM) have multiple risk factors for cardiovascular disease (CVD). Low-density lipoprotein cholesterol (LDL-C) is a key therapeutic target to reduce CVD risk. This article reviews therapeutic strategies that nurse practitioners (NPs) may use in the management of patients with T2DM requiring lipid management. DATA SOURCES: The eviden…
397	Lorenzo L	Partnering with patients to promote holistic diabetes management: changing paradigms. [Review]	PURPOSE: To provide a review of best practice for clinical management of diabetes mellitus (DM) for nurse practitioners (NPs) and accelerate incorporation of key findings into current practice. DATA SOURCE: A search was conducted in Pub Med, Ovid, CINAHL, and Cochrane's Database of Systematic Reviews. CONCLUSIONS: There are many challenges for DM care identified in the current health system. Ther…
398	Caporale JE Elgart JF Gagliardino JJ	Diabetes in Argentina: cost and management of diabetes and its complications and challenges for health policy. [Review]	BACKGROUND: Diabetes is an expensive disease in Argentina as well as worldwide, and its prevalence is continuously rising affecting the quality of life of people with the disease and their life expectancy. It also imposes a heavy burden to the national health care budget and on the economy in the form of productivity losses. AIMS: To review and discuss a) the reported evidence on diabetes prevale…
399	Health Quality Ontario	In-home care for optimizing chronic disease management in the community: an evidence-based analysis. [Review]	BACKGROUND: The emerging attention on in-home care in Canada assumes that chronic disease management will be optimized if it takes place in the community as opposed to the health care setting. Both the patient and the health care system will benefit, the latter in terms of cost savings. OBJECTIVES: To compare the effectiveness of care delivered in the home (i.e., in-home care) with no home care o…
400	Lopez LM Otterness C Chen M Steiner M Gallo MF	Behavioral interventions for improving condom use for dual protection. [Review]	BACKGROUND: Unprotected sex is a major risk factor for disease, disability, and mortality in many areas of the world due to the prevalence and incidence of sexually transmitted infections (STI) including HIV. The male condom is one of the oldest contraceptive methods and the earliest method for preventing the spread of HIV. When used correctly and consistently, condoms can provide dual protection…
401	Lyons SK Libman IM Sperling MA	Clinical review: Diabetes in the adolescent: transitional issues. [Review]	CONTENT: Orchestrating a seamless transition from pediatric to adult care can be a daunting task in caring for youth with diabetes mellitus. This clinical review focuses on physical and psychosocial aspects affecting the care of adolescents and young adults with diabetes, evaluates how these aspects can be barriers in the process of transitioning these patients to adult diabetes care, and provide…
402	Calsbeek H Ketelaar NA Faber MJ Wensing M Braspenning J	Performance measurements in diabetes care: the complex task of selecting quality indicators. [Review]	PURPOSE: To review the literature on the content and development of the sets of quality indicators used in studies on the quality of diabetes care in primary care settings. DATA SOURCES: The MEDLINE (Ovid), PubMed, PsychINFO, Embase and CINAHL databases were searched for relevant articles published up to January 2011. STUDY SELECTION: and data extraction We included studies on the quality of adul…
403	Benhalima K Mathieu C	Gestational diabetes: update of screening strategy and diagnostic criteria. [Review]	PURPOSE OF REVIEW: To review recently published studies examining new data on screening strategies and diagnostic criteria for gestational diabetes (GDM). RECENT FINDINGS: Professional organizations continue to have differing recommendations concerning the best screening strategy for GDM. An independent expert panel appointed by the National Institutes of Health has recently recommended to contin…
404	Ebell MH Grad R	Top 20 research studies of 2012 for primary care physicians. [Review]	This is the second annual summary of top research studies in primary care. In 2012, through regular surveillance of more than 100 English-language clinical research journals, seven clinicians identified 270 studies with the potential to change primary care practice, called POEMs, or patient-oriented evidence that matters. These studies were then summarized in brief, structured critical appraisals…
405	Degani N	Impact of advanced (open) access scheduling on patients with chronic diseases: an evidence-based analysis.	BACKGROUND: The goal of advanced access scheduling is to eliminate wait times for physician visits by ensuring access to same-day appointments, regardless of urgency or health care need. The intent is to reduce delays in access, leading to improvements in clinical care and patient satisfaction, and reductions in the use of urgent care. OBJECTIVE: To evaluate whether implementation of an advanced …
406	Huang Y Wei X Wu T Chen R Guo A	Collaborative care for patients with depression and diabetes mellitus: a systematic review and meta-analysis. [Review]	BACKGROUND: Diabetic patients with depression are often inadequately treated within primary care. These comorbid conditions are associated with poor outcomes. The aim of this systematic review was to examine whether collaborative care can improve depression and diabetes outcomes in patients with both depression and diabetes. METHODS: Medline, Embase, Cochrane library and PsyINFO were systematical…
407	Bowling FL Paterson J Ndip A	Applying 21st century imaging technology to wound healing: an Avant-Gardist approach. [Review]	A significant arising complication in the care of patients with diabetes is increased susceptibility to chronic wounds, including diabetic foot ulcers and pressure sores. This is driven by, e.g., neuropathy and peripheral arterial disease. It is well recognized that best practice in wound care requires wound assessment, including measurement, on presentation and regularly throughout the treatment…
408	Joy SM Little E Maruthur NM Purnell TS Bridges JF	Patient preferences for the treatment of type 2 diabetes: a scoping review. [Review]	BACKGROUND: As more studies report on patient preferences, techniques are needed to identify, assess and, eventually, synthesize results from a diverse set of methodologies. Data on patient preferences are valuable to decision makers in a variety of ways. Preferences for outcomes can be used to inform decision and cost-effectiveness models, while preferences for treatments can inform patient-cent…
409	Weltermann B Reinders S Bettin M Gesenhues S Hermann M	[Screening for diabetic retinopathy in type 2 diabetes: a critical review of an annual routine]. [German]	BACKGROUND: The German diabetes guideline published in 2010 recommends an annual retinopathy screening for all type 2 diabetics. Patients' and physicians' questions about the need for this routine procedure prompted our critical review. METHODS: Based on guidelines from six industrial nations, recent scientific studies, and from the type 2 disease management programme of North Rhine-Westphalia we…
410	Cox DJ Gill Taylor A Dunning ES Winston MC Luk Van IL McCall A Singh H Yancy WS Jr	Impact of behavioral interventions in the management of adults with type 2 diabetes mellitus. [Review]	Research on the role of behavior change as an efficacious intervention for adults with type 2 diabetes is evolving. Searching PubMed and Ovid Medline, we identified and reviewed primarily randomized controlled trials from 2010 to 2013 of adults managing type 2 diabetes without insulin. All studies are evaluated in terms of the rigor of their design and their impact on glycosylated hemoglobin. The…
411	Schaetti C Sundaram N Merten S Ali SM Nyambedha EO Lapika B Chaignat CL Hutubessy R Weiss MG	Comparing sociocultural features of cholera in three endemic African settings.	BACKGROUND: Cholera mainly affects developing countries where safe water supply and sanitation infrastructure are often rudimentary. Sub-Saharan Africa is a cholera hotspot. Effective cholera control requires not only a professional assessment, but also consideration of community-based priorities. The present work compares local sociocultural features of endemic cholera in urban and rural sites f…
412	Anonymous	Dapagliflozin (Forxiga) for type 2 diabetes?.	In the UK, diabetes mellitus affects around 3 million people, of whom over 90% have type 2 diabetes. Aims of treatment include minimising long-term complications (e.g. cardiovascular disease, blindness, chronic kidney disease, premature mortality) and avoiding unwanted effects of treatment (e.g. severe hypoglycaemia, weight gain). Management of diabetes includes patient support and education; add…
413	Harris DJ	Initiatives to improve appropriate antibiotic prescribing in primary care.	Influencing clinicians' prescribing behaviour is important because inappropriate use and overuse of antibiotics are major drivers of antibiotic resistance. A systematic review of interventions for promoting prudent prescribing of antibiotics by general practitioners suggests that multifaceted interventions will maximize acceptability. This article reports how this type of approach has been used s…
414	Lloyd CE Gill P Stone M	Psychological care in a national health service: challenges for people with diabetes. [Review]	Recently, there has been a growing interest in psychological problems in people with diabetes and a concomitant increasing concern that these often go unreported and, thus, unidentified and treated. This has serious implications for both the self-management of diabetes and the individual's quality of life. In this review article we consider the question of screening for depression in people with …
415	Raphael JL Rueda A Lion KC Giordano TP	The role of lay health workers in pediatric chronic disease: a systematic review. [Review]	BACKGROUND: Children with chronic diseases represent a high-cost and resource-intensive population of children. With continued gaps in chronic disease management and persistent fragmentation in the health care system, stakeholders are seeking new strategies to address the needs of these children. OBJECTIVE: We sought to systematically assess the effectiveness of lay health worker interventions in…
416	Vouking MZ Tamo VC Mbuagbaw L	The impact of community health workers (CHWs) on Buruli ulcer in sub-Saharan Africa: a systematic review. [Review]	UNLABELLED: Buruli ulcer (BU) is a cutaneous neglected tropical disease caused by Mycobacterium ulcerans. Participation of Community Health Workers (CHWs) is an integral part of the management of BU, yet their impact has not been systematically evaluated in sub-Saharan Africa. METHODS: Our objectives were to summarize the evidence on the impact of CHWs on the control of BU in sub-Saharan Africa b…
417	Weller CD Buchbinder R Johnston RV	Interventions for helping people adhere to compression treatments for venous leg ulceration. [Review][Update in Cochrane Database Syst Rev. 2016;3:CD008378; PMID: 26932818]	BACKGROUND: Chronic venous ulcer healing is a complex clinical problem that requires intervention from skilled, costly, multidisciplinary wound-care teams. Compression therapy has been shown to help heal venous ulcers and to reduce the risk of recurrence. It is not known which interventions help people adhere to compression treatments. OBJECTIVES: To assess the benefits and harms of interventions…
418	Thomas DE Elliott EJ	Interventions for preventing diarrhea-associated hemolytic uremic syndrome: systematic review. [Review]	BACKGROUND: Hemolytic Uremic Syndrome (HUS) may follow infection with Shiga-toxin-producing organisms, principally E. coli O157: H7 (STEC), causing high morbidity and mortality. Our aim was to identify interventions to prevent diarrhea-associated HUS. METHODS: Systematic search of the literature for relevant systematic reviews (SRs), randomised controlled trials (RCTs) and public health guideline…
419	Hall JP Barton C Jones PR Morrissey D	The biomechanical differences between barefoot and shod distance running: a systematic review and preliminary meta-analysis. [Review]	BACKGROUND: Distance running continues to experience increased participation in the Western world, although it is associated with high injury rates. Barefoot running has been increasingly proposed as a means to prevent overuse injury due to various biomechanical differences, including reduced joint loading rates and altered kinematics and muscle activity patterns compared to shod running. OBJECTI…
420	Travers A Strasser S Palmer SL Stauber C	The added value of water, sanitation, and hygiene interventions to mass drug administration for reducing the prevalence of trachoma: a systematic review examining. [Review]	Trachoma is the leading cause of infectious blindness worldwide. The SAFE strategy, the World Health Organization-recommended method to eliminate blinding trachoma, combines developments in water, sanitation, surgery, and antibiotic treatment. Current literature does not focus on the comprehensive effect these components have on one another. The present systematic review analyzes the added benefi…
421	Vaes AW Cheung A Atakhorrami M Groenen MT Amft O Franssen FM Wouters EF Spruit MA	Effect of 'activity monitor-based' counseling on physical activity and health-related outcomes in patients with chronic diseases: A systematic review and meta-analysis. [Review]	AIM: This review evaluated the effects of activity monitor-based counseling on physical activity (PA) and generic and disease-specific health-related outcomes in adults with diabetes mellitus type II (DMII), chronic obstructive pulmonary disease (COPD), or chronic heart failure (CHF). METHODS: Four electronic databases were searched for randomized controlled trials using activity monitor-based co…
422	Housden L Wong ST Dawes M	Effectiveness of group medical visits for improving diabetes care: a systematic review and meta-analysis. [Review]	BACKGROUND: Group medical visits, whereby health care professionals meet with groups of patients who have the same disease, have been introduced in primary care as a way to meet the increasing demand for health care delivery to patients with chronic diseases. We performed a systematic review and meta-analysis of the evidence on the effectiveness of such visits for patients with diabetes. METHODS:…
423	Mathiesen AS Norgaard K Andersen MF Moller KM Ehlers LH	Are labour-intensive efforts to prevent pressure ulcers cost-effective?.	BACKGROUND: Pressure ulcers are a major problem in Danish healthcare with a prevalence of 13-43% among hospitalized patients. The associated costs to the Danish Health Care Sector are estimated to be 174.5 million annually. In 2010, The Danish Society for Patient Safety introduced the Pressure Ulcer Bundle (PUB) in order to reduce hospital-acquired pressure ulcers by a minimum of 50% in five hosp…
424	Patry J Belley R Cote M Chateau-Degat ML	Plantar pressures, plantar forces, and their influence on the pathogenesis of diabetic foot ulcers: a review. [Review]	BACKGROUND: Clinical recommendations for the prevention and healing of diabetic foot ulcers (DFUs) are somewhat clear. However, assessment and quantification of the mechanical stress responsible for DFU remain complex. Different pressure variables have been described in the literature to better understand plantar tissue stress exposure. This article reviews the role of pressure and shear forces i…
425	Ramsey LS Watkins L Engel ME	Health education interventions to raise awareness of rheumatic fever: a systematic review protocol.	BACKGROUND: There is a significant global health burden associated with acute rheumatic fever (ARF) and rheumatic heart disease (RHD), especially in developing countries. ARF and RHD most often strike children and young adults living in impoverished settings, where unhygienic conditions and lack of awareness and knowledge of streptococcal infection progression are common. Secondary prophylactic m…
426	Li Y Ehiri J Tang S Li D Bian Y Lin H Marshall C Cao J	Factors associated with patient, and diagnostic delays in Chinese TB patients: a systematic review and meta-analysis. [Review]	BACKGROUND: Delay in seeking care is a major impediment to effective management of tuberculosis (TB) in China. To elucidate factors that underpin patient and diagnostic delays in TB management, we conducted a systematic review and meta-analysis of factors that are associated with delays in TB care-seeking and diagnosis in the country. METHODS: This review was prepared following standard procedure…
427	Hess S Bren V	Essential components of an infection prevention program for outpatient hemodialysis centers. [Review]	Infections are a significant complication for dialysis patients. The CDC estimates that 37,000 central line-related bloodstream infections occurred in hemodialysis patients in 2008 and dialysis-associated outbreaks of hepatitis C continue to be reported. While established hospital-based infection prevention programs have existed since the 1970s, few dialysis facilities have an established in-cent…
428	Watson LC Amick HR Gaynes BN Brownley KA Thaker S Viswanathan M Jonas DE	Practice-based interventions addressing concomitant depression and chronic medical conditions in the primary care setting: a systematic review and meta-analysis. [Review]	BACKGROUND: Depression concomitant with chronic medical conditions is common and burdensome in primary care. OBJECTIVE: To assess the effectiveness of practice-based interventions for improving depression and chronic medical outcomes. DATA SOURCES: MEDLINE, Embase, the Cochrane Library, CINAHL, and PsycINFO from inception to June 11, 2012. STUDY SELECTION, APPRAISAL, AND SYNTHESIS: Two reviewers …
429	Francisco MA	Instruments that measure nurses' knowledge about diabetes: an integrative review. [Review]	BACKGROUND AND PURPOSE: Diabetes mellitus is an increasingly prevalent disease among hospitalized patients. Educators are challenged to build evidence-based programs for nurses based on sound nursing needs assessments using valid and reliable measures. The purpose of this integrative review is to examine instruments that measure nurses' knowledge about diabetes. METHODS: The Databases PubMed (MED…
430	Chopra I Kamal KM Candrilli SD	Variations in blood pressure and lipid goal attainment in primary care. [Review]	BACKGROUND: Hypertension and dyslipidemia are the most prevalent cardiovascular risk factors. Blood pressure (BP) and lipid levels are modifiable and yet most patients fail to achieve their recommended target goals. The objective of this review was to examine the variations in achievement of optimal BP and lipid levels in individuals with cardiovascular risk factors or cardiovascular disease at a…
431	Tieu J Bain E Middleton P Crowther CA	Interconception care for women with a history of gestational diabetes for improving maternal and infant outcomes. [Review]	BACKGROUND: Gestational diabetes mellitus (GDM) is associated with adverse health outcomes for both mother and infant both perinatally and long-term. Women with a history of GDM are at risk of recurrence in subsequent pregnancies and may benefit from intervention in the interconception period to improve maternal and infant health outcomes. OBJECTIVES: To investigate the effects of interconception…
432	Newby KV French DP Brown KE Lecky DM	Increasing young adults' condom use intentions and behaviour through changing chlamydia risk and coping appraisals: study protocol for a cluster randomised controlled trial of efficacy.	BACKGROUND: Chlamydia is the most commonly diagnosed sexually transmitted infection (STI) in England and has serious public health consequences. Young people carry a disproportionate burden of infection. A number of social cognition models identify risk appraisal as a primary motivator of behaviour suggesting that changing risk appraisals for STIs may be an effective strategy in motivating protec…
433	Dennis SM Harris M Lloyd J Powell Davies G Faruqi N Zwar N	Do people with existing chronic conditions benefit from telephone coaching? A rapid review. [Review]	OBJECTIVE: To examine the effectiveness of telephone-based coaching services for the management of patients with chronic diseases. METHODS: A rapid scoping review of the published peer reviewed literature, using Medline, Embase, CINAHL, PsychNet and Scopus. We included studies involving people aged 18 years or over with one or more of the following chronic conditions: type 2 diabetes, congestive …
434	Erlich DR Slawson DC Shaughnessy A	Diabetes update: population management. [Review]	To optimally care for diabetes patients, physicians must adopt a systematic approach to managing the entire panel. At the heart of excellent care is a multidisciplinary health care team working in a patient-centered environment. Options to supplement traditional office visits include shared medical appointments (ie, group visits), patient self-management education, and social media for patient su…
435	van Vliet EO de Kieviet JF Oosterlaan J van Elburg RM	Perinatal infections and neurodevelopmental outcome in very preterm and very low-birth-weight infants: a meta-analysis. [Review]	IMPORTANCE: Perinatal infections are commonly present in preterm and very low-birth-weight (VLWB) infants and might contribute to adverse neurodevelopmental outcome. OBJECTIVE: To summarize studies evaluating the effect of perinatal infections on neurodevelopmental outcome in very preterm/VLBW infants. EVIDENCE REVIEW: On December 12, 2011, we searched Medline, PsycINFO, Embase, and Web of Knowle…
436	Tomky D	Diabetes education: looking through the kaleidoscope.	BACKGROUND: Diabetes self-management education (DSME) is a critical element of care for all people with diabetes and those at risk for developing diabetes. In spite of growing evidence of the value of DSME in reducing hospitalization costs, improvement in glucose, weight and medication adherence, DSME remains an underutilized insurance benefit and access to qualified diabetes educators is problem…
437	Carson MP Frank MI Keely E	Original research: postpartum testing rates among women with a history of gestational diabetes--systematic review. [Review]	AIMS: Gestational diabetes mellitus (GDM) is increasing and 30% have persistent postpartum dysglycemia. Reported compliance with recommended postpartum testing ranges 9-95% without a clear explanation for this wide variation. Small and conflicting differences in testing rates are associated with some demographics (race, use of insulin), but system factors likely play a larger role. A systematic l…
438	Gudka S Afuwape FE Wong B Yow XL Anderson C Clifford RM	Chlamydia screening interventions from community pharmacies: a systematic review. [Review]	BACKGROUND: Chlamydia (Chlamydia trachomatis) is the most commonly notified sexually transmissible infection in Australia. Increasing the number of people aged 16-25 years being tested for chlamydia has become a key objective. The strategy recommends that chlamydia screening sites should be easy to access. Community pharmacies are conveniently located and easily accessible. This review aimed to d…
439	Worswick J Wayne SC Bennett R Fiander M Mayhew A Weir MC Sullivan KJ Grimshaw JM	Improving quality of care for persons with diabetes: an overview of systematic reviews - what does the evidence tell us?.	BACKGROUND: Ensuring high quality care for persons with diabetes remains a challenge for healthcare systems globally with consistent evidence of suboptimal care and outcomes. There is increasing interest in quality improvement strategies to improve diabetes management as reflected by a growing number of systematic reviews. These reviews are of varying quality and dispersed across many sources. In…
440	Healy A Naemi R Chockalingam N	The effectiveness of footwear as an intervention to prevent or to reduce biomechanical risk factors associated with diabetic foot ulceration: a systematic review. [Review]	AIM: Footwear interventions are used within clinical practice in an effort to reduce ulcerations however the effectiveness of these interventions is unclear. The aim of this paper was to conduct a systematic review which examined the effectiveness of footwear as an intervention for prevention of diabetic foot ulcers or the reduction of biomechanical risk factors for ulceration and to discuss the …
441	Sumpter C Torondel B	A systematic review of the health and social effects of menstrual hygiene management. [Review]	BACKGROUND: Differing approaches to menstrual hygiene management (MHM) have been associated with a wide range of health and psycho-social outcomes in lower income settings. This paper systematically collates, summarizes and critically appraises the available evidence. METHODS: Following the PRISMA guidelines a structured search strategy was used to identify articles investigating the effects of M…
442	Davey P Brown E Charani E Fenelon L Gould IM Holmes A Ramsay CR Wiffen PJ Wilcox M	Interventions to improve antibiotic prescribing practices for hospital inpatients. [Review][Update of Cochrane Database Syst Rev. 2005;(4):CD003543; PMID: 16235326]	BACKGROUND: The first publication of this review in Issue 3, 2005 included studies up to November 2003. This update adds studies to December 2006 and focuses on application of a new method for meta-analysis of interrupted time series studies and application of new Cochrane Effective Practice and Organisation of Care (EPOC) Risk of Bias criteria to all studies in the review, including those studie…
443	Mielke RT Kaiser D Centuolo R	Interconception care for women with prior gestational diabetes mellitus. [Review]	The diagnosis of gestational diabetes mellitus (GDM) signals greater pregnancy risk but also increased lifelong risk of developing diabetes and cardiovascular disease. In women with GDM, insulin resistance exceeds that observed in normal pregnancy and to varying degrees may persist or worsen after birth. Therefore, during postpartum and interconception periods, women with a history of GDM must be…
444	Stanhope KL Schwarz JM Havel PJ	Adverse metabolic effects of dietary fructose: results from the recent epidemiological, clinical, and mechanistic studies. [Review]	PURPOSE OF REVIEW: The effects of dietary sugar on risk factors and the processes associated with metabolic disease remain a controversial topic, with recent reviews of the available evidence arriving at widely discrepant conclusions. RECENT FINDINGS: There are many recently published epidemiological studies that provide evidence that sugar consumption is associated with metabolic disease. Three …
445	Seaquist ER Anderson J Childs B Cryer P Dagogo-Jack S Fish L Heller SR Rodriguez H Rosenzweig J Vigersky R	Hypoglycemia and diabetes: a report of a workgroup of the American Diabetes Association and the Endocrine Society.	OBJECTIVE: To review the evidence about the impact of hypoglycemia on patients with diabetes that has become available since the past reviews of this subject by the American Diabetes Association and The Endocrine Society and to provide guidance about how this new information should be incorporated into clinical practice. PARTICIPANTS: Five members of the American Diabetes Association and five mem…
446	Seaquist ER Anderson J Childs B Cryer P Dagogo-Jack S Fish L Heller SR Rodriguez H Rosenzweig J Vigersky R American Diabetes Association Endocrine Society	Hypoglycemia and diabetes: a report of a workgroup of the American Diabetes Association and the Endocrine Society.	OBJECTIVE: To review the evidence about the impact of hypoglycemia on patients with diabetes that has become available since the past reviews of this subject by the American Diabetes Association and The Endocrine Society and to provide guidance about how this new information should be incorporated into clinical practice. PARTICIPANTS: Five members of the American Diabetes Association and five mem…
447	Amaya-Amaya J Sarmiento-Monroy JC Mantilla RD Pineda-Tamayo R Rojas-Villarraga A Anaya JM	Novel risk factors for cardiovascular disease in rheumatoid arthritis. [Review]	Since cardiovascular disease (CVD) is the most common cause of mortality in patients with rheumatoid arthritis (RA), we aimed to determine factors associated with such a complication in a large series of Colombian patients. This was a cross-sectional analytical study in which 800 consecutive Colombian patients with RA were assessed for variables associated with CVD. Furthermore, a systematic lite…
448	Hanna KM Woodward J	The transition from pediatric to adult diabetes care services. [Review]	PURPOSE: A systematic review of the literature was conducted to identify the level of evidence and to describe the evidence on the transition from pediatric to adult healthcare services among youth with diabetes. BACKGROUND: The transition from pediatric to adult healthcare services is an expectation of youth with diabetes; however, little is known to guide policy and procedures on such transitio…
449	Khan AA Zahidie A Rabbani F	Interventions to reduce neonatal mortality from neonatal tetanus in low and middle income countries--a systematic review. [Review]	BACKGROUND: In 1988, WHO estimated around 787,000 newborns deaths due to neonatal tetanus. Despite few success stories majority of the Low and Middle Income Countries (LMICs) are still struggling to reduce neonatal mortality due to neonatal tetanus. We conducted a systematic review to understand the interventions that have had a substantial effect on reducing neonatal mortality rate due to neonat…
450	Gucciardi E Chan VW Manuel L Sidani S	A systematic literature review of diabetes self-management education features to improve diabetes education in women of Black African/Caribbean and Hispanic/Latin American ethnicity. [Review]	OBJECTIVE: This systematic literature review aims to identify diabetes self-management education (DSME) features to improve diabetes education for Black African/Caribbean and Hispanic/Latin American women with Type 2 diabetes mellitus. METHODS: We conducted a literature search in six health databases for randomized controlled trials and comparative studies. Success rates of intervention features …
451	Anonymous	HbA1c targets in type 2 diabetes: guidelines and evidence.	Type 2 diabetes is defined by chronic hyperglycaemia, decreased insulin secretion and increased insulin resistance and is often associated with overweight or obesity, hypertension and dyslipidaemia.(1) Aims of treatment include minimising long-term complications (e.g. cardiovascular disease, blindness, chronic kidney disease, premature mortality) and avoiding unwanted effects of treatment (e.g. s…
452	Herbert L Owen V Pascarella L Streisand R	Text message interventions for children and adolescents with type 1 diabetes: a systematic review. [Review]	Daily management challenges and declines in glycemic control are evident among youth with type 1 diabetes (T1D) as responsibility for care transitions from parent to youth. Many behavioral interventions developed for youth and their caregivers have demonstrated a small yet significant impact, and one method to potentially augment or increase their potency may be the use of mobile health strategie…
453	Leon-Mazon MA Araujo-Mendoza GJ Linos-Vazquez ZZ	[Effectiveness of the diabetes education program (DiabetIMSS) on clinical and biochemical parameters]. [Spanish]	OBJECTIVE: To evaluate the clinical and biochemical parameters, both initial and final in patients with type 2 diabetes mellitus, after a year of educational intervention. METHODS: We conducted a retrospective, observational, and longitudinal study in 126 subjects with type 2 diabetes mellitus from diabetes education program (DiabetlMSS). We reviewed the charters of evaluation, and recorded clini…
454	Han S Crowther CA Middleton P Heatley E	Different types of dietary advice for women with gestational diabetes mellitus. [Review]	BACKGROUND: Gestational diabetes mellitus (GDM) affects a significant number of women each year and is associated with a wide range of adverse outcomes for women and their babies. Dietary counselling is the main strategy in managing GDM, but it remains unclear which dietary therapy is best. OBJECTIVES: To assess the effects of different types of dietary advice for women with GDM on pregnancy outc…
455	Pal K Eastwood SV Michie S Farmer AJ Barnard ML Peacock R Wood B Inniss JD Murray E	Computer-based diabetes self-management interventions for adults with type 2 diabetes mellitus. [Review]	BACKGROUND: Diabetes is one of the commonest chronic medical conditions, affecting around 347 million adults worldwide. Structured patient education programmes reduce the risk of diabetes-related complications four-fold. Internet-based self-management programmes have been shown to be effective for a number of long-term conditions, but it is unclear what are the essential or effective components o…
456	Brownrigg JR Apelqvist J Bakker K Schaper NC Hinchliffe RJ	Evidence-based management of PAD & the diabetic foot. [Review]	Diabetic foot ulceration (DFU) is associated with high morbidity and mortality, and represents the leading cause of hospitalization in patients with diabetes. Peripheral arterial disease (PAD), present in half of patients with DFU, is an independent predictor of limb loss and can be difficult to diagnose in a diabetic population. This review focuses on the evidence for therapeutic strategies in t…
457	Ghenghesh KS Rahouma A Tawil K Zorgani A Franka E	Antimicrobial resistance in Libya: 1970-2011. [Review]	Resistance to antimicrobial agents is a major health problem that affects the whole world. Providing information on the past state of antimicrobial resistance in Libya may assist the health authorities in addressing the problem more effectively in the future. Information was obtained mainly from Highwire Press (including PubMed) search for the period 1970-2011 using the terms 'antibiotic resistan…
458	Pottie K Hadi A Chen J Welch V Hawthorne K	Realist review to understand the efficacy of culturally appropriate diabetes education programmes. [Review]	AIMS: Minority populations often face linguistic, cultural and financial barriers to diabetes education and care. The aim was to understand why culturally appropriate diabetes education interventions work, when they work best and for whom they are most effective. METHODS: This review used a critical realist approach to examine culturally appropriate diabetes interventions. Beginning with the beha…
459	Meillet L Combes J Penfornis A	[Management of type 2 diabetes: patient education]. [Review] [French]	Patient education emerged initially as an essential component of the management of type 1 diabetes. Patient education has also been for long an integral part of the recommendations for managing type 2 diabetes. Studies about patient education and type 2 diabetes have demonstrated the effectiveness of patient education by studying the evolution of bioclinic markers including HbA1c. However, if we …
460	Kellow N Khalil H	A review of the pharmacological management of type 2 diabetes in a rural Australian primary care cohort.	OBJECTIVES: Multiple drug combination therapy aimed at controlling glucose, blood pressure, lipids and fibrinolysis significantly reduces micro- and macrovascular morbidity and mortality in patients with type 2 diabetes. The aims of this study were to (1) identify gaps between current medication management and evidence-based treatment targets in a rural cohort of Australian adults with type 2 dia…
461	Wagner LD Rein DB	Attributes associated with eye care use in the United States: a meta-analysis.	OBJECTIVE: To model the factors that are associated with the use of eye care services among the US population with and without diabetes, stratifying by age group. DESIGN: Meta-analysis. PARTICIPANTS: We analyzed data from 3 datasets: the Behavioral Risk Factors Surveillance System combined years 2006-2009, the National Health and Nutrition Examination Survey combined years 2005-2008, and the Nati…
462	Gray PA Drayton-Brooks S Williamson KM	Diabetes: follow-up support for patients with uncontrolled diabetes. [Review]	Access to quality care outside of the clinical setting is challenging. Patients often need support to self-manage their disease. The purpose of this critical appraisal is to examine the efficacy of telephone follow-up support for patients with uncontrolled diabetes. Evidence indicates that telephone follow-up can improve diabetes outcomes.
463	Jamil MS Hocking JS Bauer HM Ali H Wand H Smith K Walker J Donovan B Kaldor JM Guy RJ	Home-based chlamydia and gonorrhoea screening: a systematic review of strategies and outcomes. [Review]	BACKGROUND: In many countries, low Chlamydia trachomatis (CT) and Neisseria gonorrhoeae (NG) screening rates among young people in primary-care have encouraged screening programs outside of clinics. Nucleic acid amplification tests (NAATs) make it possible to screen people in homes with self-collected specimens. We systematically reviewed the strategies and outcomes of home-based CT/NG screening …
464	Kranzer K Afnan-Holmes H Tomlin K Golub JE Shapiro AE Schaap A Corbett EL Lonnroth K Glynn JR	The benefits to communities and individuals of screening for active tuberculosis disease: a systematic review. [Review]	BACKGROUND: Screening for tuberculosis (TB) disease aims to improve early TB case detection. The ultimate goal is to improve outcomes for people with TB and to reduce Mycobacterium tuberculosis transmission in the community through improved case detection, reduction in diagnostic delays and early treatment. Before screening programmes are recommended, evidence is needed of individual and/or commu…
465	Lucas A Murray E Kinra S	Heath beliefs of UK South Asians related to lifestyle diseases: a review of qualitative literature. [Review]	OBJECTIVE: To review available qualitative evidence in the literature for health beliefs and perceptions specific to UK South Asian adults. Exploring available insight into the social and cultural constructs underlying perceptions related to health behaviours and lifestyle-related disease. METHODS: A search of central databases and ethnic minority research groups was augmented by hand-searching o…
466	Gomez GB Kamb ML Newman LM Mark J Broutet N Hawkes SJ	Untreated maternal syphilis and adverse outcomes of pregnancy: a systematic review and meta-analysis. [Review]	OBJECTIVE: To perform a systematic review and meta-analysis of reported estimates of adverse pregnancy outcomes among untreated women with syphilis and women without syphilis. METHODS: PubMed, EMBASE and Cochrane Libraries were searched for literature assessing adverse pregnancy outcomes among untreated women with seroreactivity for Treponema pallidum infection and non-seroreactive women. Adverse…
467	Hawkes SJ Gomez GB Broutet N	Early antenatal care: does it make a difference to outcomes of pregnancy associated with syphilis? A systematic review and meta-analysis. [Review]	OBJECTIVE: Despite an increase in the proportion of women who access antenatal care, mother-to-child transmission of syphilis continues to be a consequence of undiagnosed, untreated, or inadequately treated maternal syphilis. We reviewed evidence on the optimal timing of antenatal interventions to prevent mother-to-child transmission of syphilis and its associated adverse outcomes. DESIGN: System…
468	Sullivan N Schoelles KM	Preventing in-facility pressure ulcers as a patient safety strategy: a systematic review. [Review]	Complications from hospital-acquired pressure ulcers cause 60,000 deaths and significant morbidity annually in the United States. The objective of this systematic review is to review evidence regarding multicomponent strategies for preventing pressure ulcers and to examine the importance of contextual aspects of programs that aim to reduce facility-acquired pressure ulcers. CINAHL, the Cochrane L…
469	Everson-Hock ES Johnson M Jones R Woods HB Goyder E Payne N Chilcott J	Community-based dietary and physical activity interventions in low socioeconomic groups in the UK: a mixed methods systematic review. [Review]	OBJECTIVE: Low socioeconomic status (SES) is a risk factor for type 2 diabetes and changes in diet and physical activity can prevent diabetes. We assessed the effectiveness and acceptability of community-based dietary and physical activity interventions among low-SES groups in the UK. METHOD: We searched relevant databases and web resources from 1990 to November 2009 to identify relevant publishe…
470	Alzaim M Wood RJ	Vitamin D and gestational diabetes mellitus. [Review]	The incidence of gestational diabetes mellitus (GDM) is increasing worldwide. GDM can be responsible for an important proportion of adverse fetal and maternal outcomes during pregnancy, and it is associated with long-term health deterioration for both mother and child. Therefore, it is important to identify potentially modifiable risk factors for GDM. Accumulating evidence links vitamin D deficie…
471	Rasmussen B Dunning T Hendrieckx C Botti M Speight J	Transition to motherhood in type 1 diabetes: design of the pregnancy and postnatal well-being in transition questionnaires.	BACKGROUND: Life transitions are associated with high levels of stress affecting health behaviours among people with Type 1 diabetes. Transition to motherhood is a major transition with potential complications accelerated by pregnancy with risks of adverse childbirth outcomes and added anxiety and worries about pregnancy outcomes. Further, preparing and going through pregnancy requires vigilant a…
472	Icks A Albers B Haastert B Pechlivanis S Pundt N Slomiany U Erbel R Jockel KH Kruse J Kulzer B Nowotny B Herder C Giani G Moebus S	Risk for high depressive symptoms in diagnosed and previously undetected diabetes: 5-year follow-up results of the Heinz Nixdorf Recall study.	OBJECTIVE: The objective of this study was to determine the risk for the development of high depressive symptoms in study participants with diagnosed and previously undetected diabetes mellitus compared to those without diabetes in a prospective population-based cohort study in Germany. METHODS: We estimated the 5-year cumulative incidence of high depressive symptoms in participants without high …
473	Lewis J Lipp A	Pressure-relieving interventions for treating diabetic foot ulcers. [Review][Update of Cochrane Database Syst Rev. 2000;(3):CD002302; PMID: 10908550]	BACKGROUND: Diabetes-related foot ulceration is a major contributor to morbidity in diabetes. Diabetic foot ulcers are partly a consequence of abnormal foot pressures and pressure relief is a widely used treatment for healing diabetes-related plantar foot ulcers, but the most effective method for healing is unclear. OBJECTIVES: To determine the effects of pressure-relieving interventions on the h…
474	Stellefson M Dipnarine K Stopka C	The chronic care model and diabetes management in US primary care settings: a systematic review. [Review]	INTRODUCTION: The Chronic Care Model (CCM) uses a systematic approach to restructuring medical care to create partnerships between health systems and communities. The objective of this study was to describe how researchers have applied CCM in US primary care settings to provide care for people who have diabetes and to describe outcomes of CCM implementation. METHODS: We conducted a literature rev…
475	Jones E Sinclair JM Holt RI Barnard KD	Social networking and understanding alcohol-associated risk for people with type 1 diabetes: friend or foe?. [Review]	BACKGROUND: Online communication has become popular in recent years, especially for young people. Limited research exists into how people with type 1 diabetes mellitus (T1DM) discuss risks about diabetes. Alcohol use by people with T1DM, as in the rest of society, is common and may adversely affect diabetes management. This study reviewed the literature on social networking as a communication too…
476	Tsiouli E Alexopoulos EC Stefanaki C Darviri C Chrousos GP	Effects of diabetes-related family stress on glycemic control in young patients with type 1 diabetes: Systematic review. [Review][Erratum appears in Can Fam Physician. 2013 Apr;59(4):354]	OBJECTIVE: To investigate the way that family stress influences glycemic control among patients with diabetes who are younger than 18 years of age. DATA SOURCES: PubMed and Scopus were searched for relevant studies published since 1990 using the following key words: diabetes type 1, glycemic control, family stress, family conflict, and family function. STUDY SELECTION: In total, 1478 papers were …
477	Stellefson M Chaney B Barry AE Chavarria E Tennant B Walsh-Childers K Sriram PS Zagora J	Web 2.0 chronic disease self-management for older adults: a systematic review. [Review]	BACKGROUND: Participatory Web 2.0 interventions promote collaboration to support chronic disease self-management. Growth in Web 2.0 interventions has led to the emergence of e-patient communication tools that enable older adults to (1) locate and share disease management information and (2) receive interactive healthcare advice. The evolution of older e-patients contributing to Web 2.0 health and…
478	Hebert MA	A "Realist Review" approach to e-health: the case of type 2 diabetes in youth.	As e-health technology becomes more ubiquitous in our health and health care environments, a flexible, robust understanding of what works and under what circumstances is needed. Traditional meta-analyses tell us how frequently a technology has worked for previous populations, but not why. Realist Reviews can contribute to understanding why interventions work and by extension how results of past s…
479	Cleveringa FG Gorter KJ van den Donk M van Gijsel J Rutten GE	Computerized decision support systems in primary care for type 2 diabetes patients only improve patients' outcomes when combined with feedback on performance and case management: a systematic review. [Review]	PURPOSE: Computerized decision support systems (CDSSs) are often part of a multifaceted intervention to improve diabetes care. We reviewed the effects of CDSSs alone or in combination with other supportive tools in primary care for type 2 diabetes mellitus (T2DM). MATERIALS AND METHODS: A systematic literature search was conducted for January 1990-July 2011 in PubMed, Embase, and the Cochrane Dat…
480	Unger J Hinnen D Schreiner B Parkin C	Putting medications where they belong: practical advice for managing type 2 diabetes in clinical practice. [Review]	PURPOSE: Type 2 diabetes mellitus (T2DM) is a complex metabolic disorder that affects almost 24 million Americans. Healthcare providers often do not initiate and/or intensify therapy appropriately during patient visits, which may be due, in part, to a lack of understanding of the new diabetes medications. This review focuses on means by which primary care nurse practitioners (NPs) might evaluate …
481	Devsam BU Bogossian FE Peacock AS	An interpretive review of women's experiences of gestational diabetes mellitus: proposing a framework to enhance midwifery assessment. [Review]	BACKGROUND: Gestational diabetes mellitus (GDM) affects almost 5% of pregnancies in Australia, and within 15 years, 25% of affected women will go on to develop Type 2 Diabetes Mellitus (T2DM). The adoption of preventive health behaviours may be influenced by women's experiences of GDM. QUESTION: This review sought to understand women's beliefs, values, perceptions and experiences following diagno…
482	Wright C Wordsworth R Glennie L	Counting the cost of meningococcal disease : scenarios of severe meningitis and septicemia.	BACKGROUND: Meningococcal disease can result in severe disabling sequelae, but there is no published information about the lifelong rehabilitation costs of patients with severe outcome in the UK. As cost-effectiveness studies play a crucial role in determining whether immunization programmes will be implemented, it is important to identify these costs. OBJECTIVE: The aim of the study was to estim…
483	Fitzpatrick SL Schumann KP Hill-Briggs F	Problem solving interventions for diabetes self-management and control: a systematic review of the literature. [Review]	AIMS: Problem solving is deemed a core skill for patient diabetes self-management education. The purpose of this systematic review is to examine the published literature on the effect of problem-solving interventions on diabetes self-management and disease control. DATA SOURCES: We searched PubMed and PsychINFO electronic databases for English language articles published between November 2006 and…
484	Morona JK Buckley ES Jones S Reddin EA Merlin TL	Comparison of the clinical effectiveness of different off-loading devices for the treatment of neuropathic foot ulcers in patients with diabetes: a systematic review and meta-analysis. [Review]	Effective off-loading is considered to be an important part of the successful clinical management of diabetic foot ulcers. The aim of this systematic review is to investigate the safety and effectiveness of different off-loading devices for the treatment of diabetic foot ulcers. The medical literature was extensively searched from January 1966 to May 2012. Systematic reviews and controlled studie…
485	Berg M Adolfsson A Ranerup A Sparud-Lundin C University of Gothenburg Centre for Person-Centred Care	Person-centered Web support to women with type 1 diabetes in pregnancy and early motherhood--the development process.	BACKGROUND: Pregnancy and early motherhood are extraordinarily demanding periods for women with type 1 diabetes, who therefore need optimal support. This article describes the process of developing person-centered Web-based support for women with type 1 diabetes during the period of pregnancy through early motherhood. Important aspects of person-centeredness are a broader scope of medicine, viewi…
486	Bus SA Waaijman R	The value of reporting pressure-time integral data in addition to peak pressure data in studies on the diabetic foot: a systematic review. [Review]	BACKGROUND: In plantar pressure studies on the diabetic foot, pressure-time integral data is often analyzed and reported next to peak pressure data, mostly because of its assumed additional value. The aim was to assess this additional value by systematically reviewing the relevant literature. METHODS: The MEDLINE database was searched for original articles that report both pressure-time integral …
487	Speight J Browne JL Furler J	Challenging evidence and assumptions: is there a role for self-monitoring of blood glucose in people with type 2 diabetes not using insulin?.	BACKGROUND: There is debate in the literature about the effectiveness of self-monitoring of blood glucose (SMBG) for people with type 2 diabetes (T2DM) who do not use insulin. Several recent systematic reviews and meta-analyses conclude that SMBG does not have any clinical benefit for this group. OBJECTIVE: We critically appraise the available evidence, and argue whether SMBG is warranted for peo…
488	Fong Yan A Sinclair PJ Hiller C Wegener C Smith RM	Impact attenuation during weight bearing activities in barefoot vs. shod conditions: a systematic review. [Review]	Although it could be perceived that there is extensive research on the impact attenuation characteristics of shoes, the approach and findings of researchers in this area are varied. This review aimed to clarify the effect of shoes on impact attenuation to the foot and lower leg and was limited to those studies that compared the shoe condition(s) with barefoot. A systematic search of the literatur…
489	Fitzner K Moss G	Telehealth--an effective delivery method for diabetes self-management education?. [Review]	Diabetes is a chronic disease that is often comorbid with cardiovascular disease, hypertension, kidney disease, and neuropathy. Its management is complex, requiring ongoing clinical management, lifestyle changes, and self-care. This article examines recent literature on telehealth and emerging technological tools for supporting self-management of diabetes and identifies best practices. The author…
490	Toczek A Cox H du Cros P Cooke G Ford N	Strategies for reducing treatment default in drug-resistant tuberculosis: systematic review and meta-analysis. [Review]	BACKGROUND: Scaling up treatment for multidrug-resistant tuberculosis is a global health priority. However, current treatment regimens are long and associated with side effects, and default rates are consequently high. This systematic review aimed to identify strategies for reducing treatment default. METHODS: We conducted a systematic search up to May 2012 to identify studies describing interven…
491	Burnett E Johnston B Kearney N Corlett J MacGillivray S	Understanding factors that impact on public and patient's risk perceptions and responses toward Clostridium difficile and other health care-associated infections: a structured literature review. [Review]	BACKGROUND: Clostridium difficile is the most common health care-associated infection and a major cause of death and increased morbidity. It is vital that patients and the public are provided with the right information and communication to assist them to understand their role in preventative measures. Successful implementation of communication and management strategies hinges on individuals' risk…
492	Polinski JM Smith BF Curtis BH Seeger JD Choudhry NK Connolly JG Shrank WH	Barriers to insulin progression among patients with type 2 diabetes: a systematic review. [Review]	PURPOSE: Treatment guidelines recommend insulin progression (switching from basal to a premixed insulin regimen, adding bolus doses, and/or increasing dosing frequency) to achieve A1C targets as type 2 diabetes progresses, but fewer patients are being progressed than would be indicated based on their disease status. This systematic review proposes 2 questions regarding insulin progression among p…
493	Maier W Holle R Hunger M Peters A Meisinger C Greiser KH Kluttig A Volzke H Schipf S Moebus S Bokhof B Berger K Mueller G Rathmann W Tamayo T Mielck A DIAB-CORE Consortium	The impact of regional deprivation and individual socio-economic status on the prevalence of Type 2 diabetes in Germany. A pooled analysis of five population-based studies.	AIM: Our objective was to test the hypothesis that the prevalence of Type 2 diabetes increases with increasing regional deprivation even after controlling for individual socio-economic status. METHODS: We pooled cross-sectional data from five German population-based studies. The data set contained information on n = 11,688 study participants (men 50.1%) aged 45-74 years, of whom 1008 people had p…
494	Jenkins WD Zahnd W Kovach R Kissinger P	Chlamydia and gonorrhea screening in United States emergency departments. [Review]	BACKGROUND: Chlamydia trachomatis (CT) and Neisseria gonorrhoeae (GC) are the most commonly reported notifiable diseases in the United States, with annual reported cases exceeding 1.2 million and estimated costs exceeding $1.2 billion. Reported Emergency Department (ED) prevalence rates for CT and GC for adolescents and young adults range from 0.9% to 8.1%. OBJECTIVE: Our aim was to evaluate the …
495	Thorpe CT Fahey LE Johnson H Deshpande M Thorpe JM Fisher EB	Facilitating healthy coping in patients with diabetes: a systematic review. [Review]	PURPOSE: The purpose of this study is to summarize recent literature on approaches to supporting healthy coping in diabetes in 2 specific areas: (1) the impact of different approaches to diabetes treatment on healthy coping and (2) the effectiveness of interventions specifically designed to support healthy coping. METHODS: A PubMed search identified 129 articles published August 1, 2006, to April…
496	Al Sayah F Majumdar SR Williams B Robertson S Johnson JA	Health literacy and health outcomes in diabetes: a systematic review. [Review]	BACKGROUND: Low health literacy is considered a potential barrier to improving health outcomes in people with diabetes and other chronic conditions, although the evidence has not been previously systematically reviewed. OBJECTIVE: To identify, appraise, and synthesize research evidence on the relationships between health literacy (functional, interactive, and critical) or numeracy and health outc…
497	Sheringham J Mann S Simms I Stafford M Hart GJ Raine R	It matters what you measure: a systematic literature review examining whether young people in poorer socioeconomic circumstances are more at risk of chlamydia. [Review]	BACKGROUND: England has invested in chlamydia screening interventions for young people. It is not known whether young people in poorer socioeconomic circumstances (SEC) are at greater risk of chlamydia and therefore in greater need of screening. OBJECTIVE: To conduct a systematic review examining socioeconomic variations in chlamydia prevalence or positivity in young people. DATA SOURCES: Eight b…
498	Perez-de-Arcelus M Andonegui J Serrano L Eguzkiza A Maya JR	Diabetic retinopathy screening by general practitioners using non-mydriatic retinography. [Review]	Diabetic retinopathy (DR) is the leading cause of visual loss in people aged 30 to 69 years. Most authorities recommend screening of the ocular fundus to prevent severe visual loss. The increasing incidence of diabetes mellitus and fewer ophthalmologists in many countries is leading to inadequate screening. Establishing an adequate system for DR screening is a complex issue and represents a chall…
499	Dreesen M Foulon V Spriet I Goossens GA Hiele M De Pourcq L Willems L	Epidemiology of catheter-related infections in adult patients receiving home parenteral nutrition: a systematic review. [Review]	BACKGROUND AND AIMS: Catheter-related infection (CRI) is the most common and serious complication for adult patients receiving home parenteral nutrition (HPN). Our aim is to provide epidemiological data on infection incidence, infecting pathogens and contributing risk factors. METHODS: Four electronic databases (Embase, Medline, IPA, CINAHL) were screened for eligible studies published between 19…
500	Tong A Wong G Hodson E Walker RG Tjaden L Craig JC	Adolescent views on transition in diabetes and nephrology. [Review]	UNLABELLED: Managing the transition of adolescents from paediatric to adult care is complex and remains an important challenge. This aim of this study was to synthesize studies on perspective on transition to adult care among young people with diabetes or chronic kidney disease. We conducted a systematic review of surveys and qualitative studies that explored adolescent perspectives on transition…
501	Al Sayah F Williams B Johnson JA	Measuring health literacy in individuals with diabetes: a systematic review and evaluation of available measures. [Review]	OBJECTIVE: To identify instruments used to measure health literacy and numeracy in people with diabetes; evaluate their use, measurement scope, and properties; discuss their strengths and weaknesses; and propose the most useful, reliable, and applicable measure for use in research and practice settings. METHODS: A systematic literature review was conducted to identify the instruments. Nutbeam's d…
504	Balzer BW Graham CL Craig ME Selvadurai H Donaghue KC Brand-Miller JC Steinbeck KS	Low glycaemic index dietary interventions in youth with cystic fibrosis: a systematic review and discussion of the clinical implications. [Review]	A systematic review was conducted to assess what is known about the effect of low glycaemic index (GI) diets on glycaemic control, weight and quality of life in youth with cystic fibrosis (CF). Eligibility criteria were systematic reviews, randomised and non-randomised trials of low GI dietary interventions in CF. Outcomes examined were glycaemic control, quality of life, anthropometry and respir…
505	Smith RJ Nathan DM Arslanian SA Groop L Rizza RA Rotter JI	Individualizing therapies in type 2 diabetes mellitus based on patient characteristics: what we know and what we need to know.	OBJECTIVE: Type 2 diabetes is heterogeneous in its clinical features, pathogenesis, and predisposing or causal genetic factors. This report examines what is known and what needs to be learned about the potential to individualize glycemic therapies in type 2 diabetes, based on phenotypes and genotypes. PARTICIPANTS: A 29-member international working group with expertise in diabetes epidemiology, p…
516	Dallosso HM Eborall HC Daly H Martin-Stacey L Speight J Realf K Carey ME Campbell MJ Dixon S Khunti K Davies MJ Heller S	Does self monitoring of blood glucose as opposed to urinalysis provide additional benefit in patients newly diagnosed with type 2 diabetes receiving structured education? The DESMOND SMBG randomised controlled trial protocol.	BACKGROUND: The benefit of self-monitoring of blood glucose (SMBG) in people with type 2 diabetes on diet or oral agents other than sulphonylureas remains uncertain. Trials of interventions incorporating education about self-monitoring of blood glucose have reported mixed results. A recent systematic review concluded that SMBG was not cost-effective. However, what was unclear was whether a cheape…
517	Chamberlain C Yore D Li H Williams E Oldenburg B Oats J McNamara B Eades S	Diabetes in pregnancy among indigenous women in Australia, Canada, New Zealand, and the United States: a method for systematic review of studies with different designs.	BACKGROUND: Diabetes in pregnancy, which includes gestational diabetes mellitus (GDM) and type 2 diabetes mellitus (T2DM), is associated with poor outcomes for both mother and infant during pregnancy, at birth and in the longer term. Recent international guidelines recommend changes to the current GDM screening criteria. While some controversy remains, there appears to be consensus that women at …
518	Rawal LB Tapp RJ Williams ED Chan C Yasin S Oldenburg B	Prevention of type 2 diabetes and its complications in developing countries: a review. [Review]	BACKGROUND: Type 2 diabetes mellitus (T2DM) is a significant global public health problem affecting more than 285 million people worldwide. Over 70% of those with T2DM live in developing countries, and this proportion is increasing annually. Evidence suggests that lifestyle and other nonpharmacological interventions can delay and even prevent the development of T2DM and its complications; however…
519	Soban LM Hempel S Munjas BA Miles J Rubenstein LV	Preventing pressure ulcers in hospitals: A systematic review of nurse-focused quality improvement interventions. [Review]	BACKGROUND: A systematic review of the literature on nurse-focused interventions conducted in the hospital setting informs the evidence base for implementation of pressure ulcer (PU) prevention programs. Despite the availability of published guidelines, there is little evidence about which interventions can be successfully integrated into routine care through quality improvement (QI). The two pre…
521	Davey P Brown E Charani E Fenelon L Gould IM Holmes A Ramsay CR Wiffen PJ Wilcox M	Interventions to improve antibiotic prescribing practices for hospital inpatients. [Review][Update in Cochrane Database Syst Rev. 2017 Feb 09;2:CD003543; PMID: 28178770], [Update of Cochrane Database Syst Rev. 2005;(4):CD003543; PMID: 16235326]	BACKGROUND: The first publication of this review in Issue 3, 2005 included studies up to November 2003. This update adds studies to December 2006 and focuses on application of a new method for meta-analysis of interrupted time series studies and application of new Cochrane Effective Practice and Organisation of Care (EPOC) Risk of Bias criteria to all studies in the review, including those studie…
522	Han S Crowther CA Middleton P Heatley E	Different types of dietary advice for women with gestational diabetes mellitus. [Review][Update in Cochrane Database Syst Rev. 2017 Feb 25;2:CD009275; PMID: 28236296]	BACKGROUND: Gestational diabetes mellitus (GDM) affects a significant number of women each year and is associated with a wide range of adverse outcomes for women and their babies. Dietary counselling is the main strategy in managing GDM, but it remains unclear which dietary therapy is best. OBJECTIVES: To assess the effects of different types of dietary advice for women with GDM on pregnancy outc…
523	Smith SM Allwright S O'Dowd T	Effectiveness of shared care across the interface between primary and specialty care in chronic disease management. [Review] [46 refs][Update in Cochrane Database Syst Rev. 2017 Feb 23;2:CD004910; PMID: 28230899]	BACKGROUND: Shared care has been used in the management of many chronic conditions with the assumption that it delivers better care than either primary or specialty care alone. It has been defined as the joint participation of primary care physicians and specialty care physicians in the planned delivery of care, informed by an enhanced information exchange over and above routine discharge and ref…
524	Montori VM	Should patients with type 2 diabetes focus on glycemic control to reduce their cardiovascular risk?. [Review] [28 refs]	3 very large randomized trials have recently announced their results, massively expanding the evidence base for the efficacy and safety of intensive glycemic control in patients with type 2 diabetes. Taken together, these trials indicate that tight glycemic control is potentially harmful (one of the trials was stopped earlier than planned because of an increased risk of death in patients assigned…
529	Verhoeven F Tanja-Dijkstra K Nijland N Eysenbach G van Gemert-Pijnen L	Asynchronous and synchronous teleconsultation for diabetes care: a systematic literature review. [Review]	AIM: A systematic literature review, covering publications from 1994 to 2009, was carried out to determine the effects of teleconsultation regarding clinical, behavioral, and care coordination outcomes of diabetes care compared to usual care. Two types of teleconsultation were distinguished: (1) asynchronous teleconsultation for monitoring and delivering feedback via email and cell phone, automat…
530	Ginsberg BH	Factors affecting blood glucose monitoring: sources of errors in measurement. [Review] [20 refs]	Glucose monitoring has become an integral part of diabetes care but has some limitations in accuracy. Accuracy may be limited due to strip manufacturing variances, strip storage, and aging. They may also be due to limitations on the environment such as temperature or altitude or to patient factors such as improper coding, incorrect hand washing, altered hematocrit, or naturally occurring interfer…
531	Boren SA	A review of health literacy and diabetes: opportunities for technology. [Review]	BACKGROUND: The objective of this study was to assess the published literature on health literacy and diabetes, as well as identify opportunities for technology to strengthen information skills and modify behavior to improve diabetes health outcomes. METHODS: Medline (1990-2008), the Cumulative Index to Nursing and Allied Health Literature (1990-2008), and the Education Resources Information Cent…
532	Poulin MJ Cortese L Williams R Wine N McIntyre RS	Atypical antipsychotics in psychiatric practice: practical implications for clinical monitoring. [Review] [82 refs]	OBJECTIVES: To provide practical recommendations for monitoring patients both before and during treatment with atypical antipsychotics, to assist clinicians in implementing preventative measures against diabetes, and to establish baselines according to which clinicians should initiate diabetes treatment. METHOD: A working group of Canadian specialists in psychiatry and endocrinology reviewed peer…
533	Pinzur M	Surgical versus accommodative treatment for Charcot arthropathy of the midfoot.	BACKGROUND: The treatment of Charcot foot arthropathy is one of the most controversial issues facing orthopaedic foot and ankle surgeons. Although current orthopaedic textbooks are in almost universal agreement that treatment should be nonoperative, accommodating the deformity with orthotic methods, most peer-reviewed clinical studies recommend early surgical correction of the deformity. In a uni…
534	VanWormer JJ Boucher JL	Motivational interviewing and diet modification: a review of the evidence. [Review] [36 refs]
535	Jannink MJ van Dijk H de Vries J Groothoff JW Lankhorst GJ	A systematic review of the methodological quality and extent to which evaluation studies measure the usability of orthopaedic shoes. [Review] [23 refs]	OBJECTIVE: To determine the methodological quality of studies evaluating orthopaedic shoes and orthopaedic shoe provisions. To what extent do studies evaluating orthopaedic shoes prescribed for patients with degenerative disorders of the foot, rheumatoid arthritis, diabetes mellitus and neurological foot disorders, focus on the aspects of the International Organization for Standardization (ISO) d…
536	Krichbaum K Aarestad V Buethe M	Exploring the connection between self-efficacy and effective diabetes self-management. [Review] [49 refs]	PURPOSE: The purpose of this study was to review the existing empirical evidence about factors that contribute to effective diabetes self-management as indicated by healthy outcomes in persons with the disease, with a specific focus on self-efficacy, to determine the link between learned self-efficacy and effective diabetes self-management in adults. METHODS: A systematic review was conducted of …
537	Sarkisian CA Brown AF Norris KC Wintz RL Mangione CM	A systematic review of diabetes self-care interventions for older, African American, or Latino adults. [Review] [37 refs]	PURPOSE: This study systematically identified and examined published self-care interventions designed to improve glycemic control or quality of life (QoL) among older, African American, or Latino adults. METHODS: Six electronic databases were searched. Eligible publications were those that described an intervention to change knowledge, beliefs, or behavior among adults with diabetes who were eith…
538	Gary TL Genkinger JM Guallar E Peyrot M Brancati FL	Meta-analysis of randomized educational and behavioral interventions in type 2 diabetes.	PURPOSE: This meta-analysis was conducted to assess the effect of educational and behavioral interventions on body weight and glycemic control in type 2 diabetes. METHODS: Studies selected for analysis were published randomized controlled trials that evaluated educational and behavioral interventions (no drug interventions) in type 2 diabetes (sample size > or = 10). These criteria were applied t…
539	McKenney JM	Potential nontraditional applications of statins. [Review] [68 refs]	OBJECTIVE: To review the current evidence for use of hydroxymethylglutaryl coenzyme A reductase inhibitors (statins) in nontraditional lipid-related applications, including acute coronary syndromes, peripheral arterial disease, stroke, and renal disease, and to describe ongoing trials evaluating the role of statins in these conditions. DATA SOURCES: Clinical literature was identified by a MEDLINE…
540	Nichols PJ Norris SL	A systematic literature review of the effectiveness of diabetes education of school personnel. [Review] [64 refs]	PURPOSE: This paper describes current knowledge levels of school personnel about diabetes, discusses the findings of a systematic review of the literature on the effectiveness of diabetes educational interventions for school personnel, and presents recommendations for future research. METHODS: English language literature published between January 1966 and May 2001 regarding the effectiveness of d…
541	Lacey KO Chyun DA Grey M	An integrative literature review of cardiac risk factor management in diabetes education interventions. [Review] [44 refs]	PURPOSE: The purposes of this paper are to (1) review the literature on educational interventions for adults with type 2 diabetes; (2) determine what kinds of interventions have been studied; (3) identify which interventions have included cardiac risk factor management; (4) determine how effective these interventions have been on metabolic control, diabetes-related outcomes, and cardiovascular-re…
542	Young-Hyman D	Provider impact in diabetes education. What we know, what we would like to know, paradigms for asking. [Review] [35 refs]	PURPOSE: A literature search from 1985 to the present was performed using Web-based search engines to identify evidence-based studies of diabetes education. METHODS: Twelve studies were identified in which a provider characteristic was defined as a discriminate variable associated with impact or efficacy of the education intervention. Provider was defined as all those participating in diabetes ca…
543	Walker EA	Characteristics of the adult learner. [Review] [61 refs]	PURPOSE: This article provides an overview of adult learner characteristics, with an emphasis on those characteristics studied in diabetes patient education research. METHODS: A selected review of the conceptual and research literature on general adult education and adult learning was conducted, with particular attention to diabetes patient education studies. RESULTS: Characteristics reviewed inc…
544	Fain JA Nettles A Funnell MM Charron D	Diabetes patient education research: an integrative literature review. [Review] [78 refs]	PURPOSE: The purpose of this study is to summarize the accumulated state of knowledge in the area of diabetes patient education research and highlight important issues that research has left unanswered. METHODS: An integrative literature review was conducted on the topic of diabetes patient education between the years 1985 and 1998. Keywords used in the computerized search were diabetes mellitus,…
545	Dalewitz J Khan N Hershey CO	Barriers to control of blood glucose in diabetes mellitus.	The purpose of this study was to characterize the barriers to tight control of diabetes mellitus. The study collected data from multiple sources at a primary health care clinic in an academic teaching hospital serving an urban population, including patients' charts, structured interviews with patients, a survey of physicians' general perspectives and beliefs concerning diabetes mellitus, and a ph…
546	Smith SJ Lee AJ Maddix DS Chow AW	Pill-induced esophagitis caused by oral rifampin.	OBJECTIVE: To report a case of pill-induced esophagitis caused by oral rifampin. DATA SOURCES: English-language references identified via a MEDLINE search from January 1966 to May 1998 and a bibliographic review of pertinent articles. DATA SYNTHESIS: A large number of oral medications have been reported to cause pill-induced esophagitis. This case represents the second report attributed to rifamp…
547	Orlando PL	Pressure ulcer management in the geriatric patient. [Review] [59 refs]	OBJECTIVE: To increase the understanding of pharmacists and other health-system clinicians regarding pharmaceutical applications of pressure ulcer prevention and treatment in geriatric patients. DATA SOURCES: An extensive MEDLINE retrieval was conducted which encompassed the years 1967-1998; the search terms used included pressure sore, pressure ulcer, decubitus ulcer, and geriatrics. DATA SUMMAR…
548	Hussain KM Kogan A Estrada AQ Kostandy G Foschi A Dadkhah S	Referral pattern and outcome in men and women undergoing coronary artery bypass surgery--a critical review. [Review] [95 refs][Erratum appears in Angiology 1998 Oct;49(10):870]	Women with coronary artery disease are less likely to undergo coronary artery bypass surgery, and this may represent a potential referral bias in favor of men. A higher in-hospital mortality rate in women compared with men has been reported earlier. Accumulating evidence currently suggests, however, that variables other than gender, such as advanced age, late referral, angina classification, diab…
549	Campbell RK	Clinical update on pentoxifylline therapy for diabetes-induced peripheral vascular disease. [Review] [38 refs]	OBJECTIVE: To introduce readers to the use of pentoxifylline for diabetes-induced peripheral vascular disease. The article provides background on the pathophysiology of diabetic foot ulcers as well as a review of the literature on the therapeutic use of pentoxifylline for treating this disorder. DATA SOURCES: A MEDLINE search was used to identify pertinent literature, including review articles an…
550	Janz NK Becker MH	The Health Belief Model: a decade later. [Review] [58 refs]	Since the last comprehensive review in 1974, the Health Belief Model (HBM) has continued to be the focus of considerable theoretical and research attention. This article presents a critical review of 29 HBM-related investigations published during the period of 1974-1984, tabulates the findings from 17 studies conducted prior to 1974, and provides a summary of the total 46 HBM studies (18 prospect…
551	Follansbee DS	Assuming responsibility for diabetes management: what age? What price?.	An examination of clinical and empirical evidence raises questions about how best to teach youngsters with insulin-dependent diabetes mellitus (IDDM) to assume responsibility for self-care. The thesis of this paper is that age alone gives insufficient information. Evidence is reviewed suggesting that caretakers consider a child's fund of diabetes knowledge, degree of cognitive development, actual…
552	Glasgow RE Toobert DJ Hampson SE	Participation in outpatient diabetes education programs: how many patients take part and how representative are they?.	Little research has been conducted on the role of participation in programs that teach diabetes self-management skills. This paper reviews recent studies on diabetes educational programs to determine what is known about participation, and then reports our experience in recruiting patients for a program that teaches diabetes self-care skills to persons age 60 and older. Few studies have reported d…
559	Unuigbe JA Oronsaye AU Orhue AA	Abortion-related morbidity and mortality in Benin City, Nigeria: 1973-1985.	In a 13-year review of maternal deaths at the University of Benin Teaching Hospital, Benin City, abortion was one of the three major causes of death, accounting for 37 (22.4%) out of the 165 deaths. Induced abortion was responsible for 34 (91.9%) of these deaths. The usual victim is the teenage, inexperienced school girl who has no ready access to contraceptive practice. Death was mainly due to s…
573	Osborn CY Mayberry LS Mulvaney SA Hess R	Patient web portals to improve diabetes outcomes: a systematic review. [Review]	Patient web portals (PWPs), defined as the integration of electronic medical records and patient health records, have been related to enhanced patient outcomes. A literature review was conducted to characterize the design and evaluation of PWPs to improve health care processes and outcomes in diabetes. A summary of 26 articles revealed the positive impact PWPs have on patient outcomes, patient-pr…
576	Mowbray F Amlot R Rubin GJ	Ticking all the boxes? A systematic review of education and communication interventions to prevent tick-borne disease. [Review]	Tick-borne disease has become increasingly prevalent across Europe. Despite the effectiveness of protective behaviors, relatively few people adopt them when in areas where ticks are known to be present. In this systematic review we identified studies that assessed the impact of any educational or behavioral interventions intended to encourage the widespread use of protective behaviors against tic…
578	Rabiu M Alhassan MB Ejere HO Evans JR	Environmental sanitary interventions for preventing active trachoma. [Review][Update of Cochrane Database Syst Rev. 2007;(4):CD004003; PMID: 17943810]	BACKGROUND: Trachoma is a major cause of avoidable blindness. It is responsible for about six million blind people worldwide, mostly in the poor communities of developing countries. One of the major strategies advocated for the control of the disease is the application of various environmental sanitary measures to such communities. OBJECTIVES: To assess the evidence for the effectiveness of envir…
588	Homko CJ Deeb LC Rohrbacher K Mulla W Mastrogiannis D Gaughan J Santamore WP Bove AA	Impact of a telemedicine system with automated reminders on outcomes in women with gestational diabetes mellitus.	BACKGROUND: Health information technology has been proven to be a successful tool for the management of patients with multiple medical conditions. The purpose of this study was to examine the impact of an enhanced telemedicine system on glucose control and pregnancy outcomes in women with gestational diabetes mellitus (GDM). SUBJECTS AND METHODS: We used an Internet-based telemedicine system to a…
589	Orr P	Adherence to tuberculosis care in Canadian Aboriginal populations, Part 2: a comprehensive approach to fostering adherent behaviour. [Review]	OBJECTIVES: In a 2-part series, the current literature with respect to adherence to tuberculosis care among Canadian Aboriginal populations is reviewed. In the current paper, which comprises part 2 of this review, strategies to remove barriers to TB adherence and to sustain and improve adherence are explored. Study design. Literature review. METHODS: The biomedical and social science literature, …
590	Mariani-Kurkdjian P Bingen E	[Escherichia coli O157:H7, an emerging pathogen]. [Review] [73 refs] [French]	UNLABELLED: AN EMERGING PATHOGEN: Escherichia coli O157:H7 became an important pathogen starting in the early 1980s. It has caused epidemics and sporadic cases of often bloody diarrhea which may progress to severe hemolytic and uremic syndromes or thrombotic thrombocytopenic purpura. TRANSMISSION: E. coli O157:H7 is mainly transmitted in food. Water and inter-human transmission as well as direct …
591	Pylypchuk G Vincent L Wentworth J Kiss A Perkins N Hartman S Ironstand L Hoppe J Tobe SW	Diabetes risk evaluation and microalbuminuria (DREAM) studies: ten years of participatory research with a First Nation's home and community model for type 2 diabetes care in Northern Saskatchewan. [Review] [26 refs]	OBJECTIVES: To review the DREAM studies and the role of participatory research using a Home and Community Care model in treating First Nations diabetes. STUDY DESIGN: Population survey, pilot and prospective randomized trial METHODS: Review documented history of these studies since inception. Collation of all data from the DREAM studies from 1998 to the present, including interviews with all prov…
592	Ritchie LD Sharma S Ikeda JP Mitchell RA Raman A Green BS Hudes ML Fleming SE	Taking Action Together: a YMCA-based protocol to prevent type-2 diabetes in high-BMI inner-city African American children.	BACKGROUND: Associated with a tripling in obesity since 1970, type 2 diabetes mellitus (T2DM) in children has risen 9-10 fold. There is a critical need of protocols for trials to prevent T2DM in children. METHODS/DESIGN: This protocol includes the theory, development, evaluation components and lessons learned from a novel YMCA-based T2DM prevention intervention designed specifically for high-BMI …
593	Dim CC Okafor C Ikeme AC Anyahie BU	Diabetes mellitus in pregnancy: an update on the current classification and management. [Review]	BACKGROUND: Diabetes mellitus is a common medical disorder in pregnancy. It contributes particularly to perinatal morbidity/mortality, and maternal morbidity. This review aims at improving maternal and neonatal health care especially in Sub-Saharan Africa by improving the knowledge of health practitioners on current evidences in the classification and management of diabetes mellitus in pregnancy.…
594	Shklovskii BL Oinotkinova OSh Serebrennikov VN Baksheev VI	[Modern approaches to the problem of comprehensive training of patients with ischemic heart disease combined with type 2 diabetes mellitus which undergo interventional coronary intervention (literature review)]. [Review] [Russian]	On the basis of 42 analyzed sources of literature was performed a study about the problem of comprehensive training of patients with ischemic heart disease combined with type 2 diabetes mellitus which undergo interventional coronary intervention. It was noted that disease management programs for patients with associated pathology and comprehensive training of patients with ischemic heart disease …
595	Health Quality Ontario	Specialized community-based care: an evidence-based analysis. [Review]	BACKGROUND: Specialized community-based care (SCBC) refers to services that manage chronic illness through formalized links between primary and specialized care. OBJECTIVES: The objectives of this evidence-based analysis (EBA) were as follows: to summarize the literature on SCBC, also known as intermediate care to synthesize the evidence from previous Medical Advisory Secretariat (now Health Qual…
596	Fox MT Persaud M Maimets I O'Brien K Brooks D Tregunno D Schraa E	Effectiveness of acute geriatric unit care using acute care for elders components: a systematic review and meta-analysis. [Review]	OBJECTIVES: To compare the effectiveness of acute geriatric unit care, based on all or part of the Acute Care for Elders (ACE) model and introduced in the acute phase of illness or injury, with that of usual care. DESIGN: Systematic review and meta-analysis of 13 randomized controlled and quasi-experimental trials with parallel comparison groups retrieved from multiple sources. SETTING: Acute car…
597	Santschi V Chiolero A Paradis G Colosimo AL Burnand B	Pharmacist interventions to improve cardiovascular disease risk factors in diabetes: a systematic review and meta-analysis of randomized controlled trials. [Review]	OBJECTIVE: This systematic review and meta-analysis of randomized controlled trials (RCTs) assesses the effect of pharmacist care on cardiovascular disease (CVD) risk factors among outpatients with diabetes. RESEARCH DESIGN AND METHODS: MEDLINE, EMBASE, CINAHL, and the Cochrane Central Register of Controlled Trials were searched. Pharmacist interventions were classified, and a meta-analysis of me…
598	Cutts S Obi N Pasapula C Chan W	Plantar fasciitis. [Review]	INTRODUCTION: In this article we look at the aetiology of plantar fasciitis, the other common differentials for heel pain and the evidence available to support each of the major management options. We also review the literature and discuss the condition. METHODS: A literature search was performed using PubMed and MEDLINE(). The following keywords were used, singly or in combination: 'plantar fasc…
599	Min TZ Stephens MW Kumar P Chudleigh RA	Renal complications of diabetes. [Review]	INTRODUCTION: Diabetic nephropathy is a leading cause of chronic kidney disease (CKD) in the UK. These patients are at significantly increased risk of cardiovascular disease and of progression to end-stage renal disease. We review the epidemiology, pathogenesis and natural history of diabetic nephropathy and evaluate the therapeutic options available. SOURCES OF DATA: We searched Medline and PubM…
600	Shah RV Goldfine AB	Statins and risk of new-onset diabetes mellitus.
601	Oguejiofor OC Onwukwe CH Odenigbo CU	Dyslipidemia in Nigeria: prevalence and pattern. [Review]	BACKGROUND: Dyslipidemia is a major risk factor for cardiovascular disease. Data are scanty on the prevalence and pattern of dyslipidemia in Nigeria. However, some studies on the subject are now becoming available. This article reviews these studies on the prevalence and pattern of this important risk factor for cardiovascular disease in Nigeria. MATERIALS AND METHODS: Intensive internet search o…
602	Iorio ML Shuck J Attinger CE	Wound healing in the upper and lower extremities: a systematic review on the use of acellular dermal matrices. [Review]	BACKGROUND: Use of biologically engineered acellular dermal matrices in the upper and lower extremities is increasingly recognized as a means of achieving definitive healing in the setting of both acute and chronic injuries but data and evidence supporting their use are limited. The authors performed this systematic review to identify all available evidence for the use of matrices in nonburn extr…
603	Dorresteijn JA Kriegsman DM Assendelft WJ Valk GD	Patient education for preventing diabetic foot ulceration. [Review][Update in Cochrane Database Syst Rev. 2014;12:CD001488; PMID: 25514250], [Update of Cochrane Database Syst Rev. 2010;(5):CD001488; PMID: 20464718]	BACKGROUND: Ulceration of the feet, which can result in loss of limbs and even death, is one of the major health problems for people with diabetes mellitus. OBJECTIVES: To assess the effects of patient education on the prevention of foot ulcers in patients with diabetes mellitus. SEARCH METHODS: Eligible studies were identified by searching The Cochrane Wounds Group Specialised Register (searched…
604	Nabyonga Orem J Bataringaya Wavamunno J Bakeera SK Criel B	Do guidelines influence the implementation of health programs?--Uganda's experience.	BACKGROUND: A guideline contains processes and procedures intended to guide health service delivery. However, the presence of guidelines may not guarantee their implementation, which may be a result of weaknesses in the development process. This study was undertaken to describe the processes of developing health planning, services management, and clinical guidelines within the health sector in Ug…
605	Colin D Rochet JM Ribinik P Barrois B Passadori Y Michel JM	What is the best support surface in prevention and treatment, as of 2012, for a patient at risk and/or suffering from pressure ulcer sore? Developing French guidelines for clinical practice. [Review][Erratum appears in Ann Phys Rehabil Med. 2013 Feb;56(1):81]	INTRODUCTION: The use of support surfaces in the prevention and treatment of pressure ulcers prevention is an important part of care for a patient at risk and/or suffering from sore(s). OBJECTIVES: Define which support surfaces to use in prevention and treatment of at-risk and/or pressure sore patients. METHODOLOGY: A systematic review of the literature querying the several Pascal Biomed, PubMed …
606	Gan MJ Albanese-O'Neill A Haller MJ	Type 1 diabetes: current concepts in epidemiology, pathophysiology, clinical care, and research. [Review]	Type 1 diabetes (T1D) is an autoimmune disease mediated by a combination of genetic and environmental triggers resulting in lymphocytic infiltration of pancreatic islets, destruction of beta cells, and lifelong dependency on exogenous insulin. Although T1D is prevalent (1 in 300) and its incidence is steadily increasing worldwide (3% per year), the exact gene-environment interactions precipitatin…
607	Hou WL Song FJ Zhang NX Dong XX Cao SY Yin XX Liu JN Lu ZX	Implementation and community involvement in DOTS strategy: a systematic review of studies in China. [Review]	OBJECTIVE: To summarise data on the implementation of the DOTS strategy in China in terms of actual observation and treatment adherence, and to review the effectiveness of quality improvement interventions for tuberculosis (TB) control in China. DESIGN: We included survey studies that reported data on the implementation of DOTS in China and controlled studies that evaluated TB care in specified c…
608	Mays JW Sarmadi M Moutsopoulos NM	Oral manifestations of systemic autoimmune and inflammatory diseases: diagnosis and clinical management. [Review]	CONTEXT: Systemic autoimmune and inflammatory diseases often manifest oral lesions in their earliest stages, and early diagnosis, which may be spurred by a dental examination, is key for improved outcomes. After systemic diagnosis, oral lesions benefit from specialized care by dentists in collaboration with the medical team. This review aims to educate dental clinicians about the most relevant sy…
609	Korovessis P Repantis T Hadjipavlou AG	Hematogenous pyogenic spinal infection: current perceptions. [Review]	EDUCATIONAL OBJECTIVES: As a result of reading this article, physicians should be able to:1.Understand the importance of early diagnosis and treatment of spinal infection in an effort to avoid devastating and crippling complications such as paralysis, painful deformity, and death.2.Understand current perceptions in the ongoing debate of whether operative or conventional treatment should be prefer…
610	Nicolas B Moiziard AS Barrois B Colin D Michel JM Passadori Y Ribinik P	Which medical device and/or which local treatment for prevention in patients with risk factors for pressure sores in 2012? Developing French guidelines for clinical practice. [Review]	INTRODUCTION: Implementation of a prevention strategy after the identification of risk factors is essential at the entrance in a care unit or in a medical-social unit. OBJECTIVES: Determine which medical devices and which treatments may be used in order to prevent pressure sore in 2012. METHOD: Systematic review of the literature using databases: Pascal, Biomed, PubMed, and Cochrane library betwe…
611	Gelis A Pariel S Colin D Barrois B Passadori Y Ribinik P Michel JM	What is the role of TPE in management of patients at risk or with pressure ulcer as of 2012? Developing French guidelines for clinical practice. [Review]	INTRODUCTION: Pressure ulcer (PU) is a common complication in chronic affection, especially neurological disorders and diseases commonly diagnosed in the elderly. For a long period of time, the prevention of skin lesions was taught only in an empirical manner. The development of therapeutic patient education (TPE) sheds a new light on care management for patients with chronic pathologies. OBJECTI…
612	Olyarchuk LD Willoughby D Davis SC Newsom SA	Examining the benefit of vaccinating adults against pertussis. [Review]	PURPOSE: To examine recent evidence concerning the health benefits and cost effectiveness of replacing a single dose of adult tetanus/diphtheria vaccine with a single dose of tetanus/diphtheria/pertussis (TDaP). METHODS: A review of the literature was conducted utilizing the databases CINAHL and Medline with the keywords pertussis, adult immunization, vaccination, TDaP, DTaP, and healthcare worke…
613	Golden SH Sapir T	Methods for insulin delivery and glucose monitoring in diabetes: summary of a comparative effectiveness review. [Review]	BACKGROUND: Diabetes mellitus is defined as a group of metabolic diseases characterized by hyperglycemia, which when untreated can lead to long-term complications, including micro- and macrovascular complications. Tight glycemic control with intensive insulin therapy has been suggested to reduce the risk of such complications in several diabetes populations; however, such an approach can also be …
614	Wahabi HA Alzeidan RA Esmaeil SA	Pre-pregnancy care for women with pre-gestational diabetes mellitus: a systematic review and meta-analysis. [Review]	BACKGROUND: Pre-gestational diabetes mellitus is associated with increased risk for maternal and fetal adverse outcomes. This systematic review was carried out to evaluate the effectiveness and safety of pre-pregnancy care in improving the rate of congenital malformations and perinatal mortality for women with pre-gestational diabetes mellitus. METHODS: We searched the following databases, MEDLIN…
615	Kazem M Hutcheon JA Joseph KS	A population-based study of antenatal corticosteroid prophylaxis for preterm birth.	OBJECTIVE: National and international clinical practice guidelines, based on the meta-analysis of randomized trials, recommend antenatal corticosteroid (ACS) prophylaxis for threatened preterm delivery. We carried out a study to determine the extent to which current clinical practice in British Columbia adheres to these guidelines with a focus on preterm deliveries at 33 to 34 weeks of gestation.…
616	Neto HP Collange Grecco LA Galli M Santos Oliveira C	Comparison of articulated and rigid ankle-foot orthoses in children with cerebral palsy: a systematic review.	PURPOSE: The aim of this review was to compare the effects of rigid and articulated ankle-foot orthoses on gait in children with cerebral palsy (CP). METHOD: A systematic review was carried out in 4 databases. The papers identified were evaluated on the basis of the following inclusion criteria: (1) design--controlled clinical trial; (2) population--children and adolescents with CP; (3) intervent…
617	Jortberg BT Miller BF Gabbay RA Sparling K Dickinson WP	Patient-centered medical home: how it affects psychosocial outcomes for diabetes. [Review]	Fragmentation of the current U.S. health care system and the increased prevalence of chronic diseases in the U.S. have led to the recognition that new models of care are needed. Chronic disease management, including diabetes, is often accompanied by a myriad of associated psychosocial issues that need to be addressed as part of a comprehensive treatment plan. Diabetes care should be aligned with …
618	Strom JL Egede LE	The impact of social support on outcomes in adult patients with type 2 diabetes: a systematic review. [Review]	Diabetes is one of the fastest growing chronic diseases globally and in the United States. Although preventable, type 2 diabetes accounts for 90 % of all cases of diabetes worldwide and continues to be a source of increased disability, lost productivity, mortality, and amplified health-care costs. Proper disease management is crucial for achieving better diabetes-related outcomes. Evidence sugges…
619	Nieuwesteeg A Pouwer F van der Kamp R van Bakel H Aanstoot HJ Hartman E	Quality of life of children with type 1 diabetes: a systematic review. [Review]	INTRODUCTION: Children with type 1 diabetes mellitus (T1DM) have to deal with a complex and demanding daily treatment regime which can have a negative impact on the quality of life (QoL) of these patients. The objective of the present study is to review studies that have compared generic quality of life of children and adolescents with T1DM with that of healthy peers. In addition, we will examine…
620	Lange K Klotmann S Sasmann H Aschemeier B Wintergerst E Gerhardsson P Kordonouri O Szypowska A Danne T SWEET group	A pediatric diabetes toolbox for creating centres of reference. [Review]	INTRODUCTION: ISPAD guidelines recommend age appropriate diabetes education concepts for young patients and their families as well as tools for nutritional management, psychosocial assessment, and psychological advice but their implementation in Europe is presently unknown. METHODS: On the basis of a structured survey among the European SWEET members information on established tools and programs …
621	Slovut DP Lipsitz EC	Surgical technique and peripheral artery disease.
622	Tan P Chen HC Taylor B Hegney D	Experience of hypoglycaemia and strategies used for its management by community-dwelling adults with diabetes mellitus: a systematic review. [Review]	AIM: To synthesise the evidence on how community-dwelling adults with type 1 and type 2 diabetes mellitus experience hypoglycaemia and the strategies they use to control it. METHODS: Using a three-step search strategy, all published and unpublished qualitative studies in English from January 2000 to August 2010 were retrieved. Participants diagnosed with type 1 or type 2 diabetes mellitus, experi…
623	Garvey KC Markowitz JT Laffel LM	Transition to adult care for youth with type 1 diabetes. [Review]	Emerging adults with type 1 diabetes are at risk for poor glycemic control, gaps in medical care, and adverse health outcomes. With the increasing incidence in type 1 diabetes in the pediatric population, there will be an increase in the numbers of teens and young adults transferring their care from pediatric providers to adult diabetes services in the future. In recent years, the topic of transi…
624	Pilgrim NA Blum RW	Adolescent mental and physical health in the English-speaking Caribbean. [Review]	OBJECTIVE: Bronfenbrenner's ecological systems theory, a multisystem framework, was used to identify risk and protective factors associated with adolescent mental and physical health (AMPH) in the English-speaking Caribbean. METHODS: A structured literature review, using the online databases of Medline, PsychInfo, and Scopus, was conducted to identify peer-reviewed studies published between Janua…
625	Alhyas L McKay A Majeed A	Prevalence of type 2 diabetes in the States of the co-operation council for the Arab States of the Gulf: a systematic review. [Review]	AIMS: The recent and ongoing worldwide expansion in prevalence of Type 2 Diabetes (T2DM) is a considerable risk to individuals, health systems and economies. The increase in prevalence has been particularly marked in the states of the Co-operation Council for the Arab States of the Gulf (GCC), and these trends are set to continue. We aimed to systematically review the current prevalence of T2DM w…
626	Vrebosch L Bel S Vansant G Guelinckx I Devlieger R	Maternal and neonatal outcome after laparoscopic adjustable gastric banding: a systematic review. [Review]	The number of women of reproductive age undergoing bariatric surgery, including laparoscopic adjustable gastric banding (LAGB), has increased in recent years. The objective of this study was to list both maternal and neonatal outcomes in pregnancies in obese women (BMI>=30 kg/m(2)) after LAGB and compare them with pregnancies in obese or normal weight women without LAGB. Studies showed a lower in…
627	Brown A	Life-style advice and self-care strategies for venous leg ulcer patients: what is the evidence?. [Review]	OBJECTIVE: To ascertain the evidence for lifestyle changes and self-care activities encouraged by health professionals to prevent venous leg ulcer recurrence. METHOD: A literature search was undertaken using online databases: Medline, CINAHL, Psychinfo and Cochrane for relevant literature between 1990 and 2012. RESULTS: A total of 16 papers were identified, with recurrent themes of physical activ…
628	Huang DS Guan P Wu W Shen TF Liu HL Cao S Zhou H	Infection rate of Eperythrozoon spp. in Chinese population: a systematic review and meta-analysis since the first Chinese case reported in 1991. [Review]	BACKGROUND: Eperythrozoonosis is an important animal health problem worldwide, it not only has a major impact on the economic viability, but also makes a significant impact on public health issues. The present systemic review intends to collate all relevant published data to assess the burden of Eperythrozoon infection in Chinese population and discuss the implications of these findings for publi…
629	Senti J Thiele DK Anderson CM	Maternal vitamin D status as a critical determinant in gestational diabetes. [Review]	OBJECTIVE: To synthesize published research to determine the evidence for the association between maternal vitamin D status during pregnancy and the development of gestational diabetes mellitus (GDM). DATA SOURCES: Literature searches were conducted for data based articles that examined maternal vitamin D during pregnancy, GDM, glucose tolerance, and insulin resistance using the PubMed, CINAHL, a…
630	Anderson SL Trujillo JM McDermott M Saseen JJ	Determining predictors of response to exenatide in type 2 diabetes.	OBJECTIVES: To determine predictors of glycemic response to exenatide and to assess change in glycosylated hemoglobin (A1C) and whether a correlation exists between weight loss and glycemic response. DESIGN: Retrospective observational cohort study. SETTING: United States in 2009. PATIENTS: 100 adult patients with type 2 diabetes prescribed exenatide. INTERVENTION: Retrospective chart review of p…
631	Steinsbekk A Rygg LO Lisulo M Rise MB Fretheim A	Group based diabetes self-management education compared to routine treatment for people with type 2 diabetes mellitus. A systematic review with meta-analysis. [Review]	BACKGROUND: Diabetes self-management education (DSME) can be delivered in many forms. Group based DSME is widespread due to being a cheaper method and the added advantages of having patient meet and discuss with each other. assess effects of group-based DSME compared to routine treatment on clinical, lifestyle and psychosocial outcomes in type-2 diabetes patients. METHODS: A systematic review wit…
632	Han S Middleton P Crowther CA	Exercise for pregnant women for preventing gestational diabetes mellitus. [Review]	BACKGROUND: Gestational diabetes mellitus (GDM) affects a significant number of women each year. GDM is associated with a wide range of adverse outcomes for women and their babies. Recent observational studies have found physical activity during normal pregnancy decreases insulin resistance and therefore might help to decrease the risk of developing GDM. OBJECTIVES: To assess the effects of physi…
633	Sluijs I Forouhi NG Beulens JW van der Schouw YT Agnoli C Arriola L Balkau B Barricarte A Boeing H Bueno-de-Mesquita HB Clavel-Chapelon F Crowe FL de Lauzon-Guillain B Drogan D Franks PW Gavrila D Gonzalez C Halkjaer J Kaaks R Moskal A Nilsson P Overvad K Palli D Panico S Quiros JR Ricceri F Rinaldi S Rolandsson O Sacerdote C Sanchez MJ Slimani N Spijkerman AM Teucher B Tjonneland A Tormo MJ Tumi…	The amount and type of dairy product intake and incident type 2 diabetes: results from the EPIC-InterAct Study.	BACKGROUND: Dairy product intake may be inversely associated with risk of type 2 diabetes, but the evidence is inconclusive for total dairy products and sparse for types of dairy products. OBJECTIVE: The objective was to investigate the prospective association of total dairy products and different dairy subtypes with incidence of diabetes in populations with marked variation of intake of these fo…
634	Sinclair A Morley JE Rodriguez-Manas L Paolisso G Bayer T Zeyfang A Bourdel-Marchasson I Vischer U Woo J Chapman I Dunning T Meneilly G Rodriguez-Saldana J Gutierrez Robledo LM Cukierman-Yaffe T Gadsby R Schernthaner G Lorig K	Diabetes mellitus in older people: position statement on behalf of the International Association of Gerontology and Geriatrics (IAGG), the European Diabetes Working Party for Older People (EDWPOP), and the International Task Force of Experts in Diabetes.	Diabetes mellitus is a highly prevalent metabolic condition in ageing societies associated with high levels of morbidity, multiple therapies, and functional deterioration that challenges even the best of health care systems to deliver high-quality, individualized care. Most international clinical guidelines have ignored the often-unique issues of frailty, functional limitation, changes in mental …
635	Greuter MJ van Emmerik NM Wouters MG van Tulder MW	Quality of guidelines on the management of diabetes in pregnancy: a systematic review.	BACKGROUND: Diabetes during pregnancy can lead to severe risks for both mother and fetus when it is not managed properly. The use of rigorously developed guidelines with a robust implementation process can have a positive influence on the management of diabetes during pregnancy. This study aims to compare recommendations and assess the quality of clinical guidelines on gestational diabetes mellit…
636	Zitkus BS	Type 2 diabetes mellitus: an evidence-based update. [Review]	The clinical management of individuals with type 2 diabetes mellitus (T2DM) in primary care is a challenge both to the novice and the experienced clinician. This article reviews the latest evidence-based guidelines and focuses on how to incorporate them into the primary care setting for adults already diagnosed with T2DM.
637	Borba AK Marques AP Leal MC Ramos RS	[Educational practices for diabetes mellitus: integrative literature review]. [Review] [Portuguese]	This is an integrative literature review which aims to identify the multi-professional scientific production on educational practices for individuals with diabetes available in the databases: Latin American Literature in Health Sciences (Literatura Latino Americana em Ciencias da Saude-LILACS), Medical Literature and Retrieval System online (Medline), Spanish Bibliographical Index in Health Scien…
638	Sacerdote C Ricceri F Rolandsson O Baldi I Chirlaque MD Feskens E Bendinelli B Ardanaz E Arriola L Balkau B Bergmann M Beulens JW Boeing H Clavel-Chapelon F Crowe F de Lauzon-Guillain B Forouhi N Franks PW Gallo V Gonzalez C Halkjaer J Illner AK Kaaks R Key T Khaw KT Navarro C Nilsson PM Dal Ton SO Overvad K Pala V Palli D Panico S Polidoro S Quiros JR Romieu I Sanchez MJ Slimani N Sluijs I Spijk…	Lower educational level is a predictor of incident type 2 diabetes in European countries: the EPIC-InterAct study.	BACKGROUND: Type 2 diabetes mellitus (T2DM) is one of the most common chronic diseases worldwide. In high-income countries, low socioeconomic status seems to be related to a high incidence of T2DM, but very little is known about the intermediate factors of this relationship. Method We performed a case-cohort study in eight Western European countries nested in the EPIC study (n = 340, 234, 3.99 mi…
639	Yam P Fales D Jemison J Gillum M Bernstein M	Implementation of an antimicrobial stewardship program in a rural hospital.	PURPOSE: The implementation of a pharmacy-directed antimicrobial stewardship (AMS) program involving the use of telemedicine technology is described. SUMMARY: Pursuant to a gap analysis of AMS services at a rural hospital where physician specialists in infectious diseases (ID) or pharmacists with advanced ID training were not available, a multidisciplinary team was formed to implement a stewardsh…
640	Guy R Ward JS Smith KS Su JY Huang RL Tangey A Skov S Rumbold A Silver B Donovan B Kaldor JM	The impact of sexually transmissible infection programs in remote Aboriginal communities in Australia: a systematic review. [Review]	OBJECTIVE: To systematically review evaluations of the impact of sexually transmissible infection (STI) programs delivered by primary health care services in remote Aboriginal communities. METHODS: PubMed, Google Scholar, InfoNet, Cochrane Controlled Trials Register, Australian New Zealand Clinical Trial Registry, conference proceedings and bulletins were searched to April 2011 using variations o…
641	Rodriguez-Merchan EC	Preventing surgical site infection in haemophilia patients undergoing total knee arthroplasty. [Review]	UNLABELLED: The rate of infection following primary total knee arthroplasty (TKA) in the general population is 1% on average. However, in persons with haemophilia (PWH), the mean rate of infection following primary TKA is nearly 8%. QUESTIONS: why is the infection rate higher in persons with haemophilia compared with the general population? what should be done to correct this? A PubMed (MEDLINE) …
642	Loke YK Hinz I Wang X Salter C	Systematic review of consistency between adherence to cardiovascular or diabetes medication and health literacy in older adults. [Review]	OBJECTIVE: To review the relationship between health literacy and adherence to cardiovascular/diabetes medication. DATA SOURCES: We searched EMBASE (1974-February 2012) and MEDLINE (1948-February 2012). Search terms included health literacy, numeracy, health education and related terms, health literacy measurement tools, and medication adherence. STUDY SELECTION AND DATA EXTRACTION: English-langu…
643	Psaltis AJ Foreman A Wormald PJ Schlosser RJ	Contamination of sinus irrigation devices: a review of the evidence and clinical relevance. [Review]	BACKGROUND: The use of saline and topical medications in the treatment of chronic rhinosinusitis (CRS) is now common practice among otolaryngologists. Although high-level studies have consistently shown the benefit of saline in symptom improvement of CRS patients, to date, only lower-level evidence exists advocating a benefit of other topical medications. METHODS: Recently, increased interest has…
644	Suthar AB Klinkenberg E Ramsay A Garg N Bennett R Towle M Sitienei J Smyth C Daniels C Baggaley R Gunneberg C Williams B Getahun H van Gorkom J Granich RM	Community-based multi-disease prevention campaigns for controlling human immunodeficiency virus-associated tuberculosis.	Human immunodeficiency virus (HIV) infection increases the risk of tuberculosis (TB) 21-34 fold, and has fuelled the resurgence of TB in sub-Saharan Africa. The World Health Organization (WHO) recommends the Three I's for HIV/TB (infection control, intensified case finding [ICF] and isoniazid preventive therapy) and earlier initiation of antiretroviral therapy for preventing TB in persons with HI…
647	M'imunya JM Kredo T Volmink J	Patient education and counselling for promoting adherence to treatment for tuberculosis. [Review]	BACKGROUND: Non-adherence to tuberculosis treatment can lead to prolonged periods of infectiousness, relapse, emergence of drug-resistance, and increased morbidity and mortality. In this review, we assess whether patient education or counselling, or both, promotes adherence to tuberculosis treatment. OBJECTIVES: To evaluate the effects of patient education or counselling, or both, on treatment co…
648	Zeh P Sandhu HK Cannaby AM Sturt JA	The impact of culturally competent diabetes care interventions for improving diabetes-related outcomes in ethnic minority groups: a systematic review. [Review]	AIM: To examine the evidence on culturally competent interventions tailored to the needs of people with diabetes from ethnic minority groups. METHODS: MEDLINE (NHS Evidence), CINAHL and reference lists of retrieved papers were searched from inception to September 2011; two National Health Service specialist libraries were also searched. Google, Cochrane and DARE databases were interrogated and ex…
649	Houle SK Chuck AW McAlister FA Tsuyuki RT	Effect of a pharmacist-managed hypertension program on health system costs: an evaluation of the Study of Cardiovascular Risk Intervention by Pharmacists-Hypertension (SCRIP-HTN).	STUDY OBJECTIVE: To quantify the potential cost savings of a community pharmacy-based hypertension management program based on the results of the Study of Cardiovascular Risk Intervention by Pharmacists-Hypertension (SCRIP-HTN) study in terms of avoided cardiovascular events-myocardial infarction, stroke, and heart failure hospitalization, and to compare these cost savings with the cost of the ph…
650	Brown D Portlock J Rutter P	Review of services provided by pharmacies that promote healthy living. [Review]	BACKGROUND: The recognition that community pharmacies have the potential to make a greater contribution to promoting public health has led to a new concept, called the Healthy Living Pharmacy (HLP). These are designed to meet public health needs through a tiered commissioning framework delivering health and well being services through community pharmacy, tailored to local requirements for tacklin…
652	Wolf R Wolf D	Abnormal epidermal barrier in the pathogenesis of atopic dermatitis. [Review]	Despite the acknowledged contributions of a defective epidermal permeability barrier, dryness of the skin, and the propensity to develop secondary infections to the etiology and pathophysiology of atopic dermatitis (AD), these epidermal changes have, until recently, been assumed to reflect downstream consequences that are secondary phenomena of the primary immunologic abnormality--the historical …
653	Zou H Fairley CK Guy R Chen MY	The efficacy of clinic-based interventions aimed at increasing screening for bacterial sexually transmitted infections among men who have sex with men: a systematic review. [Review]	BACKGROUND: In many countries, the prevalence of bacterial sexually transmitted infections (STIs) among men who have sex with men (MSM) is high. We undertook a systematic review to identify clinic-based strategies for increasing screening and detection of bacterial STIs among MSM. METHODS: We reviewed studies that compared screening for or detection of gonorrhea, chlamydia, and syphilis in the pr…
654	Anker AE Feeley TH	Estimating the risks of acquiring a kidney abroad: a meta-analysis of complications following participation in transplant tourism.	A meta-analysis of odds ratios comparing the risks of participating in transplant tourism by acquiring a kidney abroad to the risks associated with domestic kidney transplant was undertaken. Comparison across 12 medical outcomes indicates transplant tourists are significantly more likely to contract cytomegalovirus, hepatitis B, HIV, post-transplantation diabetes mellitus, and wound infection tha…
655	Sumlin LL Garcia AA	Effects of food-related interventions for African American women with type 2 diabetes. [Review]	PURPOSE: The purpose of this systematic review is to synthesize research that tested culturally competent food-related interventions designed for African American women with type 2 diabetes, to review the current state of the literature and suggest recommendations for future research. Many African American women with type 2 diabetes are challenged to change their culturally rooted food habits to …
656	Duerinck S Swinnen E Beyl P Hagman F Jonkers I Vaes P Van Roy P	The added value of an actuated ankle-foot orthosis to restore normal gait function in patients with spinal cord injury: a systematic review. [Review]	OBJECTIVE: To provide an overview of robot-assisted rehabilitation devices developed for actuation of the ankle-foot complex and their ability to influence the attributes of normal gait in patients with spinal cord injury. METHODS: A search was conducted in MEDLINE, Web of Knowledge, National Academic Research and Collaborations Information System, and Physiotherapy Evidence Data-base (1985-2011)…
657	Kamprath S Timmer A	Prioritisation of clinical research by the example of type 2 diabetes: a caregiver-survey on perceived relevance and need for evidence.	BACKGROUND: The Cochrane Collaboration aims at providing the best available evidence for interventions in health care. We wished to examine to which extent treatments considered relevant by caregivers in type 2 diabetes are covered by Cochrane systematic reviews. METHODOLOGY/PRINCIPAL FINDINGS: 130 different interventions in type 2 diabetes were identified based on a review of clinical practice g…
658	Cimo A Stergiopoulos E Cheng C Bonato S Dewa CS	Effective lifestyle interventions to improve type II diabetes self-management for those with schizophrenia or schizoaffective disorder: a systematic review. [Review]	BACKGROUND: The prevalence of type II diabetes among individuals suffering from schizophrenia or schizoaffective disorders is more than double that of the general population. By 2005, North American professional medical associations of Psychiatry, Diabetes, and Endocrinology responded by recommending continuous metabolic monitoring for this population to control complications from obesity and dia…
659	Niederhauser A VanDeusen Lukas C Parker V Ayello EA Zulkowski K Berlowitz D	Comprehensive programs for preventing pressure ulcers: a review of the literature. [Review][Erratum appears in Adv Skin Wound Care. 2012 Jul;25(7):300]	OBJECTIVE: The objective of this study was to examine the evidence supporting the combined use of interventions to prevent pressure ulcers (PrUs) in acute care and long-term-care facilities. DESIGN: A systematic review of the literature describing multifaceted PrU prevention programs was performed. Articles were included if they described an intervention implemented in acute care settings or long…
660	Aakre KM Watine J Bunting PS Sandberg S Oosterhuis WP	Self-monitoring of blood glucose in patients with diabetes who do not use insulin--are guidelines evidence-based?. [Review]	AIMS: To evaluate if clinical practice guideline recommendations regarding self-monitoring of blood glucose in patients with diabetes not using insulin follow the principles of evidence-based medicine. METHODS: After a search from 1999 to 2011, 18 clinical practice guidelines were included. Recommendations regarding self-monitoring of blood glucose were graded on a scale from one (strongly agains…
661	White RD	Patient empowerment and optimal glycemic control. [Review]	OBJECTIVE: This review updates the clinician on strategies of insulin use and educational approaches to empower their patients to use insulin correctly in self-management treatment plans. DESIGN AND METHODS: A PubMed literature search was conducted to identify peer-reviewed clinical trials published in English in the last 10 years. Search terms used were 'glycemic control', 'insulin', and 'type 2…
663	Garrett CR Gask LL Hays R Cherrington A Bundy C Dickens C Waheed W Coventry PA	Accessing primary health care: a meta-ethnography of the experiences of British South Asian patients with diabetes, coronary heart disease or a mental health problem.	OBJECTIVES: To develop an explanatory framework of the problems accessing primary care health services experienced by British South Asian patients with a long-term condition or mental health problem. METHODS: This study used meta-ethnographic methods. Published qualitative studies were identified from a structured search of six databases and themes synthesized across studies to develop a new expl…
664	Owen C Woodward S	Effectiveness of dose adjustment for normal eating (DAFNE). [Review]	This literature review examines the evidence base behind Dose Adjustment for Normal Eating (DAFNE), an educational programme for the self-management of type 1 diabetes. The Cumulative Index to Nursing and Allied Health Literature (CINAHL), British Nursing Index (BNI), Embase and Medline databases were accessed to locate relevant studies. Twelve studies were found to meet the review criteria. Thes…
665	Rosman M Zheng Y Lamoureux E Saw SM Aung T Tay WT Wang JJ Mitchell P Tai ES Wong TY	Review of key findings from the Singapore Malay Eye Study (SiMES-1).	INTRODUCTION: This study highlights the key epidemiological findings from the Singapore Malay Eye Study (SiMES-1). METHODS: SiMES-1 was a cross-sectional, population-based epidemiological study on eye diseases. It was performed on 3,280 randomly selected Malay adults living in the south-western part of Singapore. All study participants underwent various validated questionnaires and detailed eye e…
667	Baneke A	Review: Targeting trachoma: Strategies to reduce the leading infectious cause of blindness. [Review]	The World Health Organisation (WHO) estimated that in 2002, 1.3 million people were blind due to trachoma, an eye infection caused by Chlamydia trachomatis. This review examines the evidence behind current strategies to reduce the global burden of trachoma. Trachoma disappeared from most western nations before the advent of antibiotics, probably due to improvements in water, sanitation and hygien…
668	Ferraro ZM Gaudet L Adamo KB	The potential impact of physical activity during pregnancy on maternal and neonatal outcomes. [Review]	INTRODUCTION: Pregnancy is a critical period of body weight regulation. Maternal obesity and excessive gestational weight gain have become increasingly common and contribute to poor obstetrical outcomes for mother and baby. Regular participation in physical activity may improve risk profiles in pregnant women. PURPOSE AND METHODS: Our objectives were to provide an overview of maternal-fetal exerc…
669	Strauss K WISE Consensus Group	WISE recommendations to ensure the safety of injections in diabetes. [Review]	AIM: Injections and fingersticks administered to patients with diabetes in health care settings present a risk of blood exposure to the injector as well as other workers in potential contact with sharps. Such exposures could lead to transmission of bloodborne pathogens such as hepatitis and HIV. A recent EU Directive requires that where such risks have been identified, processes and devices must …
670	McIntyre RS Alsuwaidan M Goldstein BI Taylor VH Schaffer A Beaulieu S Kemp DE Canadian Network for Mood and Anxiety Treatments (CANMAT) Task Force	The Canadian Network for Mood and Anxiety Treatments (CANMAT) task force recommendations for the management of patients with mood disorders and comorbid metabolic disorders. [Review]	BACKGROUND: One goal of the Canadian Network for Mood and Anxiety Treatments (CANMAT) is to develop evidence-based and best practice educational programs and recommendations. Our group conducted a comprehensive literature review to provide evidence-based recommendations for treating metabolic comorbidity in individuals with major depressive disorder (MDD) and bipolar disorder (BD). METHODS: We se…
671	Shields CG Finley MA Chawla N Meadors WP	Couple and family interventions in health problems. [Review]	Intervention research for couples and families managing chronic health problems is in an early developmental stage. We reviewed randomized clinical trials of family interventions for common neurological diseases, cardiovascular diseases, cancer, and diabetes, which is similar to the content of previous reviews discussed later. One overriding theme of these studies is that patients with chronic il…
672	Bancos I Cheng T Prokop LJ Montori VM Murad MH	Endocrine clinical practice guidelines in North America. A systematic assessment of quality. [Review]	OBJECTIVE: To assess the quality of endocrine guidelines developed in North America. STUDY DESIGN AND SETTING: A systematic review of the literature was conducted to identify all endocrine clinical practice guidelines developed in North America and published between January 1, 2007 and January 13, 2010. Two independent reviewers used the Appraisal of Guidelines, Research and Evaluation instrument…
673	Dorresteijn JA Valk GD	Patient education for preventing diabetic foot ulceration. [Review]	Treatment of diabetic foot ulceration is very challenging, costly and often needs to be of long duration. This leads to substantial economic burden. Population-based research suggests that a meaningful reduction of the incidence of amputations caused by diabetes mellitus has already been achieved since the St. Vincent resolution in 1989. Still, it cannot be inferred from these studies that the cu…
674	Han S Crowther CA Middleton P	Interventions for pregnant women with hyperglycaemia not meeting gestational diabetes and type 2 diabetes diagnostic criteria. [Review]	BACKGROUND: Pregnancy hyperglycaemia without meeting gestational diabetes mellitus (GDM) diagnostic criteria affects a significant proportion of pregnant women each year. It is associated with a range of adverse pregnancy outcomes. Although intensive management for women with GDM has been proven beneficial for women and their babies, there is little known about the effects of treating women with …
675	Lutge EE Wiysonge CS Knight SE Volmink J	Material incentives and enablers in the management of tuberculosis. [Review][Update in Cochrane Database Syst Rev. 2015;9:CD007952; PMID: 26333525]	BACKGROUND: Patient adherence to medications, particularly for conditions requiring prolonged treatment such as tuberculosis, is frequently less than ideal, and can result in poor treatment outcomes. Material incentives (given as cash, vouchers and tokens), have been used to improve adherence. OBJECTIVES: To assess the effects of material incentives in people undergoing diagnostic testing, or rec…
676	Lieberman DE	What we can learn about running from barefoot running: an evolutionary medical perspective. [Review][Erratum appears in Exerc Sport Sci Rev. 2012 Jul;40(3):185]	Barefoot running, which was how people ran for millions of years, provides an opportunity to study how natural selection adapted the human body to run. Because humans evolved to run barefoot, a barefoot running style that minimizes impact peaks and provides increased proprioception and foot strength, is hypothesized to help avoid injury, regardless of whether one is wearing shoes.
677	Barnard K Sinclair JM Lawton J Young AJ Holt RI	Alcohol-associated risks for young adults with Type 1 diabetes: a narrative review. [Review]	AIM: To undertake a narrative review of the impact and pattern of alcohol consumption in young adults with Type 1 diabetes. METHODS: DATA SOURCES: MEDLINE, EMBASE, PsycINFO, The Cochrane Library, Web of Science, meeting abstracts of the European Association for the Study of Diabetes, the American Diabetes Association and Diabetes UK, Current Controlled Trials, ClinicalTrials.gov, UK Clinical Rese…
678	Ali MK Echouffo-Tcheugui J Williamson DF	How effective were lifestyle interventions in real-world settings that were modeled on the Diabetes Prevention Program?. [Review]	We conducted a systematic review and meta-analysis of twenty-eight US-based studies applying the findings of the Diabetes Prevention Program, a clinical trial that tested the effects of a lifestyle intervention for people at high risk for diabetes, in real-world settings. The average weight change at twelve months after the intervention was a loss of about 4 percent from participants' baseline we…
679	Yu CH Bahniwal R Laupacis A Leung E Orr MS Straus SE	Systematic review and evaluation of web-accessible tools for management of diabetes and related cardiovascular risk factors by patients and healthcare providers. [Review]	OBJECTIVE: To identify and evaluate the effectiveness, clinical usefulness, sustainability, and usability of web-compatible diabetes-related tools. DATA SOURCES: Medline, EMBASE, CINAHL, Cochrane Central Register of Controlled Trials, world wide web. STUDY SELECTION: Studies were included if they described an electronic audiovisual tool used as a means to educate patients, care givers, or clinici…
680	McMonnies CW	Hand hygiene prior to contact lens handling is problematical. [Review]	PURPOSE: To establish guidelines for contact lens wearers' hand hygiene practices which achieve a balance between minimising risk of infection and reasonable expectations on the ability of patients to follow them. METHODS: Evidence has been obtained from publications via PubMed, Advanced Medline Search, Cochrane Reviews, Google Scholar and using the key words hand hygiene, washing and contact len…
681	Fransen MP von Wagner C Essink-Bot ML	Diabetes self-management in patients with low health literacy: ordering findings from literature in a health literacy framework. [Review]	OBJECTIVE: To review studies on the association between health literacy (HL), diabetes self-management and possible mediating variables. METHODS: We systematically searched for empirical studies in PubMed. Findings were ordered by a HL framework that outlines routes between HL, sociocognitive determinants and health actions. RESULTS: Of the 11 relevant studies, three reported a significant positi…
682	Hooper R Burney P Vollmer WM McBurnie MA Gislason T Tan WC Jithoo A Kocabas A Welte T Buist AS	Risk factors for COPD spirometrically defined from the lower limit of normal in the BOLD project.	Chronic obstructive pulmonary disease (COPD) is predicted to become the third most common cause of death and disability worldwide by 2020. The prevalence of COPD defined by the lower limit of normal was estimated using high-quality spirometry in surveys of 14 populations aged >= 40 yrs. The strength and consistency of associations were assessed using random effects meta-analysis. Pack-years of sm…
683	Ghaznavi K Malik S	Provider and systems factors in diabetes quality of care. [Review]	A gap exists in knowledge and the observed frequency with which patients with diabetes actually receive treatment for optimal cardiovascular risk reduction. Many interventions to improve quality of care have been targeted at the health systems level and provider organizations. Changes in several domains of care and investment in quality by organizational leaders are needed to make long-lasting im…
684	Engel MF Paling FP Hoepelman AI van der Meer V Oosterheert JJ	Evaluating the evidence for the implementation of C-reactive protein measurement in adult patients with suspected lower respiratory tract infection in primary care: a systematic review. [Review]	BACKGROUND: Excessive prescription of antibiotics in patients with lower respiratory tract infection (LRTI) is common in primary care and might be reduced by rapid point-of-care (POC) C-reactive protein (CRP) testing. However, the exact benefits of this test are unclear. OBJECTIVE: To review the available evidence for the role of POC CRP measurement in (i) guiding antibiotic prescription, (ii) pr…
685	Schuster L Nunez DE	Using clinical pathways to aid in the diagnosis of necrotizing soft tissue infections synthesis of evidence. [Review]	BACKGROUND: Necrotizing soft tissue infections (NSTIs) are rare, rapidly spreading infections that occur in the soft tissue compartments. The mortality rate is high and has been found to decrease if patients are treated early and aggressively with surgical debridement and broad-spectrum antibiotics. Unfortunately these infections present similarly to other types of skin and soft tissue infections…
686	Tshiananga JK Kocher S Weber C Erny-Albrecht K Berndt K Neeser K	The effect of nurse-led diabetes self-management education on glycosylated hemoglobin and cardiovascular risk factors: a meta-analysis. [Review]	PURPOSE: The purpose of this meta-analysis was to determine the effect of nurse-led diabetes self-management education (DSME) on blood glucose control and cardiovascular risk factors. METHODS: The electronic databases PubMed and ISIS Knowledge were searched for relevant randomized controlled studies published between 1999 and 2009. Effect size was calculated for change in A1C, blood pressure, and…
687	Radhakrishnan K	The efficacy of tailored interventions for self-management outcomes of type 2 diabetes, hypertension or heart disease: a systematic review. [Review]	AIM: To evaluate the evidence on the effectiveness of tailored interventions on self-management behaviours in individuals with heart disease, hypertension or type 2 diabetes. BACKGROUND: Tailored interventions are designed for individuals based on their unique characteristics, related to the outcome of interest, and derived from an individual assessment. Recognizing the differences between indivi…
688	Codner E Soto N Merino PM	Contraception, and pregnancy in adolescents with type 1 diabetes: a review. [Review]	Adolescence is a critical period for girls with type 1 diabetes mellitus (T1D). Reproductive issues, such as menstrual abnormalities, risk of an unplanned pregnancy, and contraception, should be addressed during this phase of life. This paper reviews several reproductive issues that are important in the care of adolescents, including pubertal development, menstrual abnormalities, ovulatory functi…
689	Ilic K Jakovljevic E Skodric-Trifunovic V	Social-economic factors and irrational antibiotic use as reasons for antibiotic resistance of bacteria causing common childhood infections in primary healthcare. [Review]	The most prevalent childhood bacterial infections in primary healthcare are respiratory, gastrointestinal and urogenital infections. The main aim of this paper was to consider factors (socio-economic factors and irrational antibiotic use) that contribute to the development of bacterial resistance, as well as measures that resulted in a reduction of this problem. Computerized search through the Me…
690	Weir M Rajic A Dutil L Cernicchiaro N Uhland FC Mercier B Tusevljak N	Zoonotic bacteria, antimicrobial use and antimicrobial resistance in ornamental fish: a systematic review of the existing research and survey of aquaculture-allied professionals. [Review]	Using systematic review methodology, global research reporting the frequency of zoonotic bacterial pathogens, antimicrobial use (AMU) and antimicrobial resistance (AMR) in ornamental fish, and human illness due to exposure to ornamental fish, was examined. A survey was performed to elicit opinions of aquaculture-allied personnel on the frequency of AMU and AMR in ornamental fish. The most commonl…
691	Nam S Janson SL Stotts NA Chesla C Kroon L	Effect of culturally tailored diabetes education in ethnic minorities with type 2 diabetes: a meta-analysis.	BACKGROUND: Diabetes is a major cause of cardiovascular morbidity and mortality. Ethnic minorities experience a disproportionate burden of diabetes; however, few studies have critically analyzed the effectiveness of a culturally tailored diabetes intervention for these minorities. OBJECTIVE: The aim of this study was to evaluate the effectiveness of a culturally tailored diabetes educational inte…
693	Newlin K Dyess SM Allard E Chase S Melkus GD	A methodological review of faith-based health promotion literature: advancing the science to expand delivery of diabetes education to Black Americans. [Review]	Non-traditional avenues, such as faith-based organizations (FBOs), must be explored to expand delivery of diabetes self-management education (DSME) to benefit Black Americans with type 2 diabetes (T2D). The purpose of this study was to methodologically review the faith-based health promotion literature relevant to Blacks with T2D. A total of 14 intervention studies were identified for inclusion i…
694	Mooradian AD Chehade JM	Diabetes mellitus in older adults. [Review]	The prevalence of diabetes mellitus increases with age and causes significant morbidity and poor quality of life in older adults. To review the current literature on the diagnosis and management of diabetes in the elderly, the relevant manuscripts were identified through a MEDLINE (2000-September 1, 2010) search of the English literature. The key phrase used was diabetes in older adults or diabet…
695	Dziemidok P Makara-Studzinska M Jarosz MJ	Diabetes and depression: a combination of civilization and life-style diseases is more than simple problem adding - literature review. [Review]	The article presents a review of current medical and psychological literature published between 2000 - 2010, with the use of the PubMed database, concerning the occurrence of anxiety and depression in diabetic patients, with particular consideration of those affected by complications. Anxiety and fear are the most frequent emotional disorders among diabetic patients. Depression occurs in approxim…
696	Sola-Gazagnes A Vigeral C	Emergent technologies applied to diabetes: what do we need to integrate continuous glucose monitoring into daily practice? Where the long-term use of continuous glucose monitoring stands in 2011. [Review]	The earliest continuous glucose monitoring (CGM) devices did not permit real-time readouts of glucose measurements. Instead, they were used to determine the glucose profile of patients in "real life" and as educational tools. In contrast, the latest real-time devices, whether linked or not to an insulin pump, give the patient access to glucose measurements and incorporate alarms that can be set. …
698	Sinclair AJ Paolisso G Castro M Bourdel-Marchasson I Gadsby R Rodriguez Manas L European Diabetes Working Party for Older People	European Diabetes Working Party for Older People 2011 clinical guidelines for type 2 diabetes mellitus. Executive summary. [Review]	AIM: The Clinical Guidelines provide an opportunity to summarise the interpretation of relevant clinical trial evidence for older people with diabetes. They are intended to support clinical decisions in older people with diabetes and the primary focus is enhancing high quality diabetes care by the use of best available evidence. METHODS: The principles used for developing the recommendations are …
699	Hughes C Smith M Tunney M Bradley MC	Infection control strategies for preventing the transmission of meticillin-resistant Staphylococcus aureus (MRSA) in nursing homes for older people. [Review][Update in Cochrane Database Syst Rev. 2013;11:CD006354; PMID: 24254890], [Update of Cochrane Database Syst Rev. 2008;(1):CD006354; PMID: 18254100]	BACKGROUND: Nursing homes for older people provide an environment likely to promote the acquisition and spread of meticillin-resistant Staphylococcus aureus (MRSA), putting residents at increased risk of colonisation and infection. It is recognised that infection prevention and control strategies are important in preventing and controlling MRSA transmission. OBJECTIVES: To determine the effects o…
700	Jefferis J Perera R Everitt H van Weert H Rietveld R Glasziou P Rose P	Acute infective conjunctivitis in primary care: who needs antibiotics? An individual patient data meta-analysis. [Review]	BACKGROUND: Acute infective conjunctivitis is a common problem in primary care, traditionally managed with topical antibiotics. A number of clinical trials have questioned the benefit of topical antibiotics for patients with acute infective conjunctivitis. AIM: To determine the benefit of antibiotics for the treatment of acute infective conjunctivitis in primary care and which subgroups benefit m…
701	Hoffmann K Wagner G Apfalter P Maier M	Antibiotic resistance in primary care in Austria - a systematic review of scientific and grey literature. [Review]	BACKGROUND: Antibiotic resistance is an increasing challenge for health care services worldwide. While up to 90% of antibiotics are being prescribed in the outpatient sector recommendations for the treatment of community-acquired infections are usually based on resistance findings from hospitalized patients. In context of the EU-project called "APRES - the appropriateness of prescribing antibioti…
702	Stevens C Dinkel S Catanzaro J	The complex dual diagnosis of diabetes and cancer.	Diabetes and cancer are two of the top three killers in the United States. As the number of people surviving cancer increases, more patients will be living with both cancer and diabetes. This integrative review of the literature will provide an overview of diabetes, cancer, and the complex interactions between the two. A literature search was conducted and three main areas were identified that wa…
703	Jayasekara RS Munn Z Lockwood C	Effect of educational components and strategies associated with insulin pump therapy: a systematic review. [Review]	OBJECTIVES: The objectives of this review were to establish the effectiveness of approaches to the provision of education for adults with type 1 diabetes using or initiating insulin pump therapy (IPT), and identify the best available evidence on the association between intervals and duration of follow up and the stated outcome criteria. INCLUSION CRITERIA: This review considered all studies and p…
704	Romanin M Chiandetti R Comisso I Palese A	[The management of insulin administration: systematic review and recommendations]. [Review] [Italian]	AIMS: In spite of the large prevalence and increasing incidence of diabetes, recommendations on how to correctly administer the insulin are lacking. METHODS; A systematic literature review was performed starting from a list of clinical questions collected from patients, clinical experts (doctors and nurses) and others involved in diabetic patients care. The main databases were searched with the f…
705	Gomez Sandoval YH Braganza MV Daskalopoulou SS	Statin discontinuation in high-risk patients: a systematic review of the evidence. [Review]	Hypercholesterolemia is a major risk factor for cardiovascular disease (CVD), the leading cause of death worldwide. Since the late 1980s, statins have emerged as effective lipid-lowering therapies and are now widely used to protect against and slow the progression of CVD and cerebrovascular disease. However, there is a significant gap between disease improvement in clinical trials and daily pract…
706	Hutchison AJ Breckon JD	A review of telephone coaching services for people with long-term conditions. [Review]	In one-to-one telephone coaching, the patient receives regular telephone calls from a health professional. We have reviewed the evidence for one-to-one telephone coaching. Following a literature search we retrieved 41 articles which reported on the development and the efficacy of 34 separate telephone coaching interventions for LTC management. Telephone coaching for LTC management has only occurr…
707	Salema NE Elliott RA Glazebrook C	A systematic review of adherence-enhancing interventions in adolescents taking long-term medicines. [Review]	PURPOSE: To assess the effectiveness of adherence-enhancing interventions (AEIs) aimed at adolescents (10-19-year-olds). METHODS: An extensive search of seven bibliographic databases was conducted at the end of 2009 to identify comparative studies evaluating AEIs targeting adolescents. Data describing study characteristics and intervention effects on adherence to medicines or health outcomes were…
708	Schunk M Stark R Reitmeir P Rathmann W Meisinger C Holle R	[Improvements in type 2 diabetes care? Pooled analysis of survey data in southern Germany (KORA) from 1999-2008]. [German]	To evaluate the quality of diabetes care, processes and outcomes of health care for type 2 diabetes were compared across three population-based surveys in Germany with cross-sectional and longitudinal perspectives. The surveys were conducted in the Augsburg region, southern Germany, in 1999-2001, 2003-2005, and 2006-2008 and included physical examinations, an interview, self-administered diabetes…
709	Watson R Parr JR Joyce C May C Le Couteur AS	Models of transitional care for young people with complex health needs: a scoping review. [Review]	BACKGROUND: Young people with complex healthcare needs (CHNs) face the challenge of transferring from child to adult health services. This study sought to identify successful models of transitional care for young people with CHNs. Three conditions were used as exemplars: cerebral palsy, autism spectrum disorders and diabetes. METHODS: Scoping review: using search terms concerning transitional car…
710	Tovar A Chasan-Taber L Eggleston E Oken E	Postpartum screening for diabetes among women with a history of gestational diabetes mellitus. [Review]	INTRODUCTION: To make recommendations for future clinical, public health, and research practices for women with abnormal glucose tolerance during pregnancy, we reviewed the latest evidence regarding rates of postpartum diabetes screening and types of screening tests. METHODS: We searched PubMed for journal articles published from January 2008 through December 2010 that reported on postpartum scre…
711	Frosch DL Uy V Ochoa S Mangione CM	Evaluation of a behavior support intervention for patients with poorly controlled diabetes.	BACKGROUND: Disease management programs that include ongoing telephone support for patients with diabetes have shown promise, but published studies have enrolled few socially and economically disadvantaged patients. METHODS: We conducted a randomized controlled trial with 201 patients with poorly controlled type 2 diabetes mellitus (72% African American or Latino; 74% with incomes of <=$15,000). …
712	Chomutare T Fernandez-Luque L Arsand E Hartvigsen G	Features of mobile diabetes applications: review of the literature and analysis of current applications compared against evidence-based guidelines. [Review]	BACKGROUND: Interest in mobile health (mHealth) applications for self-management of diabetes is growing. In July 2009, we found 60 diabetes applications on iTunes for iPhone; by February 2011 the number had increased by more than 400% to 260. Other mobile platforms reflect a similar trend. Despite the growth, research on both the design and the use of diabetes mHealth applications is scarce. Furt…
713	Dim CC Dim NR Morkve O	Tuberculosis: a review of current concepts and control programme in Nigeria. [Review]	BACKGROUND: The burden of tuberculosis in Nigeria is the highest in Africa. Therefore, improved knowledge of health workers on the current issues concerning the disease, including the National guideline, is important for effective disease control. METHODS: An in-depth search of relevant literature on the subject area. This includes texts and operational documents of the Nigerian national tubercul…
714	Mulvaney SA Ritterband LM Bosslet L	Mobile intervention design in diabetes: review and recommendations. [Review]	Mobile technology enhances the potential to assess, prompt, educate, and engage individuals with diabetes. The near-ubiquitous presence of mobile phones allows real-time contextually relevant support for diabetes self-care. We review the design of mobile interventions included in a recent meta-analysis. Although mobile programs can lead to improvements in glycemic control, many aspects, such as t…
715	Ites KI Anderson EJ Cahill ML Kearney JA Post EC Gilchrist LS	Balance interventions for diabetic peripheral neuropathy: a systematic review. [Review]	Diabetic Peripheral Neuropathy (DPN) is a complication of diabetes experienced by more than 30% of all diabetic patients. It causes decreased sensation, proprioception, reflexes, and strength in the lower extremities, leading to balance dysfunction. The purpose of this study was to assess the effectiveness of interventions used by physical therapists to minimize balance dysfunction in people with…
716	Campbell NR Gilbert RE Leiter LA Larochelle P Tobe S Chockalingam A Ward R Morris D Tsuyuki RT Harris SB	Hypertension in people with type 2 diabetes: Update on pharmacologic management. [Review][Erratum appears in Can Fam Physician. 2011 Nov;57(11):1255]	OBJECTIVE: To summarize the evidence for the need to improve pharmacologic management of hypertension in people with type 2 diabetes and to provide expert advice on how blood pressure (BP) treatment can be improved in primary care. SOURCES OF INFORMATION: Studies were obtained by performing a systematic review of the literature on hypertension and diabetes, from which management recommendations w…
717	Ely JJ Zavaskis T Wilson SL	Diabetes and stress: an anthropological review for study of modernizing populations in the US-Mexico border region. [Review]	INTRODUCTION: Diabetes is a growing worldwide problem, characterized by considerable ethnic variation and being particularly common in modernizing populations. Modernization is accompanied by a variety of stressful sociocultural changes that are believed to increase the risk of diabetes. Unfortunately, there is little accurate knowledge about impact of stress on the risk of diabetes in the US-Mex…
718	Woods JL Bailey SL Hensel DJ Scurlock AM	Cervicitis in adolescents: do clinicians understand diagnosis and treatment?.	BACKGROUND: Cervicitis is widespread, but no studies have examined cervicitis in accordance with established guidelines for diagnosis and treatment. Study objectives were to describe adherence to Centers for Disease Control and Prevention guidelines for diagnosis and treatment of cervicitis within an adolescent population and to compare factors associated with adherence to guidelines in a primary…
719	Hunt DL	Diabetes: foot ulcers and amputations. [Review]	INTRODUCTION: Diabetic foot ulceration is full-thickness penetration of the dermis of the foot in a person with diabetes. Severity is classified using the Wagner system, which grades it from 1 to 5. The annual incidence of ulcers among people with diabetes is 2.5% to 10.7% in resource-rich countries, and the annual incidence of amputation for any reason is 0.25% to 1.8%. METHODS AND OUTCOMES: We …
720	Yang ZY Yang Z Zhu L Qiu C	Human behaviors determine health: strategic thoughts on the prevention of chronic non-communicable diseases in China. [Review]	BACKGROUND: In the last three decades, people's living standards have significantly increased along with the rapid growth of the national economy of China. However, the prevalence of unhealthy behaviors and unfavorable lifestyles (e.g., smoking, excessive use of alcohol, physical inactivity, and unhealthy diets) also steadily increased, which may contribute to the growing epidemic of chronic non-…
721	Vieta A Badia X Sacristan JA	A systematic review of patient-reported and economic outcomes: value to stakeholders in the decision-making process in patients with type 2 diabetes mellitus. [Review]	BACKGROUND: The need for an approach to measuring health results that incorporates patients' and payers' perspectives has generated a wide range of health care outcomes (HCOs), but it is yet unknown whether these HCOs are appropriate or valid for the health care decision-making process. OBJECTIVE: The goal of this study was to assess HCOs, patient-reported outcomes (PROs), and economic outcomes i…
722	Gregory J Robling M Bennert K Channon S Cohen D Crowne E Hambly H Hawthorne K Hood K Longo M Lowes L McNamara R Pickles T Playle R Rollnick S Thomas-Jones E	Development and evaluation by a cluster randomised trial of a psychosocial intervention in children and teenagers experiencing diabetes: the DEPICTED study.	OBJECTIVE: To develop and evaluate a health-care communication training programme to help diabetes health-care professionals (HCPs) counsel their patients more skilfully, particularly in relation to behaviour change. DESIGN: The HCP training was assessed using a pragmatic, cluster randomised controlled trial. The primary and secondary analyses were intention-to-treat comparisons of outcomes using…
723	Hellenbrand W Hanquet G Heuberger S Nielsen S Stefanoff P Stuart JM	What is the evidence for giving chemoprophylaxis to children or students attending the same preschool, school or college as a case of meningococcal disease?. [Review]	We performed a systematic literature review to assess the effectiveness of chemoprophylaxis for contacts of sporadic cases of invasive meningococcal disease (IMD) in educational settings. No studies directly compared IMD risk in contacts with/without chemoprophylaxis. However, compared to the background incidence, an elevated IMD risk was identified in settings without a general recommendation fo…
724	Zhang R Hao W Pan M Wang C Zhang X Chen DC Xiu MH Yang FD Kosten TR Zhang XY	The prevalence and clinical-demographic correlates of diabetes mellitus in chronic schizophrenic patients receiving clozapine.	OBJECTIVE: To examine the prevalence and correlates of diabetes in a large sample of Chinese patients with schizophrenia on long-term clozapine treatment, because this population previously has received little systematic study. METHODS: Two hundred and six inpatients meeting Diagnostic and Statistical Manual of Mental Disorders, 4th Edition schizophrenia criteria were recruited in a cross-section…
725	Schuetz P Chiappa V Briel M Greenwald JL	Procalcitonin algorithms for antibiotic therapy decisions: a systematic review of randomized controlled trials and recommendations for clinical algorithms. [Review]	Previous randomized controlled trials suggest that using clinical algorithms based on procalcitonin levels, a marker of bacterial infections, results in reduced antibiotic use without a deleterious effect on clinical outcomes. However, algorithms differed among trials and were embedded primarily within the European health care setting. Herein, we summarize the design, efficacy, and safety of prev…
726	Tustin J Laberge K Michel P Reiersen J Dadadottir S Briem H Hardardottir H Kristinsson K Gunnarsson E Fridriksdottir V Georgsson F	A national epidemic of campylobacteriosis in Iceland, lessons learned.	Epidemics often result in organizational, policy and technical changes within a country. In 1999, an epidemic of campylobacteriosis was reported in Iceland. The recent availability of fresh poultry products in the marketplace was suggested as the source of infection. This paper reports on the context of the epidemic, reviews interventions implemented to prevent campylobacteriosis, and discusses l…
727	Guy RJ Ali H Liu B Poznanski S Ward J Donovan B Kaldor J Hocking J	Efficacy of interventions to increase the uptake of chlamydia screening in primary care: a systematic review. [Review]	BACKGROUND: As most genital chlamydia infections are asymptomatic, screening is the main way to detect and cases for treatment. We undertook a systematic review of studies assessing the efficacy of interventions for increasing the uptake of chlamydia screening in primary care. METHODS: We reviewed studies which compared chlamydia screening in the presence and the absence of an intervention. The p…
728	De Hert M Vancampfort D Correll CU Mercken V Peuskens J Sweers K van Winkel R Mitchell AJ	Guidelines for screening and monitoring of cardiometabolic risk in schizophrenia: systematic evaluation. [Review]	BACKGROUND: Metabolic and cardiovascular health problems have become a major focus for clinical care and research in schizophrenia. AIMS: To evaluate the content and quality of screening guidelines for cardiovascular risk in schizophrenia. METHOD: Systematic review and quality assessment of guidelines/recommendations for cardiovascular risk in people with schizophrenia published between 2000 and …
729	Cheung RT Wong MY Ng GY	Effects of motion control footwear on running: a systematic review. [Review]	Excessive foot pronation is a risk factor of running injuries and motion control footwear is designed to control foot pronation. With the movement transfer between foot pronation and tibial rotation, motion control footwear may not only be confined to controlling foot pronation. In view of the controversies in the literature on effectiveness of motion control footwear, this paper reviewed the eff…
730	Usher-Smith JA Thompson MJ Sharp SJ Walter FM	Factors associated with the presence of diabetic ketoacidosis at diagnosis of diabetes in children and young adults: a systematic review. [Review]	OBJECTIVE: To identify the factors associated with diabetic ketoacidosis at diagnosis of type 1 diabetes in children and young adults. DESIGN: Systematic review. DATA SOURCES: PubMed, EMBASE, Web of Science, Scopus, and Cinahl and article reference lists. STUDY SELECTION: Cohort studies including unselected groups of children and young adults presenting with new onset type 1 diabetes that disting…
731	Boffetta P McLerran D Chen Y Inoue M Sinha R He J Gupta PC Tsugane S Irie F Tamakoshi A Gao YT Shu XO Wang R Tsuji I Kuriyama S Matsuo K Satoh H Chen CJ Yuan JM Yoo KY Ahsan H Pan WH Gu D Pednekar MS Sasazuki S Sairenchi T Yang G Xiang YB Nagai M Tanaka H Nishino Y You SL Koh WP Park SK Shen CY Thornquist M Kang D Rolland B Feng Z Zheng W Potter JD	Body mass index and diabetes in Asia: a cross-sectional pooled analysis of 900,000 individuals in the Asia cohort consortium.	BACKGROUND: The occurrence of diabetes has greatly increased in low- and middle-income countries, particularly in Asia, as has the prevalence of overweight and obesity; in European-derived populations, overweight and obesity are established causes of diabetes. The shape of the association of overweight and obesity with diabetes risk and its overall impact have not been adequately studied in Asia.…
732	Cimpean D Drake RE	Treating co-morbid chronic medical conditions and anxiety/depression. [Review]	AIMS: This systematic review examines interventions for care of people with co-morbid chronic medical illness and anxiety/depression disorders--a group with high risks for morbidity and mortality. METHODS: Systematic search of Medline 1995 to January 2011 for randomized controlled trials of treatment interventions designed for adult outpatients with diagnosed chronic medical illness (diabetes mel…
733	Nascimento LC Amaral MJ Sparapani Vde C Fonseca LM Nunes MD Dupas G	[Type 1 diabetes mellitus: evidence from the literature for appropriate management in children's perspective]. [Review] [Portuguese]	The objective of this study was to identify the evidence available in the literature that address, for children's perspective, factors that are relevant for an appropriate management of type 1 diabetes mellitus. An integrative review was performed on the PubMed, CINAHL, LILACS, CUIDEN and PsycINFO databases, covering the period from 1998 to 2008 and using the following keywords: type 1 diabetes m…
735	Wilhelm SM Johnson JL Kale-Pradhan PB	Treating bugs with bugs: the role of probiotics as adjunctive therapy for Helicobacter pylori. [Review]	OBJECTIVE: To review the literature on the role of probiotics as adjunctive therapy in the treatment of Helicobacter pylori infections. DATA SOURCES: Literature was accessed through MEDLINE (1966-March 2011) using the terms H. pylori, probiotic, Lactobacillus, Bifidobacterium, Saccharomyces, Bacillus clausii, and Propionibacterium. Article references were hand-searched for additional relevant art…
736	Wiysonge CS Kongnyuy EJ Shey M Muula AS Navti OB Akl EA Lo YR	Male circumcision for prevention of homosexual acquisition of HIV in men. [Review]	BACKGROUND: Previous systematic reviews found inconsistent effects of male circumcision on HIV acquisition in men who have sex with men (MSM). However, a number of new studies have become available in the three years since the last systematic review. OBJECTIVES: To assess the effects of male circumcision for preventing HIV acquisition by men through sex with men. SEARCH STRATEGY: In June 2010 we …
737	Li T Wu HM Wang F Huang CQ Yang M Dong BR Liu GJ	Education programmes for people with diabetic kidney disease. [Review]	BACKGROUND: Adherence to complex regimens for patients with diabetic kidney disease (DKD) is often poor. Interventions to enhance adherence require intensive education and behavioural counselling. However, whether the existing evidence is scientifically rigorous and can support recommendations for routine use of educational programmes in DKD is still unknown. OBJECTIVES: To evaluate the benefits …
738	Sinclair AJ Task and Finish Group of Diabetes UK	Good clinical practice guidelines for care home residents with diabetes: an executive summary. [Review]	A Task and Finish Group of Diabetes UK was convened over 14 months to undertake a systematic review of the original 1999 British Diabetic Association guidance on care home diabetes, incorporate new research findings and produce a set of recommendations that are evidenced-based, practical and implementable within UK care home settings. The anticipation of Diabetes UK is that these guidelines will …
739	Rahmanian S Wewers ME Koletar S Reynolds N Ferketich A Diaz P	Cigarette smoking in the HIV-infected population. [Review]	As mortality due to AIDS-related causes has decreased with the use of antiretroviral therapy, there has been a rise in deaths related to non-AIDS-defining illnesses. Given the exceedingly high prevalence of cigarette smoking among individuals living with HIV infection, tobacco has been implicated as a major contributor to this paradigm shift. Evidence suggests that smoking-related illnesses, such…
740	Schmitz A	[Information needs of people suffering from venous leg ulcer. Expertise of people concerned as a basis of patient-centered information]. [Review] [German]	Patient-centred information is orientated on the needs. The main objective of such information is coping with every-day life and learning to live with the chronic disease. Regarding the current knowledge, such information does not exist in German speaking countries for people suffering from venous leg ulceration. In order to generate the subject matter of such information, a literature search and…
741	Kelo M Martikainen M Eriksson E	Self-care of school-age children with diabetes: an integrative review. [Review]	AIM: This paper is a report of an integrative review of findings from empirical studies on self-care in school-age children with type 1 diabetes. The purpose is to generate insight into opportunities to develop empowering patient education. BACKGROUND: Managing diabetes is demanding and requires parental involvement in care. Good self-care forms the basis for diabetes management and self-care pat…
742	Graham A Hammond A Williams A	Therapeutic foot health education for patients with rheumatoid arthritis: a narrative review. [Review]	PURPOSE: Foot health interventions such as foot orthoses for people with rheumatoid arthritis (RA) reduce pain, improve function and improve overall quality of life. Additionally, patient education (PE) is considered essential in achieving good outcomes with interventions such as foot orthoses, footwear and self-care. The aim of this literature review was to identify evidence in relation to the c…
743	Aalbers J O'Brien KK Chan WS Falk GA Teljeur C Dimitrov BD Fahey T	Predicting streptococcal pharyngitis in adults in primary care: a systematic review of the diagnostic accuracy of symptoms and signs and validation of the Centor score.	BACKGROUND: Stratifying patients with a sore throat into the probability of having an underlying bacterial or viral cause may be helpful in targeting antibiotic treatment. We sought to assess the diagnostic accuracy of signs and symptoms and validate a clinical prediction rule (CPR), the Centor score, for predicting group A beta-haemolytic streptococcal (GABHS) pharyngitis in adults (> 14 years o…
744	Yamamoto-Mitani N Katakura N Fujita J Shinohara Y Sonoda Y Hayashi K	Evaluating pressure ulcer care by home healthcare nurses.	AIM: To field test an objective evaluation tool consisting of process-oriented quality indicators for pressure ulcer care, using nursing charts of homecare nurses. These quality indicators were developed by the authors. BACKGROUND: Most Japanese homecare nursing agencies are small and to use much of their human and economic resources to improve the care quality is not realistic. A simple and effe…
745	Zaki SA Karande S	Multidrug-resistant typhoid fever: a review. [Review]	INTRODUCTION: Multidrug-resistant typhoid fever (MDRTF) is defined as typhoid fever caused by Salmonella enterica serovar Typhi strains (S. Typhi), which are resistant to the first-line recommended drugs for treatment such as chloramphenicol, ampicillin and trimethoprim-sulfamethoxazole. Since the mid-1980s, MDRTF has caused outbreaks in several countries in the developing world, resulting in inc…
[truncated: 5,024 more rows]

## Sheet: labels
AU	Author(s)
DB	Database
FA	Authors Full Name
ORN	Ovid Result Number
PT	Publication Type
SO	Source
TI	Title
UI	Unique Identifier
VN	Vendor
