# Supplementary material for: Reliability of the evidence to guide decision-making in foot ulcer prevention in diabetes: an overview of systematic reviews
Source: BMC Med Res Methodol. 2022 Oct 20;22:274. doi: 10.1186/s12874-022-01738-y (PMC9583498; doi:10.1186/s12874-022-01738-y)
Supplement: Supplementary file 1 — Additional file 1. [file 12874_2022_1738_MOESM1_ESM.zip › CRAWFORD Update Medline search Feb 2019.xls]

## Sheet: citations
Copyright (c) 2000-2019 Ovid Technologies, Inc.
ORN	VN	DB	UI	TI	SO	AU	FA	PT	FTURL	XL	TC
1	Ovid Technologies	Ovid MEDLINE(R)	30565498	Metatarsal Osteotomies for Treating Neuropathic Diabetic Foot Ulcers: A Meta-analysis.	Foot & Ankle Specialist. :1938640018819784, 2018 Dec 19	Yammine K Nahed M Assi C	Yammine, Kaissar Nahed, Marc Assi, Chahine	Journal Article	Click here for full text options	SFX
2	Ovid Technologies	Ovid MEDLINE(R)	30513132	Motivational interviewing to improve adherence behaviours for the prevention of diabetic foot ulceration. [Review]	Diabetes/Metabolism Research Reviews. 35(2):e3105, 2019 Feb.	Binning J Woodburn J Bus SA Barn R	Binning, Jodi Woodburn, Jim Bus, Sicco A Barn, Ruth	Journal Article Review	Click here for full text options	SFX
3	Ovid Technologies	Ovid MEDLINE(R)	29377202	Update on management of diabetic foot ulcers. [Review]	Annals of the New York Academy of Sciences. 1411(1):153-165, 2018 Jan.	Everett E Mathioudakis N	Everett, Estelle Mathioudakis, Nestoras	Journal Article Review	Click here for full text options	SFX
4	Ovid Technologies	Ovid MEDLINE(R)	27824657	Effect of Footwear on Joint Pain and Function in Older Adults With Lower Extremity Osteoarthritis.	Journal of Geriatric Physical Therapy. 41(2):85-101, 2018 Apr/Jun.	Wagner A Luna S	Wagner, Amy Luna, Sarah	Journal Article	Click here for full text options	SFX
5	Ovid Technologies	Ovid MEDLINE(R)	29874147	Incorporation of Social Determinants of Health in the Peer-Reviewed Literature: A Systematic Review of Articles Authored by the National Center for HIV/AIDS, Viral Hepatitis, STD, and TB Prevention.	Public Health Reports. 133(4):392-412, 2018 Jul/Aug.	Friedman EE Dean HD Duffus WA	Friedman, Eleanor E Dean, Hazel D Duffus, Wayne A	Journal Article Research Support, Non-U.S. Gov't Research Support, U.S. Gov't, P.H.S. Systematic Review	Click here for full text options	SFX
6	Ovid Technologies	Ovid MEDLINE(R)	30630433	Helicobacter pylori infections in Ethiopia; prevalence and associated factors: a systematic review and meta-analysis.	BMC Gastroenterology. 19(1):8, 2019 Jan 10.	Melese A Genet C Zeleke B Andualem T	Melese, Addisu Genet, Chalachew Zeleke, Balew Andualem, Tesfaye	Journal Article Meta-Analysis Systematic Review	Click here for full text options	SFX
7	Ovid Technologies	Ovid MEDLINE(R)	29792084	Lethal disseminated tuberculosis in patients under biological treatment - two clinical cases and a short review. [Review]	Journal of International Medical Research. 46(7):2961-2969, 2018 Jul.	Dantes E Tofolean DE Fildan AP Craciun L Dumea E Tofolean IT Mazilu L	Dantes, Elena Tofolean, Doina Ecaterina Fildan, Ariadna Petronela Craciun, Liviu Dumea, Elena Tofolean, Ioan Tiberiu Mazilu, Laura	Case Reports Journal Article Review	Click here for full text options	SFX
8	Ovid Technologies	Ovid MEDLINE(R)	29979296	Ultra-long-acting insulins: A review of efficacy, safety, and implications for practice. [Review]	Journal of the American Association of Nurse Practitioners. 30(7):381-382, 2018 Jul.	Anonymous		Journal Article Review	Click here for full text options	SFX
9	Ovid Technologies	Ovid MEDLINE(R)	29790594	Barriers to and enablers of diabetic retinopathy screening attendance: a systematic review of published and grey literature. [Review]	Diabetic Medicine. 35(10):1308-1319, 2018 10.	Graham-Rowe E Lorencatto F Lawrenson JG Burr JM Grimshaw JM Ivers NM Presseau J Vale L Peto T Bunce C J Francis J	Graham-Rowe, E Lorencatto, F Lawrenson, J G Burr, J M Grimshaw, J M Ivers, N M Presseau, J Vale, L Peto, T Bunce, C J Francis, J	Journal Article Research Support, N.I.H., Extramural Review	Click here for full text options	SFX
10	Ovid Technologies	Ovid MEDLINE(R)	29720209	Cluster randomised controlled trial of a theory-based multiple behaviour change intervention aimed at healthcare professionals to improve their management of type 2 diabetes in primary care.	Implementation Science. 13(1):65, 2018 05 02.	Presseau J Mackintosh J Hawthorne G Francis JJ Johnston M Grimshaw JM Steen N Coulthard T Brown H Kaner E Elovainio M Sniehotta FF	Presseau, Justin Mackintosh, Joan Hawthorne, Gillian Francis, Jill J Johnston, Marie Grimshaw, Jeremy M Steen, Nick Coulthard, Tom Brown, Heather Kaner, Eileen Elovainio, Marko Sniehotta, Falko F	Journal Article Randomized Controlled Trial Research Support, Non-U.S. Gov't	Click here for full text options	SFX
11	Ovid Technologies	Ovid MEDLINE(R)	29443421	Diabetes UK evidence-based nutrition guidelines for the prevention and management of diabetes.	Diabetic Medicine. 35(5):541-547, 2018 05.	Dyson PA Twenefour D Breen C Duncan A Elvin E Goff L Hill A Kalsi P Marsland N McArdle P Mellor D Oliver L Watson K	Dyson, P A Twenefour, D Breen, C Duncan, A Elvin, E Goff, L Hill, A Kalsi, P Marsland, N McArdle, P Mellor, D Oliver, L Watson, K	Journal Article Practice Guideline	Click here for full text options	SFX
12	Ovid Technologies	Ovid MEDLINE(R)	30482202	Follow-Up Support for Effective type 1 Diabetes self-management (The FUSED Model): A systematic review and meta-ethnography of the barriers, facilitators and recommendations for sustaining self-management skills after attending a structured education programme.	BMC Health Services Research. 18(1):898, 2018 Nov 27.	Campbell F Lawton J Rankin D Clowes M Coates E Heller S de Zoysa N Elliott J Breckenridge JP	Campbell, Fiona Lawton, Julia Rankin, David Clowes, Mark Coates, Elizabeth Heller, Simon de Zoysa, Nicole Elliott, Jackie Breckenridge, Jenna P	Journal Article Systematic Review	Click here for full text options	SFX
13	Ovid Technologies	Ovid MEDLINE(R)	29764248	Interprofessional collaboration and the care and management of type 2 diabetic patients in the Middle East: A systematic review.	Journal of Interprofessional Care. 32(5):621-628, 2018 Sep.	Johnson JM Carragher R	Johnson, J M Carragher, R	Journal Article Systematic Review	Click here for full text options	SFX
14	Ovid Technologies	Ovid MEDLINE(R)	30234270	Risk factors for frontotemporal dementia. [Review]	Tidsskrift for Den Norske Laegeforening. 138(14), 2018 09 18.	Rasmussen H Stordal E Rosness TA	Rasmussen, Hege Stordal, Eystein Rosness, Tor Atle	Journal Article Review	Click here for full text options	SFX
15	Ovid Technologies	Ovid MEDLINE(R)	30095411	Nanotechnological approaches for the development of herbal drugs in treatment of diabetes mellitus - a critical review. [Review]	IET Nanobiotechnology IET. 12(5):549-556, 2018 08.	Marella S Tollamadugu NVKVP	Marella, Saritha Tollamadugu, Naga Venkata Krishna Vara Prasad	Journal Article Research Support, Non-U.S. Gov't Review	Click here for full text options	SFX
16	Ovid Technologies	Ovid MEDLINE(R)	29684615	Achieving penetration and participation in diabetes after pregnancy prevention interventions following gestational diabetes: A health promotion challenge. [Review]	Diabetes Research & Clinical Practice. 145:200-213, 2018 Nov.	Dasgupta K Terkildsen Maindal H Kragelund Nielsen K O'Reilly S	Dasgupta, Kaberi Terkildsen Maindal, Helle Kragelund Nielsen, Karoline O'Reilly, Sharleen	Journal Article Review	Click here for full text options	SFX
17	Ovid Technologies	Ovid MEDLINE(R)	29162491	Effectiveness of individual strategies for the empowerment of patients with diabetes mellitus: A systematic review with meta-analysis.	Primary care diabetes. 12(2):97-110, 2018 04.	Aquino JA Baldoni NR Flor CR Sanches C Di Lorenzo Oliveira C Alves GCS Fabbro ALD Baldoni AO	Aquino, Jessica Azevedo Baldoni, Nayara Ragi Flor, Cristina Rabelo Sanches, Cristina Di Lorenzo Oliveira, Claudia Alves, Geisa Cristina Silva Fabbro, Amaury Lelis Dal Baldoni, Andre Oliveira	Journal Article Meta-Analysis Research Support, Non-U.S. Gov't Systematic Review	Click here for full text options	SFX
18	Ovid Technologies	Ovid MEDLINE(R)	29582538	Mobile phone applications and self-management of diabetes: A systematic review with meta-analysis, meta-regression of 21 randomized trials and GRADE.	Diabetes, Obesity & Metabolism. 20(8):2009-2013, 2018 08.	Hou C Xu Q Diao S Hewitt J Li J Carter B	Hou, Can Xu, Qian Diao, Sha Hewitt, Jonathan Li, Jiayuan Carter, Ben	Comparative Study Journal Article Meta-Analysis Research Support, Non-U.S. Gov't Systematic Review	Click here for full text options	SFX
19	Ovid Technologies	Ovid MEDLINE(R)	29633475	Socio-economic status and HbA<sub>1c</sub> in type 2 diabetes: A systematic review and meta-analysis. [Review]	Diabetes/Metabolism Research Reviews. 34(6):e3008, 2018 09.	Bijlsma-Rutte A Rutters F Elders PJM Bot SDM Nijpels G	Bijlsma-Rutte, Anne Rutters, Femke Elders, Petra J M Bot, Sandra D M Nijpels, Giel	Journal Article Meta-Analysis Research Support, Non-U.S. Gov't Review	Click here for full text options	SFX
20	Ovid Technologies	Ovid MEDLINE(R)	29318607	The profile of diabetes healthcare professionals in Indonesia: a scoping review. [Review]	International Nursing Review. 65(3):349-360, 2018 Sep.	Ligita T Wicking K Harvey N Mills J	Ligita, T Wicking, K Harvey, N Mills, J	Journal Article Review	Click here for full text options	SFX
21	Ovid Technologies	Ovid MEDLINE(R)	29600545	Strategies to support pressure injury best practices by the inter-professional team: A systematic review. [Review]	International Wound Journal. 15(4):580-589, 2018 Aug.	Suva G Sharma T Campbell KE Sibbald RG An D Woo K	Suva, Grace Sharma, Tanvi Campbell, Karen E Sibbald, Ronald Gary An, Diana Woo, Kevin	Journal Article Review	Click here for full text options	SFX
22	Ovid Technologies	Ovid MEDLINE(R)	30148541	Best Practices for Patient Self-Management: Implications for Nurse Educators, Patient Educators, and Program Developers. [Review]	Journal of Continuing Education in Nursing. 49(9):432-440, 2018 Sep 01.	Pinchera B DelloIacono D Lawless CA	Pinchera, Barbara DelloIacono, Donna Lawless, Carolyn A	Journal Article Review	Click here for full text options	SFX
23	Ovid Technologies	Ovid MEDLINE(R)	29485986	Prevalence of sexually transmitted infections and bacterial vaginosis among women in sub-Saharan Africa: An individual participant data meta-analysis of 18 HIV prevention studies.	PLoS Medicine / Public Library of Science. 15(2):e1002511, 2018 02.	Torrone EA Morrison CS Chen PL Kwok C Francis SC Hayes RJ Looker KJ McCormack S McGrath N van de Wijgert JHHM Watson-Jones D Low N Gottlieb SL STIMA Working Group	Torrone, Elizabeth A Morrison, Charles S Chen, Pai-Lien Kwok, Cynthia Francis, Suzanna C Hayes, Richard J Looker, Katharine J McCormack, Sheena McGrath, Nuala van de Wijgert, Janneke H H M Watson-Jones, Deborah Low, Nicola Gottlieb, Sami L STIMA Working Group	Journal Article Meta-Analysis Research Support, Non-U.S. Gov't	Click here for full text options	SFX	[Erratum in: PLoS Med. 2018 Jun 26;15(6):e1002608; PMID: 29944660 [https://www.ncbi.nlm.nih.gov/pubmed/29944660]]
24	Ovid Technologies	Ovid MEDLINE(R)	30340639	Developing an implementation strategy for a digital health intervention: an example in routine healthcare.	BMC Health Services Research. 18(1):794, 2018 Oct 19.	Ross J Stevenson F Dack C Pal K May C Michie S Barnard M Murray E	Ross, Jamie Stevenson, Fiona Dack, Charlotte Pal, Kingshuk May, Carl Michie, Susan Barnard, Maria Murray, Elizabeth	Journal Article	Click here for full text options	SFX
25	Ovid Technologies	Ovid MEDLINE(R)	30234574	Advances in Upper Extremity Scleroderma Wound Care. [Review]	Advances in Skin & Wound Care. 31(10):446-455, 2018 Oct.	Cohen JM Sibley RA Chiu ES Sharma S	Cohen, Joshua M Sibley, Rachel A Chiu, Ernest S Sharma, Sheel	Journal Article Review	Click here for full text options	SFX
26	Ovid Technologies	Ovid MEDLINE(R)	30278054	Leprosy in children under 15 years of age in Brazil: A systematic review of the literature.	PLoS Neglected Tropical Diseases [electronic resource]. 12(10):e0006788, 2018 10.	Vieira MCA Nery JS Paixao ES Freitas de Andrade KV Oliveira Penna G Teixeira MG	Vieira, Michelle Christini Araujo Nery, Joilda Silva Paixao, Enny S Freitas de Andrade, Kaio Vinicius Oliveira Penna, Gerson Teixeira, Maria Gloria	Journal Article Research Support, Non-U.S. Gov't Systematic Review	Click here for full text options	SFX
27	Ovid Technologies	Ovid MEDLINE(R)	29498399	Peer-Review Competency Assessment Engages Staff and Influences Patient Outcomes.	Journal of Continuing Education in Nursing. 49(3):119-126, 2018 Mar 01.	Mangold K Tyler B Velez L Clark C	Mangold, Kara Tyler, Brenda Velez, Lyda Clark, Constance	Journal Article	Click here for full text options	SFX
28	Ovid Technologies	Ovid MEDLINE(R)	29898785	Effectiveness of self-management support interventions for people with comorbid diabetes and chronic kidney disease: a systematic review and meta-analysis. [Review]	Systematic Reviews. 7(1):84, 2018 06 13.	Zimbudzi E Lo C Misso ML Ranasinha S Kerr PG Teede HJ Zoungas S	Zimbudzi, Edward Lo, Clement Misso, Marie L Ranasinha, Sanjeeva Kerr, Peter G Teede, Helena J Zoungas, Sophia	Journal Article Meta-Analysis Review	Click here for full text options	SFX
29	Ovid Technologies	Ovid MEDLINE(R)	28660491	The role of structured education in the management of hypoglycaemia. [Review]	Diabetologia. 61(4):751-760, 2018 04.	Iqbal A Heller SR	Iqbal, Ahmed Heller, Simon R	Journal Article Research Support, Non-U.S. Gov't Review	Click here for full text options	SFX
30	Ovid Technologies	Ovid MEDLINE(R)	30118878	Adipose-derived stem cells: Effectiveness and advances in delivery in diabetic wound healing. [Review]	Biomedicine & Pharmacotherapy. 107:625-633, 2018 Nov.	Gadelkarim M Abushouk AI Ghanem E Hamaad AM Saad AM Abdel-Daim MM	Gadelkarim, Mohamed Abushouk, Abdelrahman Ibrahim Ghanem, Esraa Hamaad, Ali Mohamed Saad, Anas M Abdel-Daim, Mohamed M	Journal Article Review	Click here for full text options	SFX
31	Ovid Technologies	Ovid MEDLINE(R)	29710788	Lifestyle Interventions for People with, and at Risk of Type 2 Diabetes in Polynesian Communities: A Systematic Review and Meta-Analysis.	International Journal of Environmental Research & Public Health [Electronic Resource]. 15(5), 2018 04 28.	Ndwiga DW MacMillan F McBride KA Simmons D	Ndwiga, Dorothy W MacMillan, Freya McBride, Kate A Simmons, David	Journal Article Meta-Analysis Research Support, Non-U.S. Gov't Systematic Review	Click here for full text options	SFX
32	Ovid Technologies	Ovid MEDLINE(R)	30325736	Demographic, socio-economic and behavior as risk factors of tuberculosis in Malaysia: a systematic review of the literature.	Reviews on Environmental Health. 33(4):407-421, 2018 Dec 19.	Mohidem NA Hashim Z Osman M Shaharudin R Muharam FM Makeswaran P	Mohidem, Nur Adibah Hashim, Zailina Osman, Malina Shaharudin, Rafiza Muharam, Farrah Melissa Makeswaran, Punitha	Journal Article Systematic Review	Click here for full text options	SFX
33	Ovid Technologies	Ovid MEDLINE(R)	29356072	Flash forward: a review of flash glucose monitoring. [Review]	Diabetic Medicine. 35(4):472-482, 2018 Apr.	Leelarathna L Wilmot EG	Leelarathna, L Wilmot, E G	Journal Article Review	Click here for full text options	SFX
34	Ovid Technologies	Ovid MEDLINE(R)	29117445	Intrapartum glycaemic control and neonatal hypoglycaemia in pregnancies complicated by diabetes: a systematic review.	Diabetic Medicine. 35(2):173-183, 2018 02.	Yamamoto JM Benham J Mohammad K Donovan LE Wood S	Yamamoto, J M Benham, J Mohammad, K Donovan, L E Wood, S	Journal Article Systematic Review	Click here for full text options	SFX
35	Ovid Technologies	Ovid MEDLINE(R)	29247556	Best friend or spy: a qualitative meta-synthesis on the impact of continuous glucose monitoring on life with Type 1 diabetes.	Diabetic Medicine. 35(4):409-418, 2018 Apr.	Messer LH Johnson R Driscoll KA Jones J	Messer, L H Johnson, R Driscoll, K A Jones, J	Journal Article Meta-Analysis Systematic Review	Click here for full text options	SFX
36	Ovid Technologies	Ovid MEDLINE(R)	29941715	Comparison of Placebo Effect between Asian and Caucasian Type 2 Diabetic Patients: A Meta-Analysis.	Chinese Medical Journal. 131(13):1605-1612, 2018 Jul 05.	Guo W Nie L Wang XR Xu ML Yang WJ Gao XY Cai XL Ji LN	Guo, Wei Nie, Lin Wang, Xi-Rui Xu, Mei-Ling Yang, Wen-Jia Gao, Xue-Ying Cai, Xiao-Ling Ji, Li-Nong	Journal Article Meta-Analysis	Click here for full text options	SFX
37	Ovid Technologies	Ovid MEDLINE(R)	29431235	Barriers to treatment adherence for individuals with latent tuberculosis infection: A systematic search and narrative synthesis of the literature. [Review]	International Journal of Health Planning & Management. 33(2):e416-e433, 2018 Apr.	Liu Y Birch S Newbold KB Essue BM	Liu, Yisi Birch, Stephen Newbold, K Bruce Essue, Beverley M	Journal Article Review	Click here for full text options	SFX
38	Ovid Technologies	Ovid MEDLINE(R)	30007520	The diabetes self-management educational programs and their integration in the usual care: A systematic literature review. [Review]	Health Policy. 122(8):866-877, 2018 08.	Kumah E Sciolli G Toraldo ML Murante AM	Kumah, Emmanuel Sciolli, Giulia Toraldo, Maria Laura Murante, Anna Maria	Journal Article Review	Click here for full text options	SFX
39	Ovid Technologies	Ovid MEDLINE(R)	29678605	Hypoglycemia in Type 2 Diabetes Mellitus patients: A review article. [Review]	Diabetes & Metabolic Syndrome. 12(5):791-794, 2018 Sep.	Tourkmani AM Alharbi TJ Rsheed AMB AlRasheed AN AlBattal SM Abdelhay O Hassali MA Alrasheedy AA Al Harbi NG Alqahtani A	Tourkmani, Ayla M Alharbi, Turki J Rsheed, Abdulaziz M Bin AlRasheed, Abdulrhamn N AlBattal, Saad M Abdelhay, Osama Hassali, Mohamed A Alrasheedy, Alian A Al Harbi, Nouf G Alqahtani, Abdulaziz	Journal Article Review	Click here for full text options	SFX
40	Ovid Technologies	Ovid MEDLINE(R)	29543711	A Review of the Impacts of Different Approaches for Diabetes Prevention and a Framework for Making Investment Decisions. [Review]	International Journal of Environmental Research & Public Health [Electronic Resource]. 15(3), 2018 03 15.	Alva ML	Alva, Maria L	Journal Article Review	Click here for full text options	SFX
41	Ovid Technologies	Ovid MEDLINE(R)	29856846	Role of community health workers in type 2 diabetes mellitus self-management: A scoping review. [Review]	PLoS ONE [Electronic Resource]. 13(6):e0198424, 2018.	Egbujie BA Delobelle PA Levitt N Puoane T Sanders D van Wyk B	Egbujie, Bonaventure Amandi Delobelle, Peter Arthur Levitt, Naomi Puoane, Thandi Sanders, David van Wyk, Brian	Journal Article Research Support, Non-U.S. Gov't Review	Click here for full text options	SFX
42	Ovid Technologies	Ovid MEDLINE(R)	30115132	Investigating the impact of poverty on colonization and infection with drug-resistant organisms in humans: a systematic review. [Review]	Infectious Diseases of Poverty. 7(1):76, 2018 Aug 17.	Alividza V Mariano V Ahmad R Charani E Rawson TM Holmes AH Castro-Sanchez E	Alividza, Vivian Mariano, Victor Ahmad, Raheelah Charani, Esmita Rawson, Timothy M Holmes, Alison H Castro-Sanchez, Enrique	Journal Article Review	Click here for full text options	SFX
43	Ovid Technologies	Ovid MEDLINE(R)	29402807	Recent Advances and Future Opportunities to Address Challenges in Offloading Diabetic Feet: A Mini-Review. [Review]	Gerontology. 64(4):309-317, 2018.	Crews RT King AL Yalla SV Rosenblatt NJ	Crews, Ryan T King, Abagayle L Yalla, Sai V Rosenblatt, Noah J	Journal Article Review	Click here for full text options	SFX
44	Ovid Technologies	Ovid MEDLINE(R)	28440783	Social vulnerability and hypoglycemia among patients with diabetes.	Endocrinologia Diabetes y Nutricion. 64(2):92-99, 2017 Feb.	Waitman J Caeiro G Romero Gonzalez SA Re DP Daghero A Gonzalez CD Umpierrez GE	Waitman, Jorge Caeiro, Gabriela Romero Gonzalez, Silvana A Re, Danila P Daghero, Andrea Gonzalez, Claudio D Umpierrez, Guillermo E	Journal Article Systematic Review	Click here for full text options	SFX
45	Ovid Technologies	Ovid MEDLINE(R)	28029229	On-site test to detect syphilis in pregnancy: a systematic review of test accuracy studies. [Review]	BJOG: An International Journal of Obstetrics & Gynaecology. 124(5):734-741, 2017 Apr.	Rogozinska E Kara-Newton L Zamora JR Khan KS	Rogozinska, E Kara-Newton, L Zamora, J R Khan, K S	Journal Article Review	Click here for full text options	SFX
46	Ovid Technologies	Ovid MEDLINE(R)	29333660	Interventions to increase attendance for diabetic retinopathy screening. [Review]	Cochrane Database of Systematic Reviews. 1:CD012054, 2018 01 15.	Lawrenson JG Graham-Rowe E Lorencatto F Burr J Bunce C Francis JJ Aluko P Rice S Vale L Peto T Presseau J Ivers N Grimshaw JM	Lawrenson, John G Graham-Rowe, Ella Lorencatto, Fabiana Burr, Jennifer Bunce, Catey Francis, Jillian J Aluko, Patricia Rice, Stephen Vale, Luke Peto, Tunde Presseau, Justin Ivers, Noah Grimshaw, Jeremy M	Journal Article Meta-Analysis Research Support, Non-U.S. Gov't Review Systematic Review	Click here for full text options	SFX
47	Ovid Technologies	Ovid MEDLINE(R)	29481693	Improving adherence to Standard Precautions for the control of health care-associated infections. [Review]	Cochrane Database of Systematic Reviews. 2:CD010768, 2018 02 26.	Moralejo D El Dib R Prata RA Barretti P Correa I	Moralejo, Donna El Dib, Regina Prata, Rafaela A Barretti, Pasqual Correa, Ione	Journal Article Review Systematic Review	Click here for full text options	SFX
48	Ovid Technologies	Ovid MEDLINE(R)	29182800	Interventions to increase tuberculosis case detection at primary healthcare or community-level services. [Review]	Cochrane Database of Systematic Reviews. 11:CD011432, 2017 11 28.	Mhimbira FA Cuevas LE Dacombe R Mkopi A Sinclair D	Mhimbira, Francis A Cuevas, Luis E Dacombe, Russell Mkopi, Abdallah Sinclair, David	Journal Article Meta-Analysis Research Support, Non-U.S. Gov't Review Systematic Review	Click here for full text options	SFX
49	Ovid Technologies	Ovid MEDLINE(R)	28472859	Lifestyle interventions for the treatment of women with gestational diabetes. [Review]	Cochrane Database of Systematic Reviews. 5:CD011970, 2017 05 04.	Brown J Alwan NA West J Brown S McKinlay CJ Farrar D Crowther CA	Brown, Julie Alwan, Nisreen A West, Jane Brown, Stephen McKinlay, Christopher Jd Farrar, Diane Crowther, Caroline A	Journal Article Meta-Analysis Review Systematic Review	Click here for full text options	SFX
50	Ovid Technologies	Ovid MEDLINE(R)	28230899	Shared care across the interface between primary and specialty care in management of long term conditions. [Review]	Cochrane Database of Systematic Reviews. 2:CD004910, 2017 02 23.	Smith SM Cousins G Clyne B Allwright S O'Dowd T	Smith, Susan M Cousins, Grainne Clyne, Barbara Allwright, Shane O'Dowd, Tom	Journal Article Meta-Analysis Research Support, Non-U.S. Gov't Review Systematic Review	Click here for full text options	SFX	[Update of: Cochrane Database Syst Rev. 2007 Jul 18;(3):CD004910; PMID: 17636778 [https://www.ncbi.nlm.nih.gov/pubmed/17636778]]
51	Ovid Technologies	Ovid MEDLINE(R)	28452063	Risk factors of adverse health outcomes after hospital discharge modifiable by clinical pharmacist interventions: a review with a systematic approach. [Review]	British Journal of Clinical Pharmacology. 83(10):2163-2178, 2017 Oct.	Morath B Mayer T Send AFJ Hoppe-Tichy T Haefeli WE Seidling HM	Morath, Benedict Mayer, Tanja Send, Alexander Francesco Josef Hoppe-Tichy, Torsten Haefeli, Walter Emil Seidling, Hanna Marita	Journal Article Review Systematic Review	Click here for full text options	SFX
52	Ovid Technologies	Ovid MEDLINE(R)	29042383	Health education for patients with acute coronary syndrome and type 2 diabetes mellitus: an umbrella review of systematic reviews and meta-analyses. [Review]	BMJ Open. 7(10):e016857, 2017 Oct 16.	Liu XL Shi Y Willis K Wu CJ Johnson M	Liu, Xian-Liang Shi, Yan Willis, Karen Wu, Chiung-Jung Jo Johnson, Maree	Journal Article Review	Click here for full text options	SFX
53	Ovid Technologies	Ovid MEDLINE(R)	28799164	Preconception care for diabetic women for improving maternal and infant health. [Review]	Cochrane Database of Systematic Reviews. 8:CD007776, 2017 08 11.	Tieu J Middleton P Crowther CA Shepherd E	Tieu, Joanna Middleton, Philippa Crowther, Caroline A Shepherd, Emily	Journal Article Meta-Analysis Research Support, Non-U.S. Gov't Review Systematic Review	Click here for full text options	SFX	[Update of: Cochrane Database Syst Rev. 2010 Dec 08;(12):CD007776; PMID: 21154385 [https://www.ncbi.nlm.nih.gov/pubmed/21154385]]
54	Ovid Technologies	Ovid MEDLINE(R)	29800486	Education of healthcare professionals for preventing pressure ulcers. [Review]	Cochrane Database of Systematic Reviews. 5:CD011620, 2018 05 25.	Porter-Armstrong AP Moore ZE Bradbury I McDonough S	Porter-Armstrong, Alison P Moore, Zena Eh Bradbury, Ian McDonough, Suzanne	Journal Article Research Support, Non-U.S. Gov't Review Systematic Review	Click here for full text options	SFX
55	Ovid Technologies	Ovid MEDLINE(R)	28862335	Interventions to improve hand hygiene compliance in patient care. [Review]	Cochrane Database of Systematic Reviews. 9:CD005186, 2017 09 01.	Gould DJ Moralejo D Drey N Chudleigh JH Taljaard M	Gould, Dinah J Moralejo, Donna Drey, Nicholas Chudleigh, Jane H Taljaard, Monica	Journal Article Research Support, Non-U.S. Gov't Review Systematic Review	Click here for full text options	SFX	[Update of: Cochrane Database Syst Rev. 2010 Sep 08;(9):CD005186; PMID: 20824842 [https://www.ncbi.nlm.nih.gov/pubmed/20824842]]
56	Ovid Technologies	Ovid MEDLINE(R)	28836274	Interconception care for women with a history of gestational diabetes for improving maternal and infant outcomes. [Review]	Cochrane Database of Systematic Reviews. 8:CD010211, 2017 08 24.	Tieu J Shepherd E Middleton P Crowther CA	Tieu, Joanna Shepherd, Emily Middleton, Philippa Crowther, Caroline A	Journal Article Research Support, Non-U.S. Gov't Review Systematic Review	Click here for full text options	SFX	[Update of: Cochrane Database Syst Rev. 2013 Jun 05;(6):CD010211; PMID: 23736989 [https://www.ncbi.nlm.nih.gov/pubmed/23736989]]
57	Ovid Technologies	Ovid MEDLINE(R)	30065787	Incorrectly fitted footwear, foot pain and foot disorders: a systematic search and narrative review of the literature. [Review]	Journal of Foot & Ankle Research. 11:43, 2018.	Buldt AK Menz HB	Buldt, Andrew K Menz, Hylton B	Journal Article Review Systematic Review	Click here for full text options	SFX
58	Ovid Technologies	Ovid MEDLINE(R)	29236099	Inpatient Management of Diabetic Foot Infections: A Review of the Guidelines for Hospitalists. [Review]	Journal of Hospital Medicine (Online). 12(12):994-1000, 2017 12.	Thurber EG Kisuule F Humbyrd C Townsend J	Thurber, Emilia G Kisuule, Flora Humbyrd, Casey Townsend, Jennifer	Journal Article Review	Click here for full text options	SFX
59	Ovid Technologies	Ovid MEDLINE(R)	28422560	Effect of Physical Activity Intervention in Prediabetes: A Systematic Review With Meta-analysis. [Review]	Journal of Physical Activity & Health. 14(9):745-755, 2017 09.	Jadhav RA Hazari A Monterio A Kumar S Maiya AG	Jadhav, Radhika Aditya Hazari, Animesh Monterio, Ashma Kumar, Sampath Maiya, Arun G	Journal Article Meta-Analysis Review Research Support, Non-U.S. Gov't	Click here for full text options	SFX
60	Ovid Technologies	Ovid MEDLINE(R)	29142003	Disparities in Environmental Exposures to Endocrine-Disrupting Chemicals and Diabetes Risk in Vulnerable Populations. [Review]	Diabetes Care. 41(1):193-205, 2018 01.	Ruiz D Becerra M Jagai JS Ard K Sargis RM	Ruiz, Daniel Becerra, Marisol Jagai, Jyotsna S Ard, Kerry Sargis, Robert M	Journal Article Review	Click here for full text options	SFX
61	Ovid Technologies	Ovid MEDLINE(R)	28169570	Effectiveness of Interventions for Promoting Objectively Measured Physical Activity of Adults With Type 2 Diabetes: A Systematic Review. [Review]	Journal of Physical Activity & Health. 14(5):408-415, 2017 05.	Alothman S Yahya A Rucker J Kluding PM	Alothman, Shaima Yahya, Abdalghani Rucker, Jason Kluding, Patricia M	Journal Article Review	Click here for full text options	SFX
62	Ovid Technologies	Ovid MEDLINE(R)	30337460	2019 Canadian guideline for physical activity throughout pregnancy.	British Journal of Sports Medicine. 52(21):1339-1346, 2018 Nov.	Mottola MF Davenport MH Ruchat SM Davies GA Poitras VJ Gray CE Jaramillo Garcia A Barrowman N Adamo KB Duggan M Barakat R Chilibeck P Fleming K Forte M Korolnek J Nagpal T Slater LG Stirling D Zehr L	Mottola, Michelle F Davenport, Margie H Ruchat, Stephanie-May Davies, Gregory A Poitras, Veronica J Gray, Casey E Jaramillo Garcia, Alejandra Barrowman, Nick Adamo, Kristi B Duggan, Mary Barakat, Ruben Chilibeck, Phil Fleming, Karen Forte, Milena Korolnek, Jillian Nagpal, Taniya Slater, Linda G Stirling, Deanna Zehr, Lori	Journal Article Practice Guideline	Click here for full text options	SFX
63	Ovid Technologies	Ovid MEDLINE(R)	30326502	Behavioral Weight Loss Interventions to Prevent Obesity-Related Morbidity and Mortality in Adults: US Preventive Services Task Force Recommendation Statement.	JAMA. 320(11):1163-1171, 2018 09 18.	US Preventive Services Task Force Curry SJ Krist AH Owens DK Barry MJ Caughey AB Davidson KW Doubeni CA Epling JW Jr Grossman DC Kemper AR Kubik M Landefeld CS Mangione CM Phipps MG Silverstein M Simon MA Tseng CW Wong JB	US Preventive Services Task Force Curry, Susan J Krist, Alex H Owens, Douglas K Barry, Michael J Caughey, Aaron B Davidson, Karina W Doubeni, Chyke A Epling, John W Jr Grossman, David C Kemper, Alex R Kubik, Martha Landefeld, C Seth Mangione, Carol M Phipps, Maureen G Silverstein, Michael Simon, Melissa A Tseng, Chien-Wen Wong, John B	Journal Article Practice Guideline Research Support, U.S. Gov't, P.H.S.	Click here for full text options	SFX	[Summary for Patients in: JAMA. 2018 Sep 18;320(11):1210; PMID: 30326497 [https://www.ncbi.nlm.nih.gov/pubmed/30326497]] [Comment in: JAMA. 2018 Sep 18;320(11):1111-1113; PMID: 30422282 [https://www.ncbi.nlm.nih.gov/pubmed/30422282]]
64	Ovid Technologies	Ovid MEDLINE(R)	30326501	Behavioral and Pharmacotherapy Weight Loss Interventions to Prevent Obesity-Related Morbidity and Mortality in Adults: Updated Evidence Report and Systematic Review for the US Preventive Services Task Force. [Review]	JAMA. 320(11):1172-1191, 2018 09 18.	LeBlanc ES Patnode CD Webber EM Redmond N Rushkin M O'Connor EA	LeBlanc, Erin S Patnode, Carrie D Webber, Elizabeth M Redmond, Nadia Rushkin, Megan O'Connor, Elizabeth A	Journal Article Meta-Analysis Research Support, U.S. Gov't, P.H.S. Review Systematic Review	Click here for full text options	SFX	[Comment in: JAMA. 2018 Sep 18;320(11):1111-1113; PMID: 30422282 [https://www.ncbi.nlm.nih.gov/pubmed/30422282]]
65	Ovid Technologies	Ovid MEDLINE(R)	30224103	Application of Constrained Optimization Methods in Health Services Research: Report 2 of the ISPOR Optimization Methods Emerging Good Practices Task Force.	Value in Health. 21(9):1019-1028, 2018 09.	Crown W Buyukkaramikli N Sir MY Thokala P Morton A Marshall DA Tosh JC Ijzerman MJ Padula WV Pasupathy KS	Crown, William Buyukkaramikli, Nasuh Sir, Mustafa Y Thokala, Praveen Morton, Alec Marshall, Deborah A Tosh, Jonathan C Ijzerman, Maarten J Padula, William V Pasupathy, Kalyan S	Journal Article Research Support, Non-U.S. Gov't	Click here for full text options	SFX
66	Ovid Technologies	Ovid MEDLINE(R)	30072404	Sex and BMI Alter the Benefits and Risks of Sulfonylureas and Thiazolidinediones in Type 2 Diabetes: A Framework for Evaluating Stratification Using Routine Clinical and Individual Trial Data.	Diabetes Care. 41(9):1844-1853, 2018 09.	Dennis JM Henley WE Weedon MN Lonergan M Rodgers LR Jones AG Hamilton WT Sattar N Janmohamed S Holman RR Pearson ER Shields BM Hattersley AT MASTERMIND Consortium	Dennis, John M Henley, William E Weedon, Michael N Lonergan, Mike Rodgers, Lauren R Jones, Angus G Hamilton, William T Sattar, Naveed Janmohamed, Salim Holman, Rury R Pearson, Ewan R Shields, Beverley M Hattersley, Andrew T MASTERMIND Consortium	Journal Article Meta-Analysis Research Support, Non-U.S. Gov't	Click here for full text options	SFX
67	Ovid Technologies	Ovid MEDLINE(R)	30013260	Impact of structured education on glucose control and hypoglycaemia in Type-2 diabetes: a systematic review of randomized controlled trials. [Review]	Ghana Medical Journal. 52(1):41-60, 2018 Mar.	Yorke E Atiase Y	Yorke, Ernest Atiase, Yacoba	Journal Article Review Systematic Review	Click here for full text options	SFX
68	Ovid Technologies	Ovid MEDLINE(R)	30005099	Clinical Characteristics of Lower Extremity Surgical Site Infections in Dermatologic Surgery Based Upon 24-Month Retrospective Review.	Journal of Drugs in Dermatology: JDD. 17(7):766-771, 2018 Jul 01.	Bari O Eilers RE Jr Rubin AG Jiang SIB	Bari, Omar Eilers, Robert E Jr Rubin, Ashley G Jiang, Shang I Brian	Journal Article	Click here for full text options	SFX
69	Ovid Technologies	Ovid MEDLINE(R)	30002732	Big issues for small feet: developmental, biomechanical and clinical narratives on children's footwear. [Review]	Journal of Foot & Ankle Research. 11:39, 2018.	Morrison SC Price C McClymont J Nester C	Morrison, Stewart C Price, Carina McClymont, Juliet Nester, Chris	Journal Article Review	Click here for full text options	SFX
70	Ovid Technologies	Ovid MEDLINE(R)	29999147	[Psychosocial impact of type 1 diabetes mellitus in children, adolescents and their families. Literature review]. [Review] [Spanish]	Revista Chilena de Pediatria. 89(3):391-398, 2018 Jun.	Henriquez-Tejo R Cartes-Velasquez R	Henriquez-Tejo, Rocio Cartes-Velasquez, Ricardo	Journal Article Review	Click here for full text options	SFX
71	Ovid Technologies	Ovid MEDLINE(R)	29985930	Socioeconomic risk markers of leprosy in high-burden countries: A systematic review and meta-analysis. [Review]	PLoS Neglected Tropical Diseases [electronic resource]. 12(7):e0006622, 2018 07.	Pescarini JM Strina A Nery JS Skalinski LM Andrade KVF Penna MLF Brickley EB Rodrigues LC Barreto ML Penna GO	Pescarini, Julia Moreira Strina, Agostino Nery, Joilda Silva Skalinski, Lacita Menezes Andrade, Kaio Vinicius Freitas de Penna, Maria Lucia F Brickley, Elizabeth B Rodrigues, Laura C Barreto, Mauricio Lima Penna, Gerson Oliveira	Journal Article Meta-Analysis Research Support, Non-U.S. Gov't Review Systematic Review	Click here for full text options	SFX
72	Ovid Technologies	Ovid MEDLINE(R)	29983536	Contextualizing Ottawa Charter Frameworks for Type 2 Diabetes Prevention: A Professional Perspective as a Review. [Review]	Ethiopian Journal of Health Sciences. 28(3):355-364, 2018 May.	Agide FD Shakibazadeh E	Agide, Feleke Doyore Shakibazadeh, Elham	Journal Article Review	Click here for full text options	SFX
73	Ovid Technologies	Ovid MEDLINE(R)	29974120	Prevention of diabetic foot complications.	Singapore Medical Journal. 59(6):291-294, 2018 06.	Nather A Cao S Chen JLW Low AY	Nather, Aziz Cao, Shuo Chen, Jamie Li Wen Low, An Yee	Journal Article	Click here for full text options	SFX
74	Ovid Technologies	Ovid MEDLINE(R)	29961604	Meningococcal disease burden and transmission in crowded settings and mass gatherings other than Hajj/Umrah: A systematic review. [Review]	Vaccine. 36(31):4593-4602, 2018 07 25.	Badahdah AM Rashid H Khatami A Booy R	Badahdah, Al-Mamoon Rashid, Harunor Khatami, Ameneh Booy, Robert	Journal Article Review Systematic Review	Click here for full text options	SFX
75	Ovid Technologies	Ovid MEDLINE(R)	29943617	Could an increase in vigilance for spinal tuberculosis at primary health care level, enable earlier diagnosis at district level in a tuberculosis endemic country?. [Review]	African Journal of Primary Health Care & Family Medicine. 10(1):e1-e9, 2018 Jun 18.	Galloway KM Parker R	Galloway, Karen M Parker, Romy	Journal Article Review	Click here for full text options	SFX
76	Ovid Technologies	Ovid MEDLINE(R)	29934481	Global Diabetes Prevention Interventions: A Systematic Review and Network Meta-analysis of the Real-World Impact on Incidence, Weight, and Glucose. [Review]	Diabetes Care. 41(7):1526-1534, 2018 07.	Galaviz KI Weber MB Straus A Haw JS Narayan KMV Ali MK	Galaviz, Karla Ivette Weber, Mary Beth Straus, Audrey Haw, Jeehea Sonya Narayan, K M Venkat Ali, Mohammed K	Journal Article Meta-Analysis Research Support, N.I.H., Extramural Research Support, Non-U.S. Gov't Review Systematic Review	Click here for full text options	SFX
77	Ovid Technologies	Ovid MEDLINE(R)	29897915	The role of social determinants of health in the risk and prevention of group A streptococcal infection, acute rheumatic fever and rheumatic heart disease: A systematic review. [Review]	PLoS Neglected Tropical Diseases [electronic resource]. 12(6):e0006577, 2018 06.	Coffey PM Ralph AP Krause VL	Coffey, Pasqualina M Ralph, Anna P Krause, Vicki L	Journal Article Research Support, Non-U.S. Gov't Review Systematic Review	Click here for full text options	SFX
78	Ovid Technologies	Ovid MEDLINE(R)	29849003	Associations of Diet and Physical Activity with Risk for Gestational Diabetes Mellitus: A Systematic Review and Meta-Analysis. [Review]	Nutrients. 10(6), 2018 May 30.	Mijatovic-Vukas J Capling L Cheng S Stamatakis E Louie J Cheung NW Markovic T Ross G Senior A Brand-Miller JC Flood VM	Mijatovic-Vukas, Jovana Capling, Louise Cheng, Sonia Stamatakis, Emmanuel Louie, Jimmy Cheung, N Wah Markovic, Tania Ross, Glynis Senior, Alistair Brand-Miller, Jennie C Flood, Victoria M	Journal Article Meta-Analysis Review Systematic Review	Click here for full text options	SFX
79	Ovid Technologies	Ovid MEDLINE(R)	29843692	Quality improvement strategies at primary care level to reduce inequalities in diabetes care: an equity-oriented systematic review. [Review]	BMC Endocrine Disorders. 18(1):31, 2018 May 29.	Terens N Vecchi S Bargagli AM Agabiti N Mitrova Z Amato L Davoli M	Terens, Natalie Vecchi, Simona Bargagli, Anna Maria Agabiti, Nera Mitrova, Zuzana Amato, Laura Davoli, Marina	Journal Article Review Systematic Review	Click here for full text options	SFX
80	Ovid Technologies	Ovid MEDLINE(R)	29843522	Culturally responsive approaches to health promotion for Native Hawaiians and Pacific Islanders. [Review]	Annals of Human Biology. 45(3):249-263, 2018 May.	Kaholokula JK Ing CT Look MA Delafield R Sinclair K	Kaholokula, Joseph Keawe'aimoku Ing, Claire Townsend Look, Mele A Delafield, Rebecca Sinclair, Ka'imi	Journal Article Review	Click here for full text options	SFX
81	Ovid Technologies	Ovid MEDLINE(R)	29807105	Characteristics, prevalence, and outcomes of diabetic foot ulcers in Africa. A systemic review and meta-analysis. [Review]	Diabetes Research & Clinical Practice. 142:63-73, 2018 Aug.	Rigato M Pizzol D Tiago A Putoto G Avogaro A Fadini GP	Rigato, Mauro Pizzol, Damiano Tiago, Armindo Putoto, Giovanni Avogaro, Angelo Fadini, Gian Paolo	Journal Article Meta-Analysis Review	Click here for full text options	SFX
82	Ovid Technologies	Ovid MEDLINE(R)	29787035	Hair toe tourniquets: a review of two case studies.	Emergency Nurse. 26(2):31-35, 2018 Jul 06.	Booth J Morse T	Booth, Julia Morse, Tim	Case Reports Journal Article	Click here for full text options	SFX
83	Ovid Technologies	Ovid MEDLINE(R)	29784698	Aspects of Multicomponent Integrated Care Promote Sustained Improvement in Surrogate Clinical Outcomes: A Systematic Review and Meta-analysis. [Review]	Diabetes Care. 41(6):1312-1320, 2018 06.	Lim LL Lau ESH Kong APS Davies MJ Levitt NS Eliasson B Aguilar-Salinas CA Ning G Seino Y So WY McGill M Ogle GD Orchard TJ Clarke P Holman RR Gregg EW Gagliardino JJ Chan JCN	Lim, Lee Ling Lau, Eric S H Kong, Alice P S Davies, Melanie J Levitt, Naomi S Eliasson, Bjorn Aguilar-Salinas, Carlos A Ning, Guang Seino, Yutaka So, Wing Yee McGill, Margaret Ogle, Graham D Orchard, Trevor J Clarke, Philip Holman, Rury R Gregg, Edward W Gagliardino, Juan Jose Chan, Juliana C N	Journal Article Meta-Analysis Research Support, Non-U.S. Gov't Review Systematic Review	Click here for full text options	SFX
84	Ovid Technologies	Ovid MEDLINE(R)	29777981	Bare footprint metric analysis methods for comparison and identification in forensic examinations: A review of literature. [Review]	Journal of Forensic & Legal Medicine. 58:101-112, 2018 Aug.	Mukhra R Krishan K Kanchan T	Mukhra, Richa Krishan, Kewal Kanchan, Tanuj	Journal Article Review	Click here for full text options	SFX
85	Ovid Technologies	Ovid MEDLINE(R)	29769078	The effect of diabetes self-management education on HbA1c and quality of life in African-Americans: a systematic review and meta-analysis. [Review]	BMC Health Services Research. 18(1):367, 2018 05 16.	Cunningham AT Crittendon DR White N Mills GD Diaz V LaNoue MD	Cunningham, Amy T Crittendon, Denine R White, Neva Mills, Geoffrey D Diaz, Victor LaNoue, Marianna D	Journal Article Meta-Analysis Review Systematic Review	Click here for full text options	SFX
86	Ovid Technologies	Ovid MEDLINE(R)	29682584	Patient-Related Determinants of Glycaemic Control in People with Type 2 Diabetes in the Gulf Cooperation Council Countries: A Systematic Review. [Review]	Journal of Diabetes Research. 2018:9389265, 2018.	Alramadan MJ Afroz A Hussain SM Batais MA Almigbal TH Al-Humrani HA Albaloshi A Romero L Magliano DJ Billah B	Alramadan, Mohammed J Afroz, Afsana Hussain, Sultana Monira Batais, Mohammed Ali Almigbal, Turky H Al-Humrani, Hassan Ahmad Albaloshi, Ahmed Romero, Lorena Magliano, Dianna J Billah, Baki	Journal Article Review Systematic Review	Click here for full text options	SFX
87	Ovid Technologies	Ovid MEDLINE(R)	29673826	Lifestyle interventions for improving health and health behaviours in women with type 2 diabetes: A systematic review of the literature 2011-2017. [Review]	Maturitas. 111:1-14, 2018 May.	Seib C Parkinson J McDonald N Fujihira H Zietek S Anderson D	Seib, Charrlotte Parkinson, Joy McDonald, Nicole Fujihira, Haruka Zietek, Stephanie Anderson, Debra	Journal Article Review Systematic Review	Click here for full text options	SFX
88	Ovid Technologies	Ovid MEDLINE(R)	29661584	Strategies for increasing uptake of vaccination in pregnancy in high-income countries: A systematic review. [Review]	Vaccine. 36(20):2751-2759, 2018 05 11.	Bisset KA Paterson P	Bisset, Kate Alexandra Paterson, Pauline	Journal Article Review Systematic Review	Click here for full text options	SFX
89	Ovid Technologies	Ovid MEDLINE(R)	29625913	What is the association between social capital and diabetes mellitus? A systematic review. [Review]	Diabetes & Metabolic Syndrome. 12(4):601-605, 2018 Jul.	Flor CR Baldoni NR Aquino JA Baldoni AO Fabbro ALD Figueiredo RC Oliveira CDL	Flor, Cristina Rabelo Baldoni, Nayara Ragi Aquino, Jessica Azevedo Baldoni, Andre Oliveira Fabbro, Amaury Lelis Dal Figueiredo, Roberta Carvalho Oliveira, Claudia Di Lorenzo	Journal Article Review Systematic Review	Click here for full text options	SFX
90	Ovid Technologies	Ovid MEDLINE(R)	29596495	Assessing the influence of health systems on Type 2 Diabetes Mellitus awareness, treatment, adherence, and control: A systematic review. [Review]	PLoS ONE [Electronic Resource]. 13(3):e0195086, 2018.	Ong SE Koh JJK Toh SES Chia KS Balabanova D McKee M Perel P Legido-Quigley H	Ong, Suan Ee Koh, Joel Jun Kai Toh, Sue-Anne Ee Shiow Chia, Kee Seng Balabanova, Dina McKee, Martin Perel, Pablo Legido-Quigley, Helena	Journal Article Research Support, Non-U.S. Gov't Review Systematic Review	Click here for full text options	SFX
91	Ovid Technologies	Ovid MEDLINE(R)	29587246	Effect of different designs of ankle-foot orthoses on gait in patients with stroke: A systematic review. [Review]	Gait & Posture. 62:268-279, 2018 May.	Daryabor A Arazpour M Aminian G	Daryabor, Aliyeh Arazpour, Mokhtar Aminian, Gholamreza	Journal Article Review Systematic Review	Click here for full text options	SFX
92	Ovid Technologies	Ovid MEDLINE(R)	29571275	Insulin non-persistence among people with type 2 diabetes: how to get your patients to stay on insulin therapy. [Review]	Postgraduate Medicine. 130(4):394-401, 2018 May.	Garnero TL Davis NJ Perez-Nieves M Hadjiyianni I Cao D Ivanova JI Peyrot M	Garnero, Theresa L Davis, Nichola J Perez-Nieves, Magaly Hadjiyianni, Irene Cao, Dachuang Ivanova, Jasmina I Peyrot, Mark	Journal Article Review	Click here for full text options	SFX
93	Ovid Technologies	Ovid MEDLINE(R)	29560031	'A good fit?' Bringing the sociology of footwear to the clinical encounter in podiatry services: a narrative review. [Review]	Journal of Foot & Ankle Research. 11:9, 2018.	Nicholls E Robinson V Farndon L Vernon W	Nicholls, Emily Robinson, Victoria Farndon, Lisa Vernon, Wesley	Journal Article Review	Click here for full text options	SFX
94	Ovid Technologies	Ovid MEDLINE(R)	29558518	Risk factors for type 2 diabetes mellitus: An exposure-wide umbrella review of meta-analyses. [Review]	PLoS ONE [Electronic Resource]. 13(3):e0194127, 2018.	Bellou V Belbasis L Tzoulaki I Evangelou E	Bellou, Vanesa Belbasis, Lazaros Tzoulaki, Ioanna Evangelou, Evangelos	Journal Article Meta-Analysis Review	Click here for full text options	SFX
95	Ovid Technologies	Ovid MEDLINE(R)	29556705	The effectiveness of therapeutic shoes in patients with rheumatoid arthritis: a systematic review and meta-analysis. [Review]	Rheumatology International. 38(5):749-762, 2018 May.	Tenten-Diepenmaat M van der Leeden M Vliet Vlieland TPM Roorda LD Dekker J	Tenten-Diepenmaat, Marloes van der Leeden, Marike Vliet Vlieland, Thea P M Roorda, Leo D Dekker, Joost	Journal Article Meta-Analysis Review Systematic Review	Click here for full text options	SFX
96	Ovid Technologies	Ovid MEDLINE(R)	29555795	Efficacy of foot orthoses for the treatment of plantar heel pain: a systematic review and meta-analysis. [Review]	British Journal of Sports Medicine. 52(16):1040-1046, 2018 Aug.	Rasenberg N Riel H Rathleff MS Bierma-Zeinstra SMA van Middelkoop M	Rasenberg, Nadine Riel, Henrik Rathleff, Michael S Bierma-Zeinstra, Sita M A van Middelkoop, Marienke	Journal Article Meta-Analysis Review Systematic Review	Click here for full text options	SFX
97	Ovid Technologies	Ovid MEDLINE(R)	29544944	Benefits and limitations of implementing Chronic Care Model (CCM) in primary care programs: A systematic review. [Review]	International Journal of Cardiology. 258:279-288, 2018 05 01.	Yeoh EK Wong MCS Wong ELY Yam C Poon CM Chung RY Chong M Fang Y Wang HHX Liang M Cheung WWL Chan CH Zee B Coats AJS	Yeoh, E K Wong, Martin C S Wong, Eliza L Y Yam, Carrie Poon, C M Chung, Roger Y Chong, Marc Fang, Yuan Wang, Harry H X Liang, Miaoyin Cheung, Wilson W L Chan, Chun Hei Zee, Benny Coats, Andrew J Stewart	Journal Article Review Systematic Review	Click here for full text options	SFX	[Comment in: Int J Cardiol. 2018 May 1;258:295-296; PMID: 29544947 [https://www.ncbi.nlm.nih.gov/pubmed/29544947]]
98	Ovid Technologies	Ovid MEDLINE(R)	29538577	Quality of life related to health of adolescents with dm1: an integrative review. [Review] [Portuguese, English]	Ciencia & Saude Coletiva. 23(3):973-989, 2018 Mar.	Cruz DSMD Collet N Nobrega VM	Cruz, Dea Silvia Moura da Collet, Neusa Nobrega, Vanessa Medeiros	Journal Article Review	Click here for full text options	SFX
99	Ovid Technologies	Ovid MEDLINE(R)	29481330	Total Contact Cast Use in Patients With Peripheral Arterial Disease: A Case Series and Systematic Review. [Review]	Wounds-A Compendium of Clinical Research & Practice. 30(2):49-56, 2018 Feb.	Tickner A Klinghard C Arnold JF Marmolejo V	Tickner, Anthony Klinghard, Cheri Arnold, Jonathan F Marmolejo, Valerie	Journal Article Review Systematic Review	Click here for full text options	SFX
100	Ovid Technologies	Ovid MEDLINE(R)	29475153	Effects of high heeled shoes on gait. A review. [Review]	Gait & Posture. 61:423-430, 2018 03.	Wiedemeijer MM Otten E	Wiedemeijer, M M Otten, E	Journal Article Review	Click here for full text options	SFX
101	Ovid Technologies	Ovid MEDLINE(R)	29444781	Do quality improvement initiatives for diabetes care address social inequities? Secondary analysis of a systematic review. [Review]	BMJ Open. 8(2):e018826, 2018 02 14.	Lu JB Danko KJ Elfassy MD Welch V Grimshaw JM Ivers NM	Lu, Jacquie Boyang Danko, Kristin J Elfassy, Michael D Welch, Vivian Grimshaw, Jeremy M Ivers, Noah M	Journal Article Research Support, Non-U.S. Gov't Review Systematic Review	Click here for full text options	SFX
102	Ovid Technologies	Ovid MEDLINE(R)	29431291	Slow to heel: a literature review on the management of diabetic calcaneal ulceration. [Review]	International Wound Journal. 15(2):205-211, 2018 Apr.	Khoo R Jansen S	Khoo, Rachel Jansen, Shirley	Journal Article Review	Click here for full text options	SFX
103	Ovid Technologies	Ovid MEDLINE(R)	29422139	The effectiveness of theory- and model-based lifestyle interventions on HbA1c among patients with type 2 diabetes: a systematic review and meta-analysis. [Review]	Public Health. 155:133-141, 2018 Feb.	Doshmangir P Jahangiry L Farhangi MA Doshmangir L Faraji L	Doshmangir, P Jahangiry, L Farhangi, M A Doshmangir, L Faraji, L	Journal Article Meta-Analysis Review Systematic Review	Click here for full text options	SFX
104	Ovid Technologies	Ovid MEDLINE(R)	29417185	Diabetes in the older patient: heterogeneity requires individualisation of therapeutic strategies. [Review]	Diabetologia. 61(7):1503-1516, 2018 07.	Schernthaner G Schernthaner-Reiter MH	Schernthaner, Guntram Schernthaner-Reiter, Marie Helene	Journal Article Research Support, Non-U.S. Gov't Review	Click here for full text options	SFX
105	Ovid Technologies	Ovid MEDLINE(R)	29380542	Effectiveness and acceptability of continuous glucose monitoring for type 2 diabetes management: A narrative review. [Review]	Journal of Diabetes Investigation. 9(4):713-725, 2018 Jul.	Taylor PJ Thompson CH Brinkworth GD	Taylor, Pennie J Thompson, Campbell H Brinkworth, Grant D	Journal Article Review	Click here for full text options	SFX
106	Ovid Technologies	Ovid MEDLINE(R)	29377078	Impact of climate change on dermatological conditions related to flooding: update from the International Society of Dermatology Climate Change Committee. [Review]	International Journal of Dermatology. 57(8):901-910, 2018 Aug.	Dayrit JF Bintanjoyo L Andersen LK Davis MDP	Dayrit, Johannes F Bintanjoyo, Lunardi Andersen, Louise K Davis, Mark Dennis P	Journal Article Review	Click here for full text options	SFX
107	Ovid Technologies	Ovid MEDLINE(R)	29349843	Pregnancy after bariatric surgery: Maternal and fetal outcomes of 39 pregnancies and a literature review.	Journal of Obstetrics & Gynaecology Research. 44(4):681-690, 2018 Apr.	Costa MM Belo S Souteiro P Neves JS Magalhaes D Silva RB Oliveira SC Freitas P Varela A Queiros J Carvalho D	Costa, Maria Manuel Belo, Sandra Souteiro, Pedro Neves, Joao S Magalhaes, Daniela Silva, Rita B Oliveira, Sofia C Freitas, Paula Varela, Ana Queiros, Joana Carvalho, Davide	Journal Article Observational Study	Click here for full text options	SFX
108	Ovid Technologies	Ovid MEDLINE(R)	29346145	Diagnostic and Therapeutic Ultrasound on Venous and Arterial Ulcers: A Focused Review. [Review]	Advances in Skin & Wound Care. 31(2):55-65, 2018 Feb.	Kavros SJ Coronado R	Kavros, Steven J Coronado, Robert	Comparative Study Journal Article Review	Click here for full text options	SFX	[Comment in: Adv Skin Wound Care. 2018 Feb;31(2):53; PMID: 29346144 [https://www.ncbi.nlm.nih.gov/pubmed/29346144]]
109	Ovid Technologies	Ovid MEDLINE(R)	29339040	Effectiveness of workplace diabetes prevention programs: A systematic review of the evidence. [Review]	Patient Education & Counseling. 101(6):1036-1050, 2018 06.	Brown SA Garcia AA Zuniga JA Lewis KA	Brown, Sharon A Garcia, Alexandra A Zuniga, Julie A Lewis, Kimberly A	Journal Article Review Systematic Review	Click here for full text options	SFX
110	Ovid Technologies	Ovid MEDLINE(R)	29325776	Prevalence of prediabetes and diabetes mellitus among adults residing in Cameroon: A systematic review and meta-analysis. [Review]	Diabetes Research & Clinical Practice. 137:109-118, 2018 Mar.	Bigna JJ Nansseu JR Katte JC Noubiap JJ	Bigna, Jean Joel Nansseu, Jobert Richie Katte, Jean-Claude Noubiap, Jean Jacques	Journal Article Meta-Analysis Review Systematic Review	Click here for full text options	SFX
111	Ovid Technologies	Ovid MEDLINE(R)	29301764	Adverse events in patients in home healthcare: a retrospective record review using trigger tool methodology.	BMJ Open. 8(1):e019267, 2018 01 03.	Schildmeijer KGI Unbeck M Ekstedt M Lindblad M Nilsson L	Schildmeijer, Kristina Gorel Ingegerd Unbeck, Maria Ekstedt, Mirjam Lindblad, Marlene Nilsson, Lena	Journal Article Research Support, Non-U.S. Gov't	Click here for full text options	SFX
112	Ovid Technologies	Ovid MEDLINE(R)	29227525	Functional electrical stimulation and ankle foot orthoses provide equivalent therapeutic effects on foot drop: A meta-analysis providing direction for future research. [Review]	Journal of Rehabilitation Medicine. 50(2):129-139, 2018 Feb 13.	Prenton S Hollands KL Kenney LPJ Onmanee P	Prenton, Sarah Hollands, Kristen L Kenney, Laurence P J Onmanee, Pornsuree	Journal Article Meta-Analysis Review	Click here for full text options	SFX
113	Ovid Technologies	Ovid MEDLINE(R)	29187673	Dietary interventions to prevent and manage diabetes in worksite settings: a meta-analysis. [Review]	Journal of Occupational Health. 60(1):31-45, 2018 Jan 25.	Shrestha A Karmacharya BM Khudyakov P Weber MB Spiegelman D	Shrestha, Archana Karmacharya, Biraj Man Khudyakov, Polyna Weber, Mary Beth Spiegelman, Donna	Journal Article Meta-Analysis Review	Click here for full text options	SFX
114	Ovid Technologies	Ovid MEDLINE(R)	29136543	Graduating student nurses' and student podiatrists' wound care competence - An integrative literature review. [Review]	Nurse Education in Practice. 29:1-7, 2018 Mar.	Kielo E Salminen L Stolt M	Kielo, Emilia Salminen, Leena Stolt, Minna	Journal Article Review	Click here for full text options	SFX
115	Ovid Technologies	Ovid MEDLINE(R)	29130114	Workplace bullying and violence as risk factors for type 2 diabetes: a multicohort study and meta-analysis.	Diabetologia. 61(1):75-83, 2018 Jan.	Xu T Magnusson Hanson LL Lange T Starkopf L Westerlund H Madsen IEH Rugulies R Pentti J Stenholm S Vahtera J Hansen AM Kivimaki M Rod NH	Xu, Tianwei Magnusson Hanson, Linda L Lange, Theis Starkopf, Liis Westerlund, Hugo Madsen, Ida E H Rugulies, Reiner Pentti, Jaana Stenholm, Sari Vahtera, Jussi Hansen, Ase M Kivimaki, Mika Rod, Naja H	Journal Article Meta-Analysis	Click here for full text options	SFX
116	Ovid Technologies	Ovid MEDLINE(R)	29129000	Health literacy in type 2 diabetes patients: a systematic review of systematic reviews. [Review]	Acta Diabetologica. 55(1):1-12, 2018 Jan.	Caruso R Magon A Baroni I Dellafiore F Arrigoni C Pittella F Ausili D	Caruso, Rosario Magon, Arianna Baroni, Irene Dellafiore, Federica Arrigoni, Cristina Pittella, Francesco Ausili, Davide	Journal Article Review Systematic Review	Click here for full text options	SFX
117	Ovid Technologies	Ovid MEDLINE(R)	29128129	Spanish Guidelines on Treatment of Bronchiectasis in Adults.	Archivos de Bronconeumologia. 54(2):88-98, 2018 Feb.	Martinez-Garcia MA Maiz L Olveira C Giron RM de la Rosa D Blanco M Canton R Vendrell M Polverino E de Gracia J Prados C	Martinez-Garcia, Miguel Angel Maiz, Luis Olveira, Casilda Giron, Rosa Maria de la Rosa, David Blanco, Marina Canton, Rafael Vendrell, Montserrat Polverino, Eva de Gracia, Javier Prados, Concepcion	Journal Article Practice Guideline	Click here for full text options	SFX
118	Ovid Technologies	Ovid MEDLINE(R)	29091034	Updating the Diabetic Foot Treatment Algorithm: Recommendations on Treatment Using Advanced Medicine and Therapies. [Review]	Wounds-A Compendium of Clinical Research & Practice. 30(2):29-35, 2018 Feb.	Blume P Wu S	Blume, Peter Wu, Stephanie	Journal Article Review	Click here for full text options	SFX
119	Ovid Technologies	Ovid MEDLINE(R)	28970034	Diabetes structured self-management education programmes: a narrative review and current innovations. [Review]	The Lancet Diabetes & Endocrinology. 6(2):130-142, 2018 02.	Chatterjee S Davies MJ Heller S Speight J Snoek FJ Khunti K	Chatterjee, Sudesna Davies, Melanie J Heller, Simon Speight, Jane Snoek, Frank J Khunti, Kamlesh	Journal Article Research Support, Non-U.S. Gov't Review	Click here for full text options	SFX	[Comment in: Lancet Diabetes Endocrinol. 2018 Feb;6(2):91; PMID: 29413164 [https://www.ncbi.nlm.nih.gov/pubmed/29413164]] [Comment in: Lancet Diabetes Endocrinol. 2018 Feb;6(2):91-92; PMID: 29413163 [https://www.ncbi.nlm.nih.gov/pubmed/29413163]] [Erratum in: Lancet Diabetes Endocrinol. 2018 Feb;6(2):e2; PMID: 29066097 [https://www.ncbi.nlm.nih.gov/pubmed/29066097]]
120	Ovid Technologies	Ovid MEDLINE(R)	28960449	An integrative review of the psychosocial facilitators and challenges of continuous subcutaneous insulin infusion therapy in type 1 diabetes. [Review]	Journal of Advanced Nursing. 74(3):528-538, 2018 Mar.	Payk M Robinson T Davis D Atchan M	Payk, Marlene Robinson, Tracy Davis, Deborah Atchan, Marjorie	Journal Article Review	Click here for full text options	SFX
121	Ovid Technologies	Ovid MEDLINE(R)	28952896	Gastrointestinal Prophylaxis in Sports Medicine.	Sports & Health. 10(2):152-155, 2018 Mar/Apr.	Patel AR Oheb D Zaslow TL	Patel, Akash R Oheb, Daniel Zaslow, Tracy L	Journal Article	Click here for full text options	SFX
122	Ovid Technologies	Ovid MEDLINE(R)	28935689	Foot orthoses for plantar heel pain: a systematic review and meta-analysis. [Review]	British Journal of Sports Medicine. 52(5):322-328, 2018 Mar.	Whittaker GA Munteanu SE Menz HB Tan JM Rabusin CL Landorf KB	Whittaker, Glen A Munteanu, Shannon E Menz, Hylton B Tan, Jade M Rabusin, Chantel L Landorf, Karl B	Journal Article Meta-Analysis Review Systematic Review	Click here for full text options	SFX
123	Ovid Technologies	Ovid MEDLINE(R)	28887186	To test or not to test? Laboratory support for the diagnosis of Lyme borreliosis: a position paper of ESGBOR, the ESCMID study group for Lyme borreliosis. [Review]	Clinical Microbiology & Infection. 24(2):118-124, 2018 Feb.	Dessau RB van Dam AP Fingerle V Gray J Hovius JW Hunfeld KP Jaulhac B Kahl O Kristoferitsch W Lindgren PE Markowicz M Mavin S Ornstein K Rupprecht T Stanek G Strle F	Dessau, R B van Dam, A P Fingerle, V Gray, J Hovius, J W Hunfeld, K-P Jaulhac, B Kahl, O Kristoferitsch, W Lindgren, P-E Markowicz, M Mavin, S Ornstein, K Rupprecht, T Stanek, G Strle, F	Journal Article Review	Click here for full text options	SFX	[Comment in: Clin Microbiol Infect. 2018 Feb;24(2):210; PMID: 29030171 [https://www.ncbi.nlm.nih.gov/pubmed/29030171]]
124	Ovid Technologies	Ovid MEDLINE(R)	28870495	Depression in the School-Aged Child With Type 1 Diabetes: Implications for Pediatric Primary Care Providers.	Journal of Pediatric Health Care. 32(1):43-52, 2018 Jan - Feb.	Alvar CM Coddington JA Foli KJ Ahmed AH	Alvar, Caitlyn M Coddington, Jennifer A Foli, Karen J Ahmed, Azza H	Journal Article	Click here for full text options	SFX
125	Ovid Technologies	Ovid MEDLINE(R)	28826743	Foot disorders in the elderly: A mini-review. [Review]	Disease-A-Month. 64(3):64-91, 2018 Mar.	Rodriguez-Sanz D Tovaruela-Carrion N Lopez-Lopez D Palomo-Lopez P Romero-Morales C Navarro-Flores E Calvo-Lobo C	Rodriguez-Sanz, David Tovaruela-Carrion, Natalia Lopez-Lopez, Daniel Palomo-Lopez, Patricia Romero-Morales, Carlos Navarro-Flores, Emmanuel Calvo-Lobo, Cesar	Journal Article Review	Click here for full text options	SFX
126	Ovid Technologies	Ovid MEDLINE(R)	28812959	Periocular manifestations of trigeminal trophic syndrome: A case series and literature review. [Review]	Orbit. 37(1):32-35, 2018 Feb.	McVeigh KA Adams M Harrad R Ford R	McVeigh, Katherine A Adams, Morag Harrad, Richard Ford, Rebecca	Case Reports Journal Article Review	Click here for full text options	SFX
127	Ovid Technologies	Ovid MEDLINE(R)	28795519	Outcomes, costs and stakeholders' perspectives associated with the incorporation of community pharmacy services into the National Health Insurance System in Thailand: a systematic review. [Review]	International Journal of Pharmacy Practice. 26(1):16-27, 2018 Feb.	Asayut N Sookaneknun P Chaiyasong S Saramunee K	Asayut, Narong Sookaneknun, Phayom Chaiyasong, Surasak Saramunee, Kritsanee	Journal Article Review Systematic Review	Click here for full text options	SFX
128	Ovid Technologies	Ovid MEDLINE(R)	28793386	Sleep disturbance in people with diabetes: A concept analysis. [Review]	Journal of Clinical Nursing. 27(1-2):e50-e60, 2018 Jan.	Zhu B Vincent C Kapella MC Quinn L Collins EG Ruggiero L Park C Fritschi C	Zhu, Bingqian Vincent, Catherine Kapella, Mary C Quinn, Laurie Collins, Eileen G Ruggiero, Laurie Park, Chang Fritschi, Cynthia	Journal Article Review	Click here for full text options	SFX
129	Ovid Technologies	Ovid MEDLINE(R)	28679283	Integrating cardiovascular diseases, hypertension, and diabetes with HIV services: a systematic review. [Review]	AIDS Care. 30(1):103-115, 2018 Jan.	Haldane V Legido-Quigley H Chuah FLH Sigfrid L Murphy G Ong SE Cervero-Liceras F Watt N Balabanova D Hogarth S Maimaris W Buse K McKee M Piot P Perel P	Haldane, Victoria Legido-Quigley, Helena Chuah, Fiona Leh Hoon Sigfrid, Louise Murphy, Georgina Ong, Suan Ee Cervero-Liceras, Francisco Watt, Nicola Balabanova, Dina Hogarth, Sue Maimaris, Will Buse, Kent McKee, Martin Piot, Peter Perel, Pablo	Journal Article Review Systematic Review	Click here for full text options	SFX
130	Ovid Technologies	Ovid MEDLINE(R)	28606045	Patient Impressions of Possible Catastrophic Outcomes after Diabetic Foot Ulceration. [Review]	Current Diabetes Reviews. 14(4):376-388, 2018.	Ashmore Z Vickers B La Fontaine J Shibuya N Jupiter DC	Ashmore, Zachary Vickers, Benjamin La Fontaine, Javier Shibuya, Naohiro Jupiter, Daniel C	Journal Article Review Systematic Review	Click here for full text options	SFX
131	Ovid Technologies	Ovid MEDLINE(R)	28467010	Hospital admissions for physical health conditions for people with intellectual disabilities: Systematic review. [Review]	Journal of Applied Research in Intellectual Disabilities. 31 Suppl 1:1-10, 2018 Jan.	Dunn K Hughes-McCormack L Cooper SA	Dunn, Kirsty Hughes-McCormack, Laura Cooper, Sally-Ann	Journal Article Review Systematic Review	Click here for full text options	SFX
132	Ovid Technologies	Ovid MEDLINE(R)	28463033	Telehealth for diabetes self-management in primary healthcare: A systematic review and meta-analysis. [Review]	Journal of Telemedicine & Telecare. 24(5):356-364, 2018 Jun.	So CF Chung JW	So, Chi F Chung, Joanne Wy	Journal Article Meta-Analysis Review Systematic Review	Click here for full text options	SFX
133	Ovid Technologies	Ovid MEDLINE(R)	28302044	Literature Review on Diabetes Internet-based Spanish-Language Information. [Review]	Current Diabetes Reviews. 14(2):138-148, 2018.	Aponte J Tejada K Acosta-Melo M	Aponte, Judith Tejada, Karen Acosta-Melo, Mariel	Journal Article Review	Click here for full text options	SFX
134	Ovid Technologies	Ovid MEDLINE(R)	28164750	Educational Strategies of Diabetes Group Medical Visits: A Review. [Review]	Current Diabetes Reviews. 14(3):227-236, 2018.	Kirk JK Devoid HM Strickland CG	Kirk, Julienne K Devoid, Hannah M Strickland, Carmen G	Journal Article Review	Click here for full text options	SFX
135	Ovid Technologies	Ovid MEDLINE(R)	29932570	The Patient-Centered Medical Home Model and Diabetes Outcomes: An Integrative Literature Review. [Review]	Journal of National Black Nurses Association. 28(1):60-63, 2017 Jul.	Hendricks G Corr AP Odell AP Goebel JR	Hendricks, Glenmore Corr, Andrew P Odell, Annie P Goebel, Joy R	Journal Article Review	Click here for full text options	SFX
136	Ovid Technologies	Ovid MEDLINE(R)	29932569	Health Coaching Strategy to Improve Glycemic Control in African- American Adults with Type 2 Diabetes: An Integrative Review. [Review]	Journal of National Black Nurses Association. 28(1):54-59, 2017 Jul.	Ruffin L	Ruffin, Larider	Journal Article Review	Click here for full text options	SFX
137	Ovid Technologies	Ovid MEDLINE(R)	29894028	A Uniform.Approach in the Use of U-500 Regular Insulin in the Management Of Paiients with Obesity and Insu] in Resistance: The Clinicia's View. [Review]	Delaware Medical Journal. 89(5):142-146, 2017 May.	Lenhard J Rockwell K Tran K	Lenhard, James Rockwell, Karen Tran, Kim	Journal Article Review	Click here for full text options	SFX
138	Ovid Technologies	Ovid MEDLINE(R)	29390580	Successful management of a complicated clinical crisis: A patient with left-sided endocarditis and secondary hemophagocytic lymphohistiocytosis: a rare case report and literature review. [Review]	Medicine. 96(51):e9451, 2017 Dec.	Xu P Zeng H Zhou M Ouyang J Chen B Zhang Q	Xu, Peipei Zeng, Hui Zhou, Min Ouyang, Jian Chen, Bing Zhang, Qiguo	Case Reports Journal Article Review	Click here for full text options	SFX
139	Ovid Technologies	Ovid MEDLINE(R)	29296160	Strategies to increase immunization coverage of tetanus vaccine among women in Sub Saharan Africa: a systematic review. [Review]	The Pan African medical journal. 27(Suppl 3):25, 2017.	Vouking MZ Tadenfok CN Ekani JME	Vouking, Marius Zambou Tadenfok, Carine Nouboudem Ekani, Jean Marie Edengue	Journal Article Review Systematic Review	Click here for full text options	SFX
140	Ovid Technologies	Ovid MEDLINE(R)	29254492	Sporadic isolated congenital asplenia with fulminant pneumococcal meningitis: a case report and updated literature review. [Review]	BMC Infectious Diseases. 17(1):777, 2017 12 18.	Iijima S	Iijima, Shigeo	Case Reports Journal Article Review	Click here for full text options	SFX
141	Ovid Technologies	Ovid MEDLINE(R)	29235986	Managing diabetes in people with dementia: a realist review. [Review]	Health Technology Assessment (Winchester, England). 21(75):1-140, 2017 12.	Bunn F Goodman C Jones PR Russell B Trivedi D Sinclair A Bayer A Rait G Rycroft-Malone J Burton C	Bunn, Frances Goodman, Claire Jones, Peter Reece Russell, Bridget Trivedi, Daksha Sinclair, Alan Bayer, Antony Rait, Greta Rycroft-Malone, Jo Burton, Chris	Journal Article Meta-Analysis Review Research Support, Non-U.S. Gov't	Click here for full text options	SFX
142	Ovid Technologies	Ovid MEDLINE(R)	29232703	Knowledge and awareness of and perception towards cardiovascular disease risk in sub-Saharan Africa: A systematic review. [Review]	PLoS ONE [Electronic Resource]. 12(12):e0189264, 2017.	Boateng D Wekesah F Browne JL Agyemang C Agyei-Baffour P Aikins AD Smit HA Grobbee DE Klipstein-Grobusch K	Boateng, Daniel Wekesah, Frederick Browne, Joyce L Agyemang, Charles Agyei-Baffour, Peter Aikins, Ama de-Graft Smit, Henriette A Grobbee, Diederick E Klipstein-Grobusch, Kerstin	Journal Article Review Systematic Review	Click here for full text options	SFX
143	Ovid Technologies	Ovid MEDLINE(R)	29224636	Effects of Pharmacy-Based Interventions on the Control and Management of Diabetes in Adults: A Systematic Review and Meta-Analysis. [Review]	Canadian Journal of Diabetes. 41(6):628-641, 2017 Dec.	Yaghoubi M Mansell K Vatanparastc H Steeves M Zeng W Farag M	Yaghoubi, Mohsen Mansell, Kerry Vatanparastc, Hassanali Steeves, Megan Zeng, Wu Farag, Marwa	Journal Article Meta-Analysis Review Systematic Review	Click here for full text options	SFX
144	Ovid Technologies	Ovid MEDLINE(R)	29221543	Community Health Workers in Diabetes Prevention and Management in Developing Countries. [Review]	Annals of Global Health. 83(3-4):661-675, 2017 May - Aug.	Alaofe H Asaolu I Ehiri J Moretz H Asuzu C Balogun M Abosede O Ehiri J	Alaofe, Halimatou Asaolu, Ibitola Ehiri, Jennifer Moretz, Hayley Asuzu, Chisom Balogun, Mobolanle Abosede, Olayinka Ehiri, John	Journal Article Review	Click here for full text options	SFX
145	Ovid Technologies	Ovid MEDLINE(R)	29202978	Evidence based review of literature on detriments to healing of diabetic foot ulcers. [Review]	Journal of Foot & Ankle Surgery. 23(4):215-224, 2017 Dec.	Lefrancois T Mehta K Sullivan V Lin S Glazebrook M	Lefrancois, Tina Mehta, Kinjal Sullivan, Victoria Lin, Sheldon Glazebrook, Mark	Journal Article Review	Click here for full text options	SFX
146	Ovid Technologies	Ovid MEDLINE(R)	29201147	Evidence for current recommendations concerning the management of foot health for people with chronic long-term conditions: a systematic review. [Review]	Journal of Foot & Ankle Research. 10:51, 2017.	Edwards K Borthwick A McCulloch L Redmond A Pinedo-Villanueva R Prieto-Alhambra D Judge A Arden N Bowen C	Edwards, Katherine Borthwick, Alan McCulloch, Louise Redmond, Anthony Pinedo-Villanueva, Rafael Prieto-Alhambra, Daniel Judge, Andrew Arden, Nigel Bowen, Catherine	Journal Article Review Systematic Review	Click here for full text options	SFX
147	Ovid Technologies	Ovid MEDLINE(R)	29179292	Bringing Value-Based Perspectives to Care: Including Patient and Family Members in Decision-Making Processes.	International Journal of Health Policy & Management. 6(11):661-668, 2017 Mar 06.	Kohler G Sampalli T Ryer A Porter J Wood L Bedford L Higgins-Bowser I Edwards L Christian E Dunn S Gibson R Ryan Carson S Vallis M Zed J Tugwell B Van Zoost C Canfield C Rivoire E	Kohler, Graeme Sampalli, Tara Ryer, Ashley Porter, Judy Wood, Les Bedford, Lisa Higgins-Bowser, Irene Edwards, Lynn Christian, Erin Dunn, Susan Gibson, Rick Ryan Carson, Shannon Vallis, Michael Zed, Joanna Tugwell, Barna Van Zoost, Colin Canfield, Carolyn Rivoire, Eleanor	Journal Article	Click here for full text options	SFX
148	Ovid Technologies	Ovid MEDLINE(R)	29162582	Standardizing Clinically Meaningful Outcome Measures Beyond HbA<sub>1c</sub> for Type 1 Diabetes: A Consensus Report of the American Association of Clinical Endocrinologists, the American Association of Diabetes Educators, the American Diabetes Association, the Endocrine Society, JDRF International, The Leona M. and Harry B. Helmsley Charitable Trust, the Pediatric Endocrine Society, and the T1D …	Diabetes Care. 40(12):1622-1630, 2017 12.	Agiostratidou G Anhalt H Ball D Blonde L Gourgari E Harriman KN Kowalski AJ Madden P McAuliffe-Fogarty AH McElwee-Malloy M Peters A Raman S Reifschneider K Rubin K Weinzimer SA	Agiostratidou, Gina Anhalt, Henry Ball, Dana Blonde, Lawrence Gourgari, Evgenia Harriman, Karen N Kowalski, Aaron J Madden, Paul McAuliffe-Fogarty, Alicia H McElwee-Malloy, Molly Peters, Anne Raman, Sripriya Reifschneider, Kent Rubin, Karen Weinzimer, Stuart A	Journal Article Review	Click here for full text options	SFX
149	Ovid Technologies	Ovid MEDLINE(R)	29145857	Treatment of Charcot Neuroarthropathy and osteomyelitis of the same foot: a retrospective cohort study.	BMC Musculoskeletal Disorders. 18(1):460, 2017 Nov 16.	Berli M Vlachopoulos L Leupi S Boni T Baltin C	Berli, Martin Vlachopoulos, Lazaros Leupi, Sabra Boni, Thomas Baltin, Charlotte	Journal Article	Click here for full text options	SFX
150	Ovid Technologies	Ovid MEDLINE(R)	29120017	Review of maternal immunisation during pregnancy: focus on pertussis and influenza. [Review]	Swiss Medical Weekly. 147:w14526, 2017.	Blanchard-Rohner G Eberhardt C	Blanchard-Rohner, Geraldine Eberhardt, Christiane	Journal Article Review	Click here for full text options	SFX
151	Ovid Technologies	Ovid MEDLINE(R)	29092883	A systematic review and meta-analysis of nutrition therapy compared with dietary advice in patients with type 2 diabetes. [Review]	American Journal of Clinical Nutrition. 106(6):1394-1400, 2017 Dec.	Moller G Andersen HK Snorgaard O	Moller, Grith Andersen, Henning Keinke Snorgaard, Ole	Comparative Study Journal Article Meta-Analysis Review Systematic Review	Click here for full text options	SFX
152	Ovid Technologies	Ovid MEDLINE(R)	29069244	Educational practices in diabetic patient and perspective of health professional: a systematic review. [Review]	Jornal Brasileiro de Nefrologia. 39(2):196-204, 2017 Apr-Jun.	Iquize RCC Theodoro FCET Carvalho KA Oliveira MA Barros JF Silva ARD	Iquize, Roxana Claudia Condori Theodoro, Fabricio Claudino Estrela Terra Carvalho, Karla Andrea Oliveira, Manuela de Almeida Barros, Jonatas de Franca Silva, Andre Ribeiro da	Journal Article Review Systematic Review	Click here for full text options	SFX
153	Ovid Technologies	Ovid MEDLINE(R)	29025125	How well do general practitioners manage laboratory test results for patients with diabetes mellitus and cardiovascular disease?: A systematic review. [Review]	International Journal for Quality in Health Care. 29(6):769-778, 2017 Oct 01.	McCaughey EJ Li J Badrick TC Westbrook JI Georgiou A	McCaughey, Euan J Li, Julie Badrick, Tony C Westbrook, Johanna I Georgiou, Andrew	Journal Article Review Systematic Review	Click here for full text options	SFX
154	Ovid Technologies	Ovid MEDLINE(R)	29023161	An Integrative Review of Factors Associated with Patient Attrition from Community Health Worker Programs that Support Diabetes Self-Care. [Review]	Journal of Community Health Nursing. 34(4):214-228, 2017 Oct-Dec.	Merius HN Rohan AJ	Merius, Heidy N Rohan, Annie J	Journal Article Review	Click here for full text options	SFX
155	Ovid Technologies	Ovid MEDLINE(R)	28965029	Continuous glucose monitoring: A review of the technology and clinical use. [Review]	Diabetes Research & Clinical Practice. 133:178-192, 2017 Nov.	Klonoff DC Ahn D Drincic A	Klonoff, David C Ahn, David Drincic, Andjela	Journal Article Review	Click here for full text options	SFX
156	Ovid Technologies	Ovid MEDLINE(R)	28957971	Process and Outcome of Fecal Microbiota Transplants in Patients With Recurrent Clostridium difficile Infection: A Prospective Study. [Review]	Gastroenterology Nursing. 40(5):411-419, 2017 Sep/Oct.	Walton J Burns D Gaehle KE	Walton, Janice Burns, Denise Gaehle, Kay E	Journal Article Review	Click here for full text options	SFX
157	Ovid Technologies	Ovid MEDLINE(R)	28945928	Premixed vs basal-bolus insulin regimen in Type 2 diabetes: comparison of clinical outcomes from randomized controlled trials and real-world data.	Diabetic Medicine. 34(12):1728-1736, 2017 12.	Anyanwagu U Mamza J Gordon J Donnelly R Idris I	Anyanwagu, U Mamza, J Gordon, J Donnelly, R Idris, I	Comparative Study Journal Article Meta-Analysis Systematic Review	Click here for full text options	SFX
158	Ovid Technologies	Ovid MEDLINE(R)	28938105	How people from ethnic minorities describe their experiences of managing type-2 diabetes mellitus: A qualitative meta-synthesis. [Review]	International Journal of Nursing Studies. 76:78-91, 2017 Nov.	Jones V Crowe M	Jones, Virginia Crowe, Marie	Journal Article Meta-Analysis Review	Click here for full text options	SFX
159	Ovid Technologies	Ovid MEDLINE(R)	28933699	Pyoderma Gangrenosum: An Uncommon Case Report and Review of the Literature. [Review]	Wounds-A Compendium of Clinical Research & Practice. 29(9):E61-E69, 2017 Sep.	Lemos AC Aveiro D Santos N Marques V Pinheiro LF	Lemos, Antonio Carlos Aveiro, Debora Santos, Natalia Marques, Vitor Pinheiro, Luis Filipe	Case Reports Journal Article Review	Click here for full text options	SFX
160	Ovid Technologies	Ovid MEDLINE(R)	28915897	Development of a complex intervention to promote appropriate prescribing and medication intensification in poorly controlled type 2 diabetes mellitus in Irish general practice.	Implementation Science. 12(1):115, 2017 09 16.	Murphy ME Byrne M Zarabzadeh A Corrigan D Fahey T Smith SM	Murphy, Mark E Byrne, Molly Zarabzadeh, Atieh Corrigan, Derek Fahey, Tom Smith, Susan M	Journal Article Research Support, Non-U.S. Gov't	Click here for full text options	SFX
161	Ovid Technologies	Ovid MEDLINE(R)	28914654	Accuracy of tests used to detect infection with Chlamydia trachomatis in asymptomatic pregnant women: a systematic review. [Review]	Current Opinion in Obstetrics & Gynecology. 29(6):375-382, 2017 Dec.	Sahi SV Rogozinska E Sobhy S Khan KS	Sahi, Siew-Veena Rogozinska, Ewelina Sobhy, Soha Khan, Khalid S	Journal Article Review Systematic Review	Click here for full text options	SFX
162	Ovid Technologies	Ovid MEDLINE(R)	28893459	Placing the patient at the centre of chronic wound care: A qualitative evidence synthesis. [Review]	Journal of Tissue Viability. 26(4):254-259, 2017 Nov.	Fearns N Heller-Murphy S Kelly J Harbour J	Fearns, Naomi Heller-Murphy, Stephen Kelly, Joanna Harbour, Jenny	Journal Article Review	Click here for full text options	SFX
163	Ovid Technologies	Ovid MEDLINE(R)	28887815	Systematic review and meta-analysis of the efficacy of interventions for people with Type 1 diabetes mellitus and disordered eating. [Review]	Diabetic Medicine. 34(12):1667-1675, 2017 12.	Clery P Stahl D Ismail K Treasure J Kan C	Clery, P Stahl, D Ismail, K Treasure, J Kan, C	Journal Article Meta-Analysis Review Systematic Review	Click here for full text options	SFX
164	Ovid Technologies	Ovid MEDLINE(R)	28877588	What do evaluations tell us about implementing new models in rural and remote primary health care? Findings from a narrative analysis of seven service evaluations conducted by an Australian Centre of Research Excellence. [Review]	Rural & Remote Health. 17(3):3926, 2017 Jul-Sep.	Lyle D Saurman E Kirby S Jones D Humphreys J Wakerman J	Lyle, David Saurman, Emily Kirby, Sue Jones, Debra Humphreys, John Wakerman, John	Journal Article Review Research Support, Non-U.S. Gov't	Click here for full text options	SFX
165	Ovid Technologies	Ovid MEDLINE(R)	28866600	A Review in Detection and Monitoring Gait Disorders Using In-Shoe Plantar Measurement Systems. [Review]	IEEE Reviews in Biomedical Engineering. 10:299-309, 2017.	Ramirez-Bautista JA Huerta-Ruelas JA Chaparro-Cardenas SL Hernandez-Zavala A	Ramirez-Bautista, Julian Andres Huerta-Ruelas, Jorge Adalberto Chaparro-Cardenas, Silvia Liliana Hernandez-Zavala, Antonio	Journal Article Research Support, Non-U.S. Gov't Review	Click here for full text options	SFX
166	Ovid Technologies	Ovid MEDLINE(R)	28844353	A systematic review of interventions for Hispanic women with or at risk of Gestational diabetes mellitus (GDM). [Review]	Sexual & reproductive healthcare : official journal of the Swedish Association of Midwives. 13:14-22, 2017 Oct.	Carolan-Olah M Duarte-Gardea M Lechuga J	Carolan-Olah, Mary Duarte-Gardea, Maria Lechuga, Julia	Journal Article Review Systematic Review	Click here for full text options	SFX
167	Ovid Technologies	Ovid MEDLINE(R)	28843578	Estimates of the global, regional, and national morbidity, mortality, and aetiologies of lower respiratory tract infections in 195 countries: a systematic analysis for the Global Burden of Disease Study 2015.	The Lancet Infectious Diseases. 17(11):1133-1161, 2017 11.	GBD 2015 LRI Collaborators	GBD 2015 LRI Collaborators	Journal Article Research Support, Non-U.S. Gov't	Click here for full text options	SFX	[Comment in: Lancet Infect Dis. 2017 Nov;17(11):1100-1101; PMID: 28843577 [https://www.ncbi.nlm.nih.gov/pubmed/28843577]]
168	Ovid Technologies	Ovid MEDLINE(R)	28842085	What Is the Current Role and Factors for Success of the Journal Club in Podiatric Foot and Ankle Surgery Residency Training Programs?.	Journal of Foot & Ankle Surgery. 56(5):1009-1018, 2017 Sep - Oct.	So E Hyer CF Richardson MP Thomas RC	So, Eric Hyer, Christopher F Richardson, Marcus P Thomas, Randall C	Journal Article	Click here for full text options	SFX
169	Ovid Technologies	Ovid MEDLINE(R)	28827256	A systematic review and meta-analysis of trials of social network interventions in type 2 diabetes. [Review]	BMJ Open. 7(8):e016506, 2017 Aug 21.	Spencer-Bonilla G Ponce OJ Rodriguez-Gutierrez R Alvarez-Villalobos N Erwin PJ Larrea-Mantilla L Rogers A Montori VM	Spencer-Bonilla, Gabriela Ponce, Oscar J Rodriguez-Gutierrez, Rene Alvarez-Villalobos, Neri Erwin, Patricia J Larrea-Mantilla, Laura Rogers, Anne Montori, Victor M	Journal Article Meta-Analysis Review Systematic Review	Click here for full text options	SFX
170	Ovid Technologies	Ovid MEDLINE(R)	28826840	Effectiveness of Dietetic Consultations in Primary Health Care: A Systematic Review of Randomized Controlled Trials. [Review]	Journal of the Academy of Nutrition & Dietetics. 117(12):1941-1962, 2017 Dec.	Mitchell LJ Ball LE Ross LJ Barnes KA Williams LT	Mitchell, Lana J Ball, Lauren E Ross, Lynda J Barnes, Katelyn A Williams, Lauren T	Journal Article Review Systematic Review	Click here for full text options	SFX
171	Ovid Technologies	Ovid MEDLINE(R)	28816925	Treatment of Diabetic Ketoacidosis Associated With Antipsychotic Medication: Literature Review. [Review]	Journal of Clinical Psychopharmacology. 37(5):584-589, 2017 Oct.	Vuk A Baretic M Osvatic MM Filipcic I Jovanovic N Kuzman MR	Vuk, Antonia Baretic, Maja Osvatic, Martina Matovinovic Filipcic, Igor Jovanovic, Nikolina Kuzman, Martina Rojnic	Journal Article Review	Click here for full text options	SFX
172	Ovid Technologies	Ovid MEDLINE(R)	28793362	Systematic review of peer education intervention programmes among individuals with type 2 diabetes. [Review]	Journal of Clinical Nursing. 26(23-24):4212-4222, 2017 Dec.	Gatlin TK Serafica R Johnson M	Gatlin, Tricia K Serafica, Reimund Johnson, Michael	Journal Article Review Systematic Review	Click here for full text options	SFX
173	Ovid Technologies	Ovid MEDLINE(R)	28780542	Improving risk factor management for patients with poorly controlled type 2 diabetes: a systematic review of healthcare interventions in primary care and community settings. [Review]	BMJ Open. 7(8):e015135, 2017 Aug 04.	Murphy ME Byrne M Galvin R Boland F Fahey T Smith SM	Murphy, Mark E Byrne, Molly Galvin, Rose Boland, Fiona Fahey, Tom Smith, Susan M	Journal Article Review Systematic Review	Click here for full text options	SFX
174	Ovid Technologies	Ovid MEDLINE(R)	28778632	A Systematic Review of Current Surgical Interventions for Charcot Neuroarthropathy of the Midfoot. [Review]	Journal of Foot & Ankle Surgery. 56(6):1249-1252, 2017 Nov - Dec.	Shazadeh Safavi P Jupiter DC Panchbhavi V	Shazadeh Safavi, Pejma Jupiter, Daniel C Panchbhavi, Vinod	Journal Article Review Systematic Review	Click here for full text options	SFX
175	Ovid Technologies	Ovid MEDLINE(R)	28763500	Child contact management in high tuberculosis burden countries: A mixed-methods systematic review. [Review]	PLoS ONE [Electronic Resource]. 12(8):e0182185, 2017.	Szkwarko D Hirsch-Moverman Y Du Plessis L Du Preez K Carr C Mandalakas AM	Szkwarko, Daria Hirsch-Moverman, Yael Du Plessis, Lienki Du Preez, Karen Carr, Catherine Mandalakas, Anna M	Journal Article Review Systematic Review	Click here for full text options	SFX
176	Ovid Technologies	Ovid MEDLINE(R)	28758701	Effectiveness of self-management programmes in diabetes management: A systematic review. [Review]	International Journal of Nursing Practice. 23(5), 2017 Oct.	Vas A Devi ES Vidyasagar S Acharya R Rau NR George A Jose T Nayak B	Vas, Aldrin Devi, Elsa Sanatombi Vidyasagar, Sudha Acharya, Raviraja Rau, Nileshwar Radhakrishna George, Anice Jose, Tessy Nayak, Baby	Journal Article Review Systematic Review	Click here for full text options	SFX
177	Ovid Technologies	Ovid MEDLINE(R)	28754834	Community-Based Intervention to Improve Cardiometabolic Targets in Patients With Stroke: A Randomized Controlled Trial.	Stroke. 48(9):2504-2510, 2017 09.	Olaiya MT Cadilhac DA Kim J Nelson MR Srikanth VK Gerraty RP Bladin CF Fitzgerald SM Phan T Frayne J Thrift AG	Olaiya, Muideen T Cadilhac, Dominique A Kim, Joosup Nelson, Mark R Srikanth, Velandai K Gerraty, Richard P Bladin, Christopher F Fitzgerald, Sharyn M Phan, Thanh Frayne, Judith Thrift, Amanda G	Journal Article Randomized Controlled Trial Research Support, Non-U.S. Gov't	Click here for full text options	SFX
178	Ovid Technologies	Ovid MEDLINE(R)	28745556	Gonorrhoea in Greenland, incidence and previous preventive measures: a review to improve future strategies. [Review]	International Journal of Circumpolar Health. 76(1):1350092, 2017.	Berntsen S Karlsen APH Pedersen ML Mulvad G	Berntsen, Sine Karlsen, Anders Peder Hojer Pedersen, Michael Lynge Mulvad, Gert	Journal Article Review Research Support, Non-U.S. Gov't	Click here for full text options	SFX
179	Ovid Technologies	Ovid MEDLINE(R)	28738902	A comparative effectiveness study of two culturally competent models of diabetes self-management programming for Latinos from low-income households.	BMC Endocrine Disorders. 17(1):46, 2017 Jul 24.	Page-Reeves J Regino L Murray-Krezan C Bleecker M Erhardt E Burge M Bearer E Mishra S	Page-Reeves, Janet Regino, Lidia Murray-Krezan, Cristina Bleecker, Molly Erhardt, Erik Burge, Mark Bearer, Elaine Mishra, Shiraz	Comparative Study Journal Article	Click here for full text options	SFX
180	Ovid Technologies	Ovid MEDLINE(R)	28733926	Perioperative management of endocrine insufficiency after total pancreatectomy for neoplasia. [Review]	Langenbecks Archives of Surgery. 402(6):873-883, 2017 Sep.	Maker AV Sheikh R Bhagia V Diabetes Control and Complications Trial (DCCT) Research Group	Maker, Ajay V Sheikh, Raashid Bhagia, Vinita Diabetes Control and Complications Trial (DCCT) Research Group	Journal Article Review	Click here for full text options	SFX
181	Ovid Technologies	Ovid MEDLINE(R)	28728346	Suggestions for the promotion of evidence-based public health in South Korea.	Epidemiology and health. 39:e2017030, 2017.	Bae JM	Bae, Jong-Myon	Journal Article	Click here for full text options	SFX
182	Ovid Technologies	Ovid MEDLINE(R)	28721593	Public Policies and Interventions for Diabetes in Latin America: a Scoping Review. [Review]	Current Diabetes Reports. 17(8):65, 2017 08.	Kaselitz E Rana GK Heisler M	Kaselitz, Elizabeth Rana, Gurpreet K Heisler, Michele	Journal Article Meta-Analysis Review	Click here for full text options	SFX
183	Ovid Technologies	Ovid MEDLINE(R)	28713039	Efficacy of ankle foot orthoses types on walking in children with cerebral palsy: A systematic review. [Review]	Annals of Physical & Rehabilitation Medicine. 60(6):393-402, 2017 Nov.	Aboutorabi A Arazpour M Ahmadi Bani M Saeedi H Head JS	Aboutorabi, Atefeh Arazpour, Mokhtar Ahmadi Bani, Monireh Saeedi, Hassan Head, John S	Journal Article Review Systematic Review	Click here for full text options	SFX
184	Ovid Technologies	Ovid MEDLINE(R)	28708747	Footwear and insole design features to prevent foot ulceration in people with diabetes: a systematic review protocol.	JBI Database Of Systematic Reviews And Implementation Reports. 15(7):1824-1834, 2017 Jul.	Collings R Freeman J Latour JM Glasser S Paton J	Collings, Richard Freeman, Jennifer Latour, Jos M Glasser, Sam Paton, Joanne	Journal Article	Click here for full text options	SFX
185	Ovid Technologies	Ovid MEDLINE(R)	28702177	Socioeconomic status and prevalence of type 2 diabetes in mainland China, Hong Kong and Taiwan: a systematic review. [Review]	Journal of Global Health. 7(1):011103, 2017 Jun.	Wu H Meng X Wild SH Gasevic D Jackson CA	Wu, Hongjiang Meng, Xiangrui Wild, Sarah H Gasevic, Danijela Jackson, Caroline A	Journal Article Review Systematic Review	Click here for full text options	SFX
186	Ovid Technologies	Ovid MEDLINE(R)	28693922	Shared decision-making and outcomes in type 2 diabetes: A systematic review and meta-analysis. [Review]	Patient Education & Counseling. 100(12):2159-2171, 2017 Dec.	Saheb Kashaf M McGill ET Berger ZD	Saheb Kashaf, Michael McGill, Elizabeth Tyner Berger, Zackary Dov	Journal Article Meta-Analysis Review Systematic Review	Click here for full text options	SFX
187	Ovid Technologies	Ovid MEDLINE(R)	28692020	Comparative effectiveness of a portion-controlled meal replacement program for weight loss in adults with and without diabetes/high blood sugar.	Nutrition & Diabetes. 7(7):e284, 2017 Jul 10.	Coleman CD Kiel JR Mitola AH Arterburn LM	Coleman, C D Kiel, J R Mitola, A H Arterburn, L M	Comparative Study Journal Article	Click here for full text options	SFX
188	Ovid Technologies	Ovid MEDLINE(R)	28690088	A cluster-randomized trial to estimate the effect of mobile screening and treatment feedback on HbA1c and diabetes-related complications in Tshwane primary health care clinics, South Africa.	Primary care diabetes. 11(6):546-554, 2017 12.	Webb EM Rheeder P	Webb, Elizabeth Melanie Rheeder, Paul	Journal Article Randomized Controlled Trial Research Support, Non-U.S. Gov't	Click here for full text options	SFX
189	Ovid Technologies	Ovid MEDLINE(R)	28682800	Advances in psychological interventions for lifestyle disorders: overview of interventions in cardiovascular disorder and type 2 diabetes mellitus. [Review]	Current Opinion in Psychiatry. 30(5):346-351, 2017 Sep.	Sudhir PM	Sudhir, Paulomi M	Journal Article Review	Click here for full text options	SFX
190	Ovid Technologies	Ovid MEDLINE(R)	28679936	Knowledge, Attitude and Practice Tools for Health Education Among Diabetic Patients.	Studies in Health Technology & Informatics. 238:250-252, 2017.	Ismaile S Alhosban F Almoajel A Albarrak A Househ M	Ismaile, Samantha Alhosban, Fuad Almoajel, Alyah Albarrak, Ahmed Househ, Mowafa	Journal Article	Click here for full text options	SFX
191	Ovid Technologies	Ovid MEDLINE(R)	28674123	Dietary and physical activity strategies to prevent type 2 diabetes in South Asian adults: protocol for a systematic review.	BMJ Open. 7(6):e012783, 2017 07 02.	Muilwijk M Stronks K Qureshi SA Beune E Celis-Morales C Gill J Sheikh A Jenum AK van Valkengoed IG	Muilwijk, Mirthe Stronks, Karien Qureshi, Samera Azeem Beune, Erik Celis-Morales, Carlos Gill, Jason Sheikh, Aziz Jenum, Anne Karen van Valkengoed, Irene Gm	Journal Article	Click here for full text options	SFX
192	Ovid Technologies	Ovid MEDLINE(R)	28665946	Psycho-educational interventions for children and young people with Type 1 Diabetes in the UK: How effective are they? A systematic review and meta-analysis. [Review]	PLoS ONE [Electronic Resource]. 12(6):e0179685, 2017.	Charalampopoulos D Hesketh KR Amin R Paes VM Viner RM Stephenson T	Charalampopoulos, Dimitrios Hesketh, Kathryn R Amin, Rakesh Paes, Veena Mazarello Viner, Russell M Stephenson, Terence	Journal Article Meta-Analysis Review Systematic Review	Click here for full text options	SFX
193	Ovid Technologies	Ovid MEDLINE(R)	28663021	Comparative analysis of diabetes self-management education programs in the European Union Member States. [Review]	Primary care diabetes. 11(6):529-537, 2017 12.	Saha S Riemenschneider H Muller G Levin-Zamir D Van den Broucke S Schwarz PEH	Saha, Sarama Riemenschneider, Henna Muller, Gabriele Levin-Zamir, Diane Van den Broucke, Stephan Schwarz, Peter E H	Comparative Study Journal Article Review Research Support, Non-U.S. Gov't	Click here for full text options	SFX
194	Ovid Technologies	Ovid MEDLINE(R)	28662464	Knowledge and practices of diabetes care providers in oral health care and their potential role in oral health promotion: A scoping review. [Review]	Diabetes Research & Clinical Practice. 130:266-277, 2017 Aug.	Poudel P Griffiths R Wong VW Arora A George A	Poudel, Prakash Griffiths, Rhonda Wong, Vincent W Arora, Amit George, Ajesh	Journal Article Review	Click here for full text options	SFX
195	Ovid Technologies	Ovid MEDLINE(R)	28657897	A Retrospective Review of Adverse Events Related to Diabetic Foot Ulcers.	Ostomy Wound Management. 63(6):30-33, 2017 Jun.	Allen L Powell-Cope G Mbah A Bulat T Njoh E	Allen, Latricia Powell-Cope, Gail Mbah, Alfred Bulat, Tatjana Njoh, Eni	Journal Article	Click here for full text options	SFX
196	Ovid Technologies	Ovid MEDLINE(R)	28648301	Associations of Early Kidney Disease With Brain Magnetic Resonance Imaging and Cognitive Function in African Americans With Type 2 Diabetes Mellitus.	American Journal of Kidney Diseases. 70(5):627-637, 2017 Nov.	Freedman BI Sink KM Hugenschmidt CE Hughes TM Williamson JD Whitlow CT Palmer ND Miller ME Lovato LC Xu J Smith SC Launer LJ Barzilay JI Cohen RM Sullivan MD Bryan RN Wagner BC Bowden DW Maldjian JA Divers J AA-DHS MIND and ACCORD MIND Investigators	Freedman, Barry I Sink, Kaycee M Hugenschmidt, Christina E Hughes, Timothy M Williamson, Jeff D Whitlow, Christopher T Palmer, Nicholette D Miller, Michael E Lovato, Laura C Xu, Jianzhao Smith, S Carrie Launer, Lenore J Barzilay, Joshua I Cohen, Robert M Sullivan, Mark D Bryan, R Nick Wagner, Benjamin C Bowden, Donald W Maldjian, Joseph A Divers, Jasmin AA-DHS MIND and ACCORD MIND Investigators	Journal Article	Click here for full text options	SFX
197	Ovid Technologies	Ovid MEDLINE(R)	28644487	[Can diabetes be treated as an indirectly work-related disease?]. [Review] [Polish]	Medycyna Pracy. 68(5):667-675, 2017 Jul 22.	Marcinkiewicz A Radomska A Hanke W Walusiak-Skorupa J	Marcinkiewicz, Andrzej Radomska, Anna Hanke, Wojciech Walusiak-Skorupa, Jolanta	Journal Article Review	Click here for full text options	SFX
198	Ovid Technologies	Ovid MEDLINE(R)	28634586	The Referral System between Primary and Secondary Health Care in Saudi Arabia for Patients with Type 2 Diabetes: A Systematic Review. [Review]	Journal of Diabetes Research. 2017:4183604, 2017.	Senitan M Alhaiti AH Gillespie J Alotaibi BF Lenon GB	Senitan, Mohammed Alhaiti, Ali Hassan Gillespie, James Alotaibi, Badar Faiz Lenon, George Binh	Journal Article Review Systematic Review	Click here for full text options	SFX
199	Ovid Technologies	Ovid MEDLINE(R)	28617751	Economic Evaluations of Strategies to Prevent Hospital-Acquired Pressure Injuries. [Review]	Advances in Skin & Wound Care. 30(7):319-333, 2017 Jul.	Ocampo W Cheung A Baylis B Clayden N Conly JM Ghali WA Ho CH Kaufman J Stelfox HT Hogan DB	Ocampo, Wrechelle Cheung, Amanda Baylis, Barry Clayden, Nancy Conly, John M Ghali, William A Ho, Chester H Kaufman, Jaime Stelfox, Henry T Hogan, David B	Journal Article Review	Click here for full text options	SFX
200	Ovid Technologies	Ovid MEDLINE(R)	28601549	How to prevent type 2 diabetes in women with previous gestational diabetes? A systematic review of behavioural interventions. [Review]	Primary care diabetes. 11(5):403-413, 2017 10.	Pedersen ALW Terkildsen Maindal H Juul L	Pedersen, Anne Louise Winkler Terkildsen Maindal, Helle Juul, Lise	Journal Article Meta-Analysis Review Systematic Review	Click here for full text options	SFX
201	Ovid Technologies	Ovid MEDLINE(R)	28589531	How can clinical practices pragmatically increase physical activity for patients with type 2 diabetes? A systematic review. [Review]	Translational Behavioral Medicine. 7(4):751-772, 2017 12.	Luoma KA Leavitt IM Marrs JC Nederveld AL Regensteiner JG Dunn AL Glasgow RE Huebschmann AG	Luoma, Kelsey A Leavitt, Ian M Marrs, Joel C Nederveld, Andrea L Regensteiner, Judith G Dunn, Andrea L Glasgow, Russell E Huebschmann, Amy G	Journal Article Review Systematic Review	Click here for full text options	SFX
202	Ovid Technologies	Ovid MEDLINE(R)	28585044	Lifestyle-tailored interventions for South Asians with type 2 diabetes living in high-income countries: a systematic review. [Review]	Acta Diabetologica. 54(8):785-794, 2017 Aug.	Ballotari P Ferrari F Ballini L Chiarenza A Manicardi V Giorgi Rossi P	Ballotari, Paola Ferrari, Francesca Ballini, Luciana Chiarenza, Antonio Manicardi, Valeria Giorgi Rossi, Paolo	Journal Article Review Systematic Review	Click here for full text options	SFX
203	Ovid Technologies	Ovid MEDLINE(R)	28583101	Healthcare interventions for the prevention and control of gestational diabetes mellitus in China: a scoping review. [Review]	BMC Pregnancy & Childbirth. 17(1):171, 2017 Jun 05.	Xu T He Y Dainelli L Yu K Detzel P Silva-Zolezzi I Volger S Fang H	Xu, Tingting He, Yasheng Dainelli, Livia Yu, Kai Detzel, Patrick Silva-Zolezzi, Irma Volger, Sheri Fang, Hai	Journal Article Review	Click here for full text options	SFX
204	Ovid Technologies	Ovid MEDLINE(R)	28582313	Outbreaks in the neonatal ICU: a review of the literature. [Review]	Current Opinion in Infectious Diseases. 30(4):395-403, 2017 Aug.	Johnson J Quach C	Johnson, Julia Quach, Caroline	Journal Article Review	Click here for full text options	SFX
205	Ovid Technologies	Ovid MEDLINE(R)	28574177	Review of basal-plus insulin regimen options for simpler insulin intensification in people with Type 2 diabetes mellitus. [Review]	Diabetic Medicine. 34(9):1193-1204, 2017 09.	Raccah D Huet D Dib A Joseph F Landers B Escalada J Schmitt H	Raccah, D Huet, D Dib, A Joseph, F Landers, B Escalada, J Schmitt, H	Journal Article Review Research Support, Non-U.S. Gov't	Click here for full text options	SFX
206	Ovid Technologies	Ovid MEDLINE(R)	28567711	The Case for Diabetes Population Health Improvement: Evidence-Based Programming for Population Outcomes in Diabetes. [Review]	Current Diabetes Reports. 17(7):51, 2017 07.	Golden SH Maruthur N Mathioudakis N Spanakis E Rubin D Zilbermint M Hill-Briggs F	Golden, Sherita Hill Maruthur, Nisa Mathioudakis, Nestoras Spanakis, Elias Rubin, Daniel Zilbermint, Mihail Hill-Briggs, Felicia	Journal Article Review	Click here for full text options	SFX
207	Ovid Technologies	Ovid MEDLINE(R)	28560898	A Systematic Review of Reviews Evaluating Technology-Enabled Diabetes Self-Management Education and Support. [Review]	Journal of Diabetes Science & Technology. 11(5):1015-1027, 2017 09.	Greenwood DA Gee PM Fatkin KJ Peeples M	Greenwood, Deborah A Gee, Perry M Fatkin, Kathy J Peeples, Malinda	Journal Article Review Systematic Review	Click here for full text options	SFX
208	Ovid Technologies	Ovid MEDLINE(R)	28556193	Addressing obesity in the dental setting: What can be learned from oral health care professionals' efforts to screen for medical conditions. [Review]	Journal of Public Health Dentistry. 77 Suppl 1:S67-S78, 2017 Jun.	Greenberg BL Glick M Tavares M	Greenberg, Barbara L Glick, Michael Tavares, Mary	Journal Article Review	Click here for full text options	SFX
209	Ovid Technologies	Ovid MEDLINE(R)	28544924	Impact of primary care on hospital admission rates for diabetes patients: A systematic review. [Review]	Diabetes Research & Clinical Practice. 129:182-196, 2017 Jul.	Wolters RJ Braspenning JCC Wensing M	Wolters, R J Braspenning, J C C Wensing, M	Journal Article Review Systematic Review	Click here for full text options	SFX
210	Ovid Technologies	Ovid MEDLINE(R)	28544107	The relationship between sleep disturbance and glycaemic control in adults with type 2 diabetes: An integrative review. [Review]	Journal of Clinical Nursing. 26(23-24):4053-4064, 2017 Dec.	Zhu B Hershberger PE Kapella MC Fritschi C	Zhu, Bingqian Hershberger, Patricia E Kapella, Mary C Fritschi, Cynthia	Journal Article Review	Click here for full text options	SFX
211	Ovid Technologies	Ovid MEDLINE(R)	28536811	Listeriosis during pregnancy. [Review]	Archives of Gynecology & Obstetrics. 296(2):143-152, 2017 Aug.	Madjunkov M Chaudhry S Ito S	Madjunkov, Mitko Chaudhry, Shahnaz Ito, Shinya	Journal Article Review	Click here for full text options	SFX
212	Ovid Technologies	Ovid MEDLINE(R)	28531197	A narrative systematic review of factors affecting diabetes prevention in primary care settings. [Review]	PLoS ONE [Electronic Resource]. 12(5):e0177699, 2017.	Messina J Campbell S Morris R Eyles E Sanders C	Messina, Josie Campbell, Stephen Morris, Rebecca Eyles, Emily Sanders, Caroline	Journal Article Review Systematic Review	Click here for full text options	SFX
213	Ovid Technologies	Ovid MEDLINE(R)	28526671	Telehealth Interventions to Support Self-Management of Long-Term Conditions: A Systematic Metareview of Diabetes, Heart Failure, Asthma, Chronic Obstructive Pulmonary Disease, and Cancer. [Review]	Journal of Medical Internet Research. 19(5):e172, 2017 05 17.	Hanlon P Daines L Campbell C McKinstry B Weller D Pinnock H	Hanlon, Peter Daines, Luke Campbell, Christine McKinstry, Brian Weller, David Pinnock, Hilary	Journal Article Review Systematic Review	Click here for full text options	SFX
214	Ovid Technologies	Ovid MEDLINE(R)	28507010	A Systematic Review of Application and Effectiveness of mHealth Interventions for Obesity and Diabetes Treatment and Self-Management. [Review]	Advances in Nutrition. 8(3):449-462, 2017 May.	Wang Y Xue H Huang Y Huang L Zhang D	Wang, Youfa Xue, Hong Huang, Yaqi Huang, Lili Zhang, Dongsong	Journal Article Review Systematic Review	Click here for full text options	SFX
215	Ovid Technologies	Ovid MEDLINE(R)	28485006	The impact of appointment-based medication synchronization on medication taking behaviour and health outcomes: A systematic review. [Review]	Journal of Clinical Pharmacy & Therapeutics. 42(4):404-413, 2017 Aug.	Nguyen E Sobieraj DM	Nguyen, E Sobieraj, D M	Journal Article Review Systematic Review	Click here for full text options	SFX
216	Ovid Technologies	Ovid MEDLINE(R)	28476396	Nonsurgical Treatment of Osteomyelitis of the Hallux Sesamoids: A Case Series and Literature Review. [Review]	Journal of Foot & Ankle Surgery. 56(3):666-669, 2017 May - Jun.	Mauler F Wanivenhaus F Boni T Berli M	Mauler, Flavien Wanivenhaus, Florian Boni, Thomas Berli, Martin	Journal Article Review	Click here for full text options	SFX
217	Ovid Technologies	Ovid MEDLINE(R)	28476393	Is It Worth Discriminating Against Patients Who Smoke? A Systematic Literature Review on the Effects of Tobacco Use in Foot and Ankle Surgery. [Review]	Journal of Foot & Ankle Surgery. 56(3):594-599, 2017 May - Jun.	Kim JH Patel S	Kim, Jason H Patel, Sandeep	Journal Article Review Systematic Review	Click here for full text options	SFX
218	Ovid Technologies	Ovid MEDLINE(R)	28468899	Maternal vaccination against pertussis: a systematic review of the recent literature. [Review]	Archives of Disease in Childhood Fetal & Neonatal Edition. 102(5):F456-F463, 2017 Sep.	Gkentzi D Katsakiori P Marangos M Hsia Y Amirthalingam G Heath PT Ladhani S	Gkentzi, Despoina Katsakiori, Paraskeui Marangos, Markos Hsia, Yingfen Amirthalingam, Gayatri Heath, Paul T Ladhani, Shamez	Journal Article Review Systematic Review	Click here for full text options	SFX
219	Ovid Technologies	Ovid MEDLINE(R)	28456513	Lifestyle interventions based on the diabetes prevention program delivered via eHealth: A systematic review and meta-analysis. [Review]	Preventive Medicine. 100:194-207, 2017 Jul.	Joiner KL Nam S Whittemore R	Joiner, Kevin L Nam, Soohyun Whittemore, Robin	Journal Article Meta-Analysis Review Systematic Review	Click here for full text options	SFX
220	Ovid Technologies	Ovid MEDLINE(R)	28454769	Long-lasting outbreak due to CTX-M-15-producing Klebsiella pneumoniae ST336 in a rehabilitation ward: report and literature review. [Review]	Journal of Hospital Infection. 97(1):42-51, 2017 Sep.	Valsdottir F Elfarsdottir Jelle A Gudlaugsson O Hilmarsdottir I	Valsdottir, F Elfarsdottir Jelle, A Gudlaugsson, O Hilmarsdottir, I	Journal Article Review	Click here for full text options	SFX
221	Ovid Technologies	Ovid MEDLINE(R)	28440009	Sodium-glucose co-transporter 2 inhibitors for type 2 diabetes mellitus: An overview for the primary care physician. [Review]	International Journal of Clinical Practice. 71(5), 2017 May.	Dandona P Chaudhuri A	Dandona, Paresh Chaudhuri, Ajay	Journal Article Review	Click here for full text options	SFX
222	Ovid Technologies	Ovid MEDLINE(R)	28436101	Systematic review on evidence-based adolescent nutrition interventions. [Review]	Annals of the New York Academy of Sciences. 1393(1):34-50, 2017 04.	Lassi ZS Moin A Das JK Salam RA Bhutta ZA	Lassi, Zohra S Moin, Anoosh Das, Jai K Salam, Rehana A Bhutta, Zulfiqar A	Journal Article Meta-Analysis Review Systematic Review	Click here for full text options	SFX
223	Ovid Technologies	Ovid MEDLINE(R)	28426572	Nonhealing Ulcers in Patients with Tophaceous Gout: A Systematic Review. [Review]	Advances in Skin & Wound Care. 30(5):230-237, 2017 May.	Lam G Ross FL Chiu ES	Lam, Gretl Ross, Frank L Chiu, Ernest S	Journal Article Review Systematic Review	Click here for full text options	SFX
224	Ovid Technologies	Ovid MEDLINE(R)	28403728	Analysis of the implementation of a personalized care model in diabetes mellitus as an example of chronic disease with information and communication technology support. [Review]	Expert Review of Pharmacoeconomics & Outcomes Research. 17(2):141-148, 2017 Apr.	Lopez-Martinez N Segu JL Vazquez-Castro J Brosa M Bohigas L Comellas MJ Kalfhaus L	Lopez-Martinez, N Segu, J L Vazquez-Castro, J Brosa, M Bohigas, L Comellas, M J Kalfhaus, L	Comparative Study Journal Article Review	Click here for full text options	SFX
225	Ovid Technologies	Ovid MEDLINE(R)	28398196	Preconception care for women with type 1 or type 2 diabetes mellitus: a mixed-methods study exploring uptake of preconception care.	Health Technology Assessment (Winchester, England). 21(14):1-130, 2017 03.	Earle S Tariq A Komaromy C Lloyd CE Karamat MA Webb J Gill PS	Earle, Sarah Tariq, Anisah Komaromy, Carol Lloyd, Cathy E Karamat, M Ali Webb, Jackie Gill, Paramjit S	Journal Article Research Support, Non-U.S. Gov't	Click here for full text options	SFX
226	Ovid Technologies	Ovid MEDLINE(R)	28382666	Improving School Experiences for Adolescents With Type 1 Diabetes. [Review]	Journal of School Health. 87(5):363-375, 2017 05.	Kise SS Hopkins A Burke S	Kise, Saori S Hopkins, Amanda Burke, Sandra	Journal Article Review	Click here for full text options	SFX
227	Ovid Technologies	Ovid MEDLINE(R)	28379397	Do health information technology self-management interventions improve glycemic control in medically underserved adults with diabetes? A systematic review and meta-analysis. [Review]	Journal of the American Medical Informatics Association. 24(5):1024-1035, 2017 Sep 01.	Heitkemper EM Mamykina L Travers J Smaldone A	Heitkemper, Elizabeth M Mamykina, Lena Travers, Jasmine Smaldone, Arlene	Journal Article Meta-Analysis Review Systematic Review	Click here for full text options	SFX
228	Ovid Technologies	Ovid MEDLINE(R)	28369247	Implications of Antibiotic Resistance for Patients' Recovery From Common Infections in the Community: A Systematic Review and Meta-analysis. [Review]	Clinical Infectious Diseases. 65(3):371-382, 2017 Aug 01.	van Hecke O Wang K Lee JJ Roberts NW Butler CC	van Hecke, Oliver Wang, Kay Lee, Joseph J Roberts, Nia W Butler, Chris C	Journal Article Meta-Analysis Review Systematic Review	Click here for full text options	SFX
229	Ovid Technologies	Ovid MEDLINE(R)	28365201	Pregnancy after Bariatric Surgery: Balancing Risks and Benefits. [Review]	Canadian Journal of Diabetes. 41(4):432-438, 2017 Aug.	Carreau AM Nadeau M Marceau S Marceau P Weisnagel SJ	Carreau, Anne-Marie Nadeau, Melanie Marceau, Simon Marceau, Picard Weisnagel, S John	Journal Article Review	Click here for full text options	SFX
230	Ovid Technologies	Ovid MEDLINE(R)	28353510	Home Telehealth Interventions for Older Adults With Diabetes. [Review]	Home Healthcare Now. 35(4):202-210, 2017 Apr.	Walker CL Kopp M Binford RM Bowers CJ	Walker, Cassondra L Kopp, Mary Binford, Roxanne M Bowers, Cynthia J	Journal Article Review	Click here for full text options	SFX
231	Ovid Technologies	Ovid MEDLINE(R)	28347869	Retrospective review of postoperative glycemic control in patients after distal pancreatectomy.	International Journal Of Surgery. 41:86-90, 2017 May.	Liu A Carmichael KA Schallom ME Klinkenberg WD	Liu, Aiqun Carmichael, Kim A Schallom, Marilyn E Klinkenberg, W Dean	Evaluation Studies Journal Article	Click here for full text options	SFX
232	Ovid Technologies	Ovid MEDLINE(R)	28343455	Reducing Clostridium difficile in the Inpatient Setting: A Systematic Review of the Adherence to and Effectiveness of C. difficile Prevention Bundles. [Review]	Infection Control & Hospital Epidemiology. 38(6):639-650, 2017 06.	Barker AK Ngam C Musuuza JS Vaughn VM Safdar N	Barker, Anna K Ngam, Caitlyn Musuuza, Jackson S Vaughn, Valerie M Safdar, Nasia	Journal Article Review Systematic Review	Click here for full text options	SFX
233	Ovid Technologies	Ovid MEDLINE(R)	28340030	Effects of consumer-oriented health information technologies in diabetes management over time: a systematic review and meta-analysis of randomized controlled trials. [Review]	Journal of the American Medical Informatics Association. 24(5):1014-1023, 2017 Sep 01.	Tao D Wang T Wang T Liu S Qu X	Tao, Da Wang, Tieyan Wang, Tieshan Liu, Shuang Qu, Xingda	Journal Article Meta-Analysis Review Systematic Review	Click here for full text options	SFX
234	Ovid Technologies	Ovid MEDLINE(R)	28339628	Using digital interventions to improve the cardiometabolic health of populations: a meta-review of reporting quality. [Review]	Journal of the American Medical Informatics Association. 24(4):867-879, 2017 Jul 01.	O'Neil A Cocker F Rarau P Baptista S Cassimatis M Barr Taylor C Lau AYS Kanuri N Oldenburg B	O'Neil, Adrienne Cocker, Fiona Rarau, Patricia Baptista, Shaira Cassimatis, Mandy Barr Taylor, C Lau, Annie Y S Kanuri, Nitya Oldenburg, Brian	Journal Article Review	Click here for full text options	SFX
235	Ovid Technologies	Ovid MEDLINE(R)	28330731	Diabetes Self-Management Education and Medical Nutrition Therapy Improve Patient Outcomes: A Pilot Study Documenting the Efficacy of Registered Dietitian Nutritionist Interventions through Retrospective Chart Review.	Journal of the Academy of Nutrition & Dietetics. 117(8):1254-1264, 2017 Aug.	Marincic PZ Hardin A Salazar MV Scott S Fan SX Gaillard PR	Marincic, Patricia Z Hardin, Amie Salazar, Maria V Scott, Susan Fan, Shirley X Gaillard, Philippe R	Journal Article	Click here for full text options	SFX
236	Ovid Technologies	Ovid MEDLINE(R)	28325543	Consensus recommendations on exploring effective solutions for the rising cost of diabetes. [Review]	Diabetes & Metabolic Syndrome. 11(2):141-147, 2017 Apr - Jun.	Sadikot SM Das AK Wilding J Siyan A Zargar AH Saboo B Aravind SR Sosale B Kalra S Vijayakumar G Manojan KK Maheshwari A Panda JK Banerjee S Chawla R Vasudevan SP Sundar OSS Kesavadev J	Sadikot, Shaukat M Das, Ashok Kumar Wilding, John Siyan, Ali Zargar, Abdul Hamid Saboo, Banshi Aravind, S R Sosale, Bhavana Kalra, Sanjay Vijayakumar, G Manojan, K K Maheshwari, Anuj Panda, Jayant K Banerjee, Samar Chawla, Rajeev Vasudevan, Sambu Potty Sundar, O S Syam Kesavadev, Jothydev	Consensus Development Conference Journal Article Review	Click here for full text options	SFX
237	Ovid Technologies	Ovid MEDLINE(R)	28324133	Foot health in patients with rheumatoid arthritis-a scoping review. [Review]	Rheumatology International. 37(9):1413-1422, 2017 Sep.	Stolt M Suhonen R Leino-Kilpi H	Stolt, Minna Suhonen, Riitta Leino-Kilpi, Helena	Journal Article Review	Click here for full text options	SFX
238	Ovid Technologies	Ovid MEDLINE(R)	28318940	Uptake of Community Pharmacist-Delivered MedsCheck Diabetes Medication Review Service in Ontario between 2010 and 2014.	Canadian Journal of Diabetes. 41(3):253-258, 2017 Jun.	MacCallum L Consiglio G MacKeigan L Dolovich L	MacCallum, Lori Consiglio, Giulia MacKeigan, Linda Dolovich, Lisa	Journal Article	Click here for full text options	SFX
239	Ovid Technologies	Ovid MEDLINE(R)	28315575	Systematic review on the cost-effectiveness of self-management education programme for type 2 diabetes mellitus. [Review]	Diabetes Research & Clinical Practice. 127:21-34, 2017 May.	Lian JX McGhee SM Chau J Wong CKH Lam CLK Wong WCW	Lian, J X McGhee, S M Chau, J Wong, Carlos K H Lam, Cindy L K Wong, William C W	Journal Article Review Systematic Review	Click here for full text options	SFX
240	Ovid Technologies	Ovid MEDLINE(R)	28314558	A Patient and Provider Research Agenda on Diabetes and Hypertension Management.	American Journal of Preventive Medicine. 53(1):123-129, 2017 Jul.	Zimmerman EB Cook SK Haley AD Woolf SH Price SK Engaging Richmond Team	Zimmerman, Emily B Cook, Sarah K Haley, Amber D Woolf, Steven H Price, Sarah K Engaging Richmond Team	Journal Article	Click here for full text options	SFX
241	Ovid Technologies	Ovid MEDLINE(R)	28290932	Primary Care of Men Who Have Sex With Men in the U.S. Military in the Post-Don't Ask, Don't Tell Era: A Review of Recent Progress, Health Needs, and Challenges.	Military Medicine. 182(3):e1603-e1611, 2017 03.	Campbell WR Jahan M Bavaro MF Carpenter RJ	Campbell, Wesley R Jahan, Mojgan Bavaro, Mary F Carpenter, Robert J	Journal Article	Click here for full text options	SFX
242	Ovid Technologies	Ovid MEDLINE(R)	28285830	The use of non-slip socks to prevent falls among hospitalized older adults: A literature review. [Review]	Geriatric Nursing. 38(5):412-416, 2017 Sep - Oct.	Hartung B Lalonde M	Hartung, Benjamin Lalonde, Michelle	Journal Article Review	Click here for full text options	SFX
243	Ovid Technologies	Ovid MEDLINE(R)	28284255	A systematic review of prediction models for prevalent pulmonary tuberculosis in adults. [Review]	International Journal of Tuberculosis & Lung Disease. 21(4):405-411, 2017 04 01.	Van Wyk SS Lin HH Claassens MM	Van Wyk, S S Lin, H H Claassens, M M	Journal Article Review Systematic Review	Click here for full text options	SFX
244	Ovid Technologies	Ovid MEDLINE(R)	28279998	Facilitators and barriers to chlamydia testing in general practice for young people using a theoretical model (COM-B): a systematic review protocol.	BMJ Open. 7(3):e013588, 2017 03 09.	McDonagh LK Saunders JM Cassell J Bastaki H Hartney T Rait G	McDonagh, Lorraine K Saunders, John M Cassell, Jackie Bastaki, Hamad Hartney, Thomas Rait, Greta	Journal Article	Click here for full text options	SFX
245	Ovid Technologies	Ovid MEDLINE(R)	28267855	Association Between Dietary Factors and Mortality From Heart Disease, Stroke, and Type 2 Diabetes in the United States.	JAMA. 317(9):912-924, 2017 03 07.	Micha R Penalvo JL Cudhea F Imamura F Rehm CD Mozaffarian D	Micha, Renata Penalvo, Jose L Cudhea, Frederick Imamura, Fumiaki Rehm, Colin D Mozaffarian, Dariush	Journal Article Research Support, N.I.H., Extramural	Click here for full text options	SFX	[Comment in: JAMA. 2017 Mar 7;317(9):908-909; PMID: 28267836 [https://www.ncbi.nlm.nih.gov/pubmed/28267836]]
246	Ovid Technologies	Ovid MEDLINE(R)	28259852	Supporting the management of type 2 diabetes with pharmacist-led reviews: an observational analysis.	BMJ Open. 7(3):e013451, 2017 03 03.	Langran T Nanda N Bataveljic A Gonzalez-Durio J	Langran, Tim Nanda, Nithya Bataveljic, Attia Gonzalez-Durio, Javier	Journal Article Observational Study Research Support, Non-U.S. Gov't	Click here for full text options	SFX
247	Ovid Technologies	Ovid MEDLINE(R)	28258777	Multiple Risk Behavior Interventions: Meta-analyses of RCTs. [Review]	American Journal of Preventive Medicine. 53(1):e19-e30, 2017 Jul.	Meader N King K Wright K Graham HM Petticrew M Power C White M Sowden AJ	Meader, Nick King, Kristelle Wright, Kath Graham, Hilary M Petticrew, Mark Power, Chris White, Martin Sowden, Amanda J	Journal Article Meta-Analysis Review Systematic Review	Click here for full text options	SFX
248	Ovid Technologies	Ovid MEDLINE(R)	28257977	Review of antidiabetic fruits, vegetables, beverages, oils and spices commonly consumed in the diet. [Review]	Journal of Ethnopharmacology. 201:26-41, 2017 Apr 06.	Beidokhti MN Jager AK	Beidokhti, Maliheh Najari Jager, Anna K	Journal Article Review	Click here for full text options	SFX
249	Ovid Technologies	Ovid MEDLINE(R)	28245085	Effect on cardiovascular disease risk factors of interventions to alter consultations between practitioners and patients with type 2 diabetes: A systematic review and meta-analysis of trials in primary care. [Review]	Health Expectations. 20(6):1218-1227, 2017 12.	Dambha-Miller H Cooper AJM Kinmonth AL Griffin SJ	Dambha-Miller, Hajira Cooper, Andrew J M Kinmonth, Ann Louise Griffin, Simon J	Journal Article Meta-Analysis Review Systematic Review	Click here for full text options	SFX
250	Ovid Technologies	Ovid MEDLINE(R)	28242506	Diabetes Conversation MapTM and health outcomes: A systematic literature review. [Review]	International Journal of Nursing Studies. 70:99-109, 2017 May.	Srulovici E Key C Rotem M Golfenshtein N Balicer RD Shadmi E	Srulovici, Einav Key, Calanit Rotem, Mina Golfenshtein, Nadya Balicer, Ran D Shadmi, Efrat	Journal Article Review Systematic Review	Click here for full text options	SFX
251	Ovid Technologies	Ovid MEDLINE(R)	28237033	Social determinants of therapy failure and multi drug resistance among people with tuberculosis: A review. [Review]	Tuberculosis. 103:44-51, 2017 03.	Di Gennaro F Pizzol D Cebola B Stubbs B Monno L Saracino A Luchini C Solmi M Segafredo G Putoto G Veronese N	Di Gennaro, Francesco Pizzol, Damiano Cebola, Bonifacio Stubbs, Brendon Monno, Laura Saracino, Annalisa Luchini, Claudio Solmi, Marco Segafredo, Giulia Putoto, Giovanni Veronese, Nicola	Journal Article Meta-Analysis Review Research Support, Non-U.S. Gov't	Click here for full text options	SFX
252	Ovid Technologies	Ovid MEDLINE(R)	28237020	Work boot design affects the way workers walk: A systematic review of the literature. [Review]	Applied Ergonomics. 61:53-68, 2017 May.	Dobson JA Riddiford-Harland DL Bell AF Steele JR	Dobson, Jessica A Riddiford-Harland, Diane L Bell, Alison F Steele, Julie R	Journal Article Review Systematic Review	Click here for full text options	SFX
253	Ovid Technologies	Ovid MEDLINE(R)	28236962	The Effectiveness and Cost of Lifestyle Interventions Including Nutrition Education for Diabetes Prevention: A Systematic Review and Meta-Analysis. [Review]	Journal of the Academy of Nutrition & Dietetics. 117(3):404-421.e36, 2017 03.	Sun Y You W Almeida F Estabrooks P Davy B	Sun, Yu You, Wen Almeida, Fabio Estabrooks, Paul Davy, Brenda	Journal Article Meta-Analysis Research Support, N.I.H., Extramural Review Systematic Review	Click here for full text options	SFX
254	Ovid Technologies	Ovid MEDLINE(R)	28236664	Review of insulin-associated hypoglycemia and its impact on the management of diabetes in Southeast Asian countries. [Review]	Journal of Diabetes Investigation. 8(5):635-645, 2017 Sep.	Goh SY Hussein Z Rudijanto A	Goh, Su-Yen Hussein, Zanariah Rudijanto, Achmad	Journal Article Review	Click here for full text options	SFX
255	Ovid Technologies	Ovid MEDLINE(R)	28226200	Effectiveness of group-based self-management education for individuals with Type 2 diabetes: a systematic review with meta-analyses and meta-regression. [Review]	Diabetic Medicine. 34(8):1027-1039, 2017 08.	Odgers-Jewell K Ball LE Kelly JT Isenring EA Reidlinger DP Thomas R	Odgers-Jewell, K Ball, L E Kelly, J T Isenring, E A Reidlinger, D P Thomas, R	Journal Article Meta-Analysis Review Systematic Review	Click here for full text options	SFX
256	Ovid Technologies	Ovid MEDLINE(R)	28226036	Development of a booklet on insulin therapy for children with diabetes mellitus type 1. [Portuguese, English]	Revista Brasileira de Enfermagem. 70(1):7-14, 2017 Jan-Feb.	Moura DJ Moura ND Menezes LC Barros AA Guedes MV	Moura, Denizielle de Jesus Moreira Moura, Nadya Dos Santos Menezes, Luciana Catunda Gomes de Barros, Ariane Alves Guedes, Maria Vilani Cavalcante	Journal Article	Click here for full text options	SFX
257	Ovid Technologies	Ovid MEDLINE(R)	28225312	PERSPECTIVES ON LEARNING AND CLINICAL PRACTICE IMPROVEMENT FOR DIABETES IN THE HOSPITAL: A REVIEW OF EDUCATIONAL INTERVENTIONS FOR PROVIDERS. [Review]	Endocrine Practice. 23(5):614-626, 2017 05.	Pichardo-Lowden A Haidet P Umpierrez GE	Pichardo-Lowden, Ariana Haidet, Paul Umpierrez, Guillermo E	Journal Article Research Support, N.I.H., Extramural Research Support, Non-U.S. Gov't Review	Click here for full text options	SFX
258	Ovid Technologies	Ovid MEDLINE(R)	28209367	Helicobacter pylori: The Past, Present, and Future in Management. [Review]	Mayo Clinic Proceedings. 92(4):599-604, 2017 04.	Kamboj AK Cotter TG Oxentenko AS	Kamboj, Amrit K Cotter, Thomas G Oxentenko, Amy S	Journal Article Review Systematic Review	Click here for full text options	SFX
259	Ovid Technologies	Ovid MEDLINE(R)	28191040	Moisturisers for the treatment of foot xerosis: a systematic review. [Review]	Journal of Foot & Ankle Research. 10:9, 2017.	Parker J Scharfbillig R Jones S	Parker, Justin Scharfbillig, Rolf Jones, Sara	Journal Article Review Systematic Review	Click here for full text options	SFX
260	Ovid Technologies	Ovid MEDLINE(R)	28186710	Lack of Health-Related Quality of Life and Patient-Centred Outcome Measures in Randomized Controlled Trials Conducted for Diabetes Pharmacotherapy: SGLT-2 Receptor Inhibitors as An Example. [Review]	Journal of Population Therapeutics & Clinical Pharmacology. 24(1):e1-e14, 2017 Jan 09.	Farahani P	Farahani, Pendar	Journal Article Review Systematic Review	Click here for full text options	SFX
261	Ovid Technologies	Ovid MEDLINE(R)	28166559	Should We Prescribe Antibiotics to This Patient With Persistent Upper Respiratory Symptoms?: Grand Rounds Discussion From Beth Israel Deaconess Medical Center.	Annals of Internal Medicine. 166(3):201-208, 2017 Feb 07.	Libman H Brockmeyer DM Gold HS	Libman, Howard Brockmeyer, Diane M Gold, Howard S	Case Reports Journal Article	Click here for full text options	SFX
262	Ovid Technologies	Ovid MEDLINE(R)	28164394	Smokeless tobacco (snus) is associated with an increased risk of type 2 diabetes: results from five pooled cohorts.	Journal of Internal Medicine. 281(4):398-406, 2017 04.	Carlsson S Andersson T Araghi M Galanti R Lager A Lundberg M Nilsson P Norberg M Pedersen NL Trolle-Lagerros Y Magnusson C	Carlsson, S Andersson, T Araghi, M Galanti, R Lager, A Lundberg, M Nilsson, P Norberg, M Pedersen, N L Trolle-Lagerros, Y Magnusson, C	Journal Article	Click here for full text options	SFX
263	Ovid Technologies	Ovid MEDLINE(R)	28158987	Pregnancy in fanconi anaemia with bone marrow failure: a case report and review of the literature. [Review]	BMC Pregnancy & Childbirth. 17(1):53, 2017 02 03.	Sorbi F Mecacci F Di Filippo A Fambrini M	Sorbi, Flavia Mecacci, Federico Di Filippo, Alessandro Fambrini, Massimiliano	Case Reports Journal Article Review	Click here for full text options	SFX
264	Ovid Technologies	Ovid MEDLINE(R)	28153817	Searching for Real-World Effectiveness of Health Care Innovations: Scoping Study of Social Prescribing for Diabetes.	Journal of Medical Internet Research. 19(2):e20, 2017 02 02.	Pilkington K Loef M Polley M	Pilkington, Karen Loef, Martin Polley, Marie	Journal Article	Click here for full text options	SFX
265	Ovid Technologies	Ovid MEDLINE(R)	28138821	Transitioning the Adult with Type 2 Diabetes From the Acute to Chronic Care Setting: Strategies to Support Pragmatic Implementation Success. [Review]	Current Diabetes Reports. 17(1):6, 2017 01.	Magee M Bardsley JK Wallia A Smith KM	Magee, Michelle Bardsley, Joan K Wallia, Amisha Smith, Kelly M	Journal Article Review	Click here for full text options	SFX
266	Ovid Technologies	Ovid MEDLINE(R)	28119194	Prevention and management of foot problems in diabetes: A Summary Guidance for Daily Practice 2015, based on the IWGDF guidance documents. [Review]	Diabetes Research & Clinical Practice. 124:84-92, 2017 Feb.	Schaper NC Van Netten JJ Apelqvist J Lipsky BA Bakker K International Working Group on the Diabetic Foot (IWGDF)	Schaper, N C Van Netten, J J Apelqvist, J Lipsky, B A Bakker, K International Working Group on the Diabetic Foot (IWGDF)	Journal Article Review	Click here for full text options	SFX
267	Ovid Technologies	Ovid MEDLINE(R)	28118127	Culturally Targeted Strategies for Diabetes Prevention in Minority Population. [Review]	Diabetes Educator. 43(1):54-77, 2017 02.	Lagisetty PA Priyadarshini S Terrell S Hamati M Landgraf J Chopra V Heisler M	Lagisetty, Pooja A Priyadarshini, Shubadra Terrell, Stephanie Hamati, Mary Landgraf, Jessica Chopra, Vineet Heisler, Michele	Journal Article Review Research Support, N.I.H., Extramural Research Support, Non-U.S. Gov't	Click here for full text options	SFX
268	Ovid Technologies	Ovid MEDLINE(R)	28108091	Implementation of a simple innovative system for postprescription antibiotic review based on computerized tools with shared access.	Journal of Hospital Infection. 95(3):312-317, 2017 Mar.	Bouchand F Dinh A Roux AL Davido B Michelon H Lepainteur M Legendre B El Sayed F Pierre I Salomon J Lawrence C Perronne C Villart M Cremieux AC	Bouchand, F Dinh, A Roux, A L Davido, B Michelon, H Lepainteur, M Legendre, B El Sayed, F Pierre, I Salomon, J Lawrence, C Perronne, C Villart, M Cremieux, A-C	Journal Article	Click here for full text options	SFX
269	Ovid Technologies	Ovid MEDLINE(R)	28103387	Self-administered health literacy instruments for people with diabetes: systematic review of measurement properties. [Review]	Journal of Advanced Nursing. 73(9):2035-2048, 2017 Sep.	Lee EH Kim CJ Lee J Moon SH	Lee, Eun-Hyun Kim, Chun-Ja Lee, Jiyeon Moon, Seung Hei	Journal Article Review Systematic Review	Click here for full text options	SFX
270	Ovid Technologies	Ovid MEDLINE(R)	28092971	Literature Review of Idiopathic Toe Walking: Etiology, Prevalence, Classification, and Treatment. [Review]	Foot & Ankle Specialist. 10(4):337-342, 2017 Aug.	Pomarino D Ramirez Llamas J Martin S Pomarino A	Pomarino, David Ramirez Llamas, Juliana Martin, Stephan Pomarino, Andrea	Journal Article Review	Click here for full text options	SFX
271	Ovid Technologies	Ovid MEDLINE(R)	28088990	Prevention and management of glucocorticoid-induced side effects: A comprehensive review: Infectious complications and vaccination recommendations. [Review]	Journal of the American Academy of Dermatology. 76(2):191-198, 2017 Feb.	Caplan A Fett N Rosenbach M Werth VP Micheletti RG	Caplan, Avrom Fett, Nicole Rosenbach, Misha Werth, Victoria P Micheletti, Robert G	Journal Article Review	Click here for full text options	SFX
272	Ovid Technologies	Ovid MEDLINE(R)	28086820	Primary prevention of gestational diabetes mellitus through nutritional factors: a systematic review. [Review]	BMC Pregnancy & Childbirth. 17(1):30, 2017 01 13.	Donazar-Ezcurra M Lopez-Del Burgo C Bes-Rastrollo M	Donazar-Ezcurra, Mikel Lopez-Del Burgo, Cristina Bes-Rastrollo, Maira	Journal Article Review Systematic Review	Click here for full text options	SFX
273	Ovid Technologies	Ovid MEDLINE(R)	28084681	Diabetes coaching for individuals with type 2 diabetes: A state-of-the-science review and rationale for a coaching model. [Review]	Journal Of Diabetes. 9(6):547-554, 2017 Jun.	Sherifali D	Sherifali, Diana	Journal Article Review Systematic Review	Click here for full text options	SFX
274	Ovid Technologies	Ovid MEDLINE(R)	28077203	Clostridium difficile Infection in Older Adults: Systematic Review of Efforts to Reduce Occurrence and Improve Outcomes. [Review]	Consultant Pharmacist. 32(1):24-41, 2017 Jan 01.	Marshall LL Peasah S Stevens GA	Marshall, Leisa L Peasah, Samuel Stevens, Gregg A	Journal Article Review Systematic Review	Click here for full text options	SFX
275	Ovid Technologies	Ovid MEDLINE(R)	28076861	Potential Applications of Smart Multifunctional Wearable Materials to Gerontology. [Review]	Gerontology. 63(3):287-298, 2017.	Armstrong DG Najafi B Shahinpoor M	Armstrong, David G Najafi, Bijan Shahinpoor, Mohsen	Journal Article Review Research Support, Non-U.S. Gov't	Click here for full text options	SFX
276	Ovid Technologies	Ovid MEDLINE(R)	28051897	Prevalence of Metabolic Syndrome Among People Living with HIV in Developing Countries: A Systematic Review. [Review]	AIDS Patient Care & Stds. 31(1):1-13, 2017 Jan.	Naidu S Ponnampalvanar S Kamaruzzaman SB Kamarulzaman A	Naidu, Sivaraj Ponnampalvanar, Sasheela Kamaruzzaman, Shahrul Bahyah Kamarulzaman, Adeeba	Journal Article Review Systematic Review	Click here for full text options	SFX
277	Ovid Technologies	Ovid MEDLINE(R)	28049751	An intervention to promote physical activity in Mexican elementary school students: building public policy to prevent noncommunicable diseases. [Review]	Nutrition Reviews. 75(suppl 1):70-78, 2017 01.	Polo-Oteyza E Ancira-Moreno M Rosel-Pech C Sanchez-Mendoza MT Salinas-Martinez V Vadillo-Ortega F	Polo-Oteyza, Ernestina Ancira-Moreno, Monica Rosel-Pech, Cecilia Sanchez-Mendoza, Maria Teresa Salinas-Martinez, Vicente Vadillo-Ortega, Felipe	Journal Article Review	Click here for full text options	SFX
278	Ovid Technologies	Ovid MEDLINE(R)	28032459	Effects of weekly supervised exercise or physical activity counseling on fasting blood glucose in women diagnosed with gestational diabetes mellitus: A systematic review and meta-analysis of randomized trials. [Review]	Journal Of Diabetes. 9(11):1023-1032, 2017 Nov.	Bgeginski R Ribeiro PAB Mottola MF Ramos JGL	Bgeginski, Roberta Ribeiro, Paula A B Mottola, Michelle F Ramos, Jose Geraldo L	Journal Article Meta-Analysis Review Systematic Review	Click here for full text options	SFX
279	Ovid Technologies	Ovid MEDLINE(R)	28032439	A narrative review of musculoskeletal problems of the lower extremity and back associated with the interface between occupational tasks, feet, footwear and flooring. [Review]	Musculoskeletal Care. 15(4):304-315, 2017 12.	Anderson J Williams AE Nester CJ	Anderson, Jennifer Williams, Anita E Nester, Christopher J	Journal Article Review Research Support, Non-U.S. Gov't	Click here for full text options	SFX
280	Ovid Technologies	Ovid MEDLINE(R)	28029181	New horizons in the understanding of the causes and management of diabetic foot disease: report from the 2017 Diabetes UK Annual Professional Conference Symposium. [Review]	Diabetic Medicine. 34(3):305-315, 2017 03.	Clokie M Greenway AL Harding K Jones NJ Vedhara K Game F Dhatariya KK	Clokie, M Greenway, A L Harding, K Jones, N J Vedhara, K Game, F Dhatariya, K K	Journal Article Review	Click here for full text options	SFX
281	Ovid Technologies	Ovid MEDLINE(R)	28026908	An alternative approach to modelling HbA1c trajectories in patients with type 2 diabetes mellitus.	Diabetes, Obesity & Metabolism. 19(5):628-634, 2017 05.	McEwan P Bennett H Qin L Bergenheim K Gordon J Evans M	McEwan, Phil Bennett, Hayley Qin, Lei Bergenheim, Klas Gordon, Jason Evans, Marc	Comparative Study Journal Article Meta-Analysis Systematic Review	Click here for full text options	SFX
282	Ovid Technologies	Ovid MEDLINE(R)	28011411	Call to action: A new path for improving diabetes care for Indigenous peoples, a global review. [Review]	Diabetes Research & Clinical Practice. 123:120-133, 2017 Jan.	Harris SB Tompkins JW TeHiwi B	Harris, Stewart B Tompkins, Jordan W TeHiwi, Braden	Journal Article Review	Click here for full text options	SFX
283	Ovid Technologies	Ovid MEDLINE(R)	27987136	Management of chronic constipation in patients with diabetes mellitus. [Review]	Indian Journal of Gastroenterology. 36(1):11-22, 2017 Jan.	Prasad VG Abraham P	Prasad, V G M Abraham, Philip	Journal Article Review	Click here for full text options	SFX
284	Ovid Technologies	Ovid MEDLINE(R)	27986133	Prevention and management of glucocorticoid-induced side effects: A comprehensive review: Gastrointestinal and endocrinologic side effects. [Review]	Journal of the American Academy of Dermatology. 76(1):11-16, 2017 Jan.	Caplan A Fett N Rosenbach M Werth VP Micheletti RG	Caplan, Avrom Fett, Nicole Rosenbach, Misha Werth, Victoria P Micheletti, Robert G	Journal Article Review	Click here for full text options	SFX
285	Ovid Technologies	Ovid MEDLINE(R)	27979785	Evaluating the impact of healthcare provider training to improve tuberculosis management: a systematic review of methods and outcome indicators used. [Review]	International Journal of Infectious Diseases. 56:105-110, 2017 Mar.	Wu S Roychowdhury I Khan M	Wu, Shishi Roychowdhury, Imara Khan, Mishal	Journal Article Review Systematic Review	Click here for full text options	SFX
286	Ovid Technologies	Ovid MEDLINE(R)	27977431	Effectiveness of Extracorporeal Shock Wave Therapy Without Local Anesthesia in Patients With Recalcitrant Plantar Fasciitis: A Meta-Analysis of Randomized Controlled Trials. [Review]	American Journal of Physical Medicine & Rehabilitation. 96(8):529-534, 2017 Aug.	Lou J Wang S Liu S Xing G	Lou, Jing Wang, Shuai Liu, Shuitao Xing, Gengyan	Journal Article Meta-Analysis Review	Click here for full text options	SFX
287	Ovid Technologies	Ovid MEDLINE(R)	27939878	Components of Interventions That Improve Transitions to Adult Care for Adolescents With Type 1 Diabetes. [Review]	Journal of Adolescent Health. 60(2):133-146, 2017 Feb.	Schultz AT Smaldone A	Schultz, Alan T Smaldone, Arlene	Journal Article Meta-Analysis Review Systematic Review	Click here for full text options	SFX
288	Ovid Technologies	Ovid MEDLINE(R)	27939833	Orthoses for osteoarthritis: A narrative review. [Review]	Annals of Physical & Rehabilitation Medicine. 60(2):102-106, 2017 Apr.	Beaudreuil J	Beaudreuil, Johann	Journal Article Review	Click here for full text options	SFX
289	Ovid Technologies	Ovid MEDLINE(R)	27936990	Improving postpartum glucose monitoring in women with gestational diabetes.	Journal of Maternal-Fetal & Neonatal Medicine. 30(24):3014-3019, 2017 Dec.	Soffer MD Factor SH Rosenman A Levy C Stone J	Soffer, M D Factor, S H Rosenman, A Levy, C Stone, J	Journal Article	Click here for full text options	SFX
290	Ovid Technologies	Ovid MEDLINE(R)	27890334	Control of carbapenemase-producing Enterobacteriaceae outbreaks in acute settings: an evidence review. [Review]	Journal of Hospital Infection. 95(1):3-45, 2017 Jan.	French CE Coope C Conway L Higgins JP McCulloch J Okoli G Patel BC Oliver I	French, C E Coope, C Conway, L Higgins, J P T McCulloch, J Okoli, G Patel, B C Oliver, I	Journal Article Review	Click here for full text options	SFX	[Comment in: J Hosp Infect. 2017 Sep;97(1):64-65; PMID: 28552405 [https://www.ncbi.nlm.nih.gov/pubmed/28552405]] [Comment in: J Hosp Infect. 2017 Jun;96(2):129-130; PMID: 28434628 [https://www.ncbi.nlm.nih.gov/pubmed/28434628]] [Comment in: Rev Chilena Infectol. 2017 Aug;34(4):421; PMID: 29165530 [https://www.ncbi.nlm.nih.gov/pubmed/29165530]]
291	Ovid Technologies	Ovid MEDLINE(R)	27856143	Finite element modelling of the foot for clinical application: A systematic review. [Review]	Medical Engineering & Physics. 39:1-11, 2017 01.	Behforootan S Chatzistergos P Naemi R Chockalingam N	Behforootan, Sara Chatzistergos, Panagiotis Naemi, Roozbeh Chockalingam, Nachiappan	Journal Article Review Systematic Review	Click here for full text options	SFX
292	Ovid Technologies	Ovid MEDLINE(R)	27837440	Diabetes self-management education reduces risk of all-cause mortality in type 2 diabetes patients: a systematic review and meta-analysis. [Review]	Endocrine. 55(3):712-731, 2017 Mar.	He X Li J Wang B Yao Q Li L Song R Shi X Zhang JA	He, Xiaoqin Li, Jie Wang, Bin Yao, Qiuming Li, Ling Song, Ronghua Shi, Xiaohong Zhang, Jin-An	Journal Article Meta-Analysis Review Systematic Review	Click here for full text options	SFX
293	Ovid Technologies	Ovid MEDLINE(R)	27818105	Role of continuous glucose monitoring for type 2 in diabetes management and research. [Review]	Journal of Diabetes & its Complications. 31(1):280-287, 2017 01.	Vigersky R Shrivastav M	Vigersky, Robert Shrivastav, Maneesh	Comparative Study Journal Article Review	Click here for full text options	SFX
294	Ovid Technologies	Ovid MEDLINE(R)	27801744	Long-Term Effects of Habitual Barefoot Running and Walking: A Systematic Review. [Review]	Medicine & Science in Sports & Exercise. 49(4):752-762, 2017 04.	Hollander K Heidt C VAN DER Zwaard BC Braumann KM Zech A	Hollander, Karsten Heidt, Christoph VAN DER Zwaard, Babette C Braumann, Klaus-Michael Zech, Astrid	Journal Article Review Systematic Review	Click here for full text options	SFX
295	Ovid Technologies	Ovid MEDLINE(R)	27794468	Quality of tuberculosis care in high burden countries: the urgent need to address gaps in the care cascade. [Review]	International Journal of Infectious Diseases. 56:111-116, 2017 Mar.	Cazabon D Alsdurf H Satyanarayana S Nathavitharana R Subbaraman R Daftary A Pai M	Cazabon, Danielle Alsdurf, Hannah Satyanarayana, Srinath Nathavitharana, Ruvandhi Subbaraman, Ramnath Daftary, Amrita Pai, Madhukar	Journal Article Review	Click here for full text options	SFX
296	Ovid Technologies	Ovid MEDLINE(R)	27780683	Collective empowerment strategies for patients with Diabetes Mellitus: A systematic review and meta-analysis. [Review]	Primary care diabetes. 11(2):201-211, 2017 04.	Baldoni NR Aquino JA Sanches-Giraud C Di Lorenzo Oliveira C de Figueiredo RC Cardoso CS Santos TR Alves GC Dal Fabbro AL Baldoni AO	Baldoni, Nayara Ragi Aquino, Jessica Azevedo Sanches-Giraud, Cristina Di Lorenzo Oliveira, Claudia de Figueiredo, Roberta Carvalho Cardoso, Clareci Silva Santos, Thiago Reis Alves, Geisa Cristina Silva Dal Fabbro, Amaury Lelis Baldoni, Andre Oliveira	Journal Article Meta-Analysis Review Systematic Review	Click here for full text options	SFX
297	Ovid Technologies	Ovid MEDLINE(R)	27780492	Mechanisms for floor surfaces or environmental ground contamination to cause human infection: a systematic review. [Review]	Epidemiology & Infection. 145(2):347-357, 2017 01.	Rashid T Vonville H Hasan I Garey KW	Rashid, T Vonville, H Hasan, I Garey, K W	Journal Article Review Systematic Review	Click here for full text options	SFX
298	Ovid Technologies	Ovid MEDLINE(R)	27770591	Economic evaluation of chronic disease self-management for people with diabetes: a systematic review. [Review]	Diabetic Medicine. 34(8):1040-1049, 2017 08.	Teljeur C Moran PS Walshe S Smith SM Cianci F Murphy L Harrington P Ryan M	Teljeur, C Moran, P S Walshe, S Smith, S M Cianci, F Murphy, L Harrington, P Ryan, M	Journal Article Review Systematic Review	Click here for full text options	SFX
299	Ovid Technologies	Ovid MEDLINE(R)	27761951	A systematic review of interventions to improve outcomes for young adults with Type 1 diabetes. [Review]	Diabetic Medicine. 34(6):753-769, 2017 06.	O'Hara MC Hynes L O'Donnell M Nery N Byrne M Heller SR Dinneen SF Irish Type 1 Diabetes Young Adult Study Group	O'Hara, M C Hynes, L O'Donnell, M Nery, N Byrne, M Heller, S R Dinneen, S F Irish Type 1 Diabetes Young Adult Study Group	Journal Article Review Systematic Review	Click here for full text options	SFX
300	Ovid Technologies	Ovid MEDLINE(R)	27727005	Clinical inertia to insulin initiation and intensification in the UK: A focused literature review. [Review]	Primary care diabetes. 11(1):3-12, 2017 02.	Khunti K Millar-Jones D	Khunti, Kamlesh Millar-Jones, David	Journal Article Review Research Support, Non-U.S. Gov't	Click here for full text options	SFX
301	Ovid Technologies	Ovid MEDLINE(R)	27692740	Strength training for plantar fasciitis and the intrinsic foot musculature: A systematic review. [Review]	Physical Therapy in Sport. 24:44-52, 2017 Mar.	Huffer D Hing W Newton R Clair M	Huffer, Dean Hing, Wayne Newton, Richard Clair, Mike	Journal Article Review Systematic Review	Click here for full text options	SFX
302	Ovid Technologies	Ovid MEDLINE(R)	27681948	Theory-based self-management educational interventions on patients with type 2 diabetes: a systematic review and meta-analysis of randomized controlled trials. [Review]	Journal of Advanced Nursing. 73(4):812-833, 2017 Apr.	Zhao FF Suhonen R Koskinen S Leino-Kilpi H	Zhao, Fang-Fang Suhonen, Riitta Koskinen, Sanna Leino-Kilpi, Helena	Journal Article Meta-Analysis Review Systematic Review	Click here for full text options	SFX
303	Ovid Technologies	Ovid MEDLINE(R)	27614968	Cuban Americans (CAs) and Type 2 Diabetes: An Integrative Review of the Literature. [Review]	Journal of Immigrant & Minority Health. 19(5):1245-1252, 2017 10.	Cuevas HE Brown SA	Cuevas, Heather E Brown, Sharon A	Journal Article Review Research Support, N.I.H., Extramural Research Support, Non-U.S. Gov't	Click here for full text options	SFX
304	Ovid Technologies	Ovid MEDLINE(R)	27490980	Multi-disciplinary management of complex pressure sore reconstruction: 5-year review of experience in a spinal injuries centre. [Review]	Annals of the Royal College of Surgeons of England. 99(2):169-174, 2017 Feb.	Thomson CH Choudry M White C Mecci M Siddiqui H	Thomson, C H Choudry, M White, C Mecci, M Siddiqui, H	Journal Article Review	Click here for full text options	SFX
305	Ovid Technologies	Ovid MEDLINE(R)	27488810	A case series and a review of the literature on foreign modelling agent reaction: an emerging problem. [Review]	International Wound Journal. 14(3):546-554, 2017 Jun.	Martinez-Villarreal AA Asz-Sigall D Gutierrez-Mendoza D Serena TE Lozano-Platonoff A Sanchez-Cruz LY Toussaint-Caire S Dominguez-Cherit J Lopez-Garcia LA Cardenas-Sanchez A Contreras-Ruiz J	Martinez-Villarreal, Ashley A Asz-Sigall, Daniel Gutierrez-Mendoza, Daniela Serena, Thomas E Lozano-Platonoff, Adriana Sanchez-Cruz, Lourdes Y Toussaint-Caire, Sonia Dominguez-Cherit, Judith Lopez-Garcia, Lirio A Cardenas-Sanchez, Andrea Contreras-Ruiz, Jose	Case Reports Journal Article Review	Click here for full text options	SFX
306	Ovid Technologies	Ovid MEDLINE(R)	27486677	An evaluation of the effectiveness of self-management interventions for people with type 2 diabetes after an acute coronary syndrome: a systematic review. [Review]	Journal of Clinical Nursing. 26(11-12):1458-1472, 2017 Jun.	Tanash MI Fitzsimons D Coates V Deaton C	Tanash, Mu'ath Ibrahim Fitzsimons, Donna Coates, Vivien Deaton, Christi	Journal Article Review Systematic Review	Click here for full text options	SFX
307	Ovid Technologies	Ovid MEDLINE(R)	27463120	Development and Validation of an Interactive Internet Platform for Older People: The Healthy Ageing Through Internet Counselling in the Elderly Study.	Telemedicine Journal & E-Health. 23(2):96-104, 2017 02.	Jongstra S Beishuizen C Andrieu S Barbera M van Dorp M van de Groep B Guillemont J Mangialasche F van Middelaar T Moll van Charante P Soininen H Kivipelto M Richard E	Jongstra, Susan Beishuizen, Cathrien Andrieu, Sandrine Barbera, Mariagnese van Dorp, Matthijs van de Groep, Bram Guillemont, Juliette Mangialasche, Francesca van Middelaar, Tessa Moll van Charante, Eric Soininen, Hilkka Kivipelto, Miia Richard, Edo	Journal Article Randomized Controlled Trial Research Support, Non-U.S. Gov't	Click here for full text options	SFX
308	Ovid Technologies	Ovid MEDLINE(R)	27454836	Integrative Review on Adherence in Haitians With Diabetes. [Review]	Nursing Forum. 52(3):165-172, 2017 Jul.	Bivins BL	Bivins, Balkys L	Journal Article Review	Click here for full text options	SFX
309	Ovid Technologies	Ovid MEDLINE(R)	27440806	Systematic review of behavioral and educational interventions to prevent pressure ulcers in adults with spinal cord injury. [Review]	Clinical Rehabilitation. 31(7):871-880, 2017 Jul.	Cogan AM Blanchard J Garber SL Vigen CL Carlson M Clark FA	Cogan, Alison M Blanchard, Jeanine Garber, Susan L Vigen, Cheryl Lp Carlson, Mike Clark, Florence A	Journal Article Review Systematic Review	Click here for full text options	SFX
310	Ovid Technologies	Ovid MEDLINE(R)	27435732	Appreciating Recent Motherhood and Culture: A Systematic Review of Multimodal Postpartum Lifestyle Interventions to Reduce Diabetes Risk in Women with Prior Gestational Diabetes. [Review]	Maternal & Child Health Journal. 21(1):45-57, 2017 01.	Jones EJ Fraley HE Mazzawi J	Jones, Emily J Fraley, Hannah E Mazzawi, Julianne	Journal Article Review Systematic Review	Click here for full text options	SFX
311	Ovid Technologies	Ovid MEDLINE(R)	27432451	Does well-child care education improve consultations and medication management for childhood fever and common infections? A systematic review. [Review]	Archives of Disease in Childhood. 102(3):261-267, 2017 Mar.	Peetoom KK Smits JJ Ploum LJ Verbakel JY Dinant GJ Cals JW	Peetoom, Kirsten K B Smits, Jacqueline J M Ploum, Luc J L Verbakel, Jan Y Dinant, Geert-Jan Cals, Jochen W L	Journal Article Review Systematic Review	Click here for full text options	SFX
312	Ovid Technologies	Ovid MEDLINE(R)	27377687	Understanding Diabetic Foot Infection and its Management. [Review]	Diabetes & Metabolic Syndrome. 11(2):149-156, 2017 Apr - Jun.	Noor S Khan RU Ahmad J	Noor, Saba Khan, Rizwan Ullah Ahmad, Jamal	Journal Article Review	Click here for full text options	SFX
313	Ovid Technologies	Ovid MEDLINE(R)	27354536	Critical review of bariatric surgery, medically supervised diets, and behavioural interventions for weight management in adults. [Review]	Perspectives in Public Health. 137(3):162-172, 2017 May.	Beaulac J Sandre D	Beaulac, Julie Sandre, Daniella	Journal Article Review	Click here for full text options	SFX
314	Ovid Technologies	Ovid MEDLINE(R)	27334301	A Systematic and Integrated Review of Mobile-Based Technology to Promote Active Lifestyles in People With Type 2 Diabetes. [Review]	Journal of Diabetes Science & Technology. 11(2):299-307, 2017 03.	McMillan KA Kirk A Hewitt A MacRury S	McMillan, Kathryn Anne Kirk, Alison Hewitt, Allan MacRury, Sandra	Journal Article Review Research Support, Non-U.S. Gov't	Click here for full text options	SFX
315	Ovid Technologies	Ovid MEDLINE(R)	27185250	The Social Ecological Model and Physical Activity Interventions for Hispanic Women With Type 2 Diabetes: A Review. [Review]	Journal of Transcultural Nursing. 28(3):306-314, 2017 05.	Soderlund PD	Soderlund, Patricia Davern	Journal Article Review	Click here for full text options	SFX
316	Ovid Technologies	Ovid MEDLINE(R)	26996982	Reasons why patients referred to diabetes education programmes choose not to attend: a systematic review. [Review]	Diabetic Medicine. 34(1):14-26, 2017 01.	Horigan G Davies M Findlay-White F Chaney D Coates V	Horigan, G Davies, M Findlay-White, F Chaney, D Coates, V	Journal Article Meta-Analysis Review Systematic Review	Click here for full text options	SFX
317	Ovid Technologies	Ovid MEDLINE(R)	26888421	A systematic review on incentive-driven mobile health technology: As used in diabetes management. [Review]	Journal of Telemedicine & Telecare. 23(1):26-35, 2017 Jan.	de Ridder M Kim J Jing Y Khadra M Nanan R	de Ridder, Michael Kim, Jinman Jing, Yan Khadra, Mohamed Nanan, Ralph	Journal Article Review Systematic Review	Click here for full text options	SFX
318	Ovid Technologies	Ovid MEDLINE(R)	26518882	Shift-to-Shift Handoff Effects on Patient Safety and Outcomes. [Review]	American Journal of Medical Quality. 32(1):34-42, 2017 Jan/Feb.	Mardis M Davis J Benningfield B Elliott C Youngstrom M Nelson B Justice EM Riesenberg LA	Mardis, Matthew Davis, Joshua Benningfield, Branden Elliott, Cater Youngstrom, Mallory Nelson, Brittany Justice, Ellen M Riesenberg, Lee Ann	Journal Article Review Systematic Review	Click here for full text options	SFX
319	Ovid Technologies	Ovid MEDLINE(R)	30507549	Managing Patients With Diabetic Foot Ulcers.	Wounds-A Compendium of Clinical Research & Practice. 30(12):380-381, 2018 Dec.	Bolton L	Bolton, Laura	Journal Article	Click here for full text options	SFX
320	Ovid Technologies	Ovid MEDLINE(R)	30207840	Use of local intrinsic muscle flaps for diabetic foot and ankle reconstruction: a systematic review.	Journal of Wound Care. 27(Sup9):S22-S28, 2018 Sep 01.	Ramanujam CL Stuto AC Zgonis T	Ramanujam, Crystal L Stuto, Alan C Zgonis, Thomas	Journal Article	Click here for full text options	SFX
321	Ovid Technologies	Ovid MEDLINE(R)	29872752	A systematic review and meta-analysis of patient education in preventing and reducing the incidence or recurrence of adult diabetes foot ulcers (DFU).	Heliyon. 4(5):e00614, 2018 May.	Adiewere P Gillis RB Imran Jiwani S Meal A Shaw I Adams GG	Adiewere, P Gillis, R B Imran Jiwani, S Meal, A Shaw, I Adams, G G	Journal Article	Click here for full text options	SFX
322	Ovid Technologies	Ovid MEDLINE(R)	29857955	A review of bone metabolism and developments in medical treatment of the diabetic Charcot foot. [Review]	Journal of Diabetes & its Complications. 32(7):708-712, 2018 Jul.	Jansen RB Svendsen OL	Jansen, Rasmus Bo Svendsen, Ole Lander	Journal Article Review	Click here for full text options	SFX
323	Ovid Technologies	Ovid MEDLINE(R)	29713425	Follow up of MRI bone marrow edema in the treated diabetic Charcot foot - a review of patient charts.	Diabetic Foot & Ankle. 9(1):1466611, 2018.	Chantelau EA Antoniou S Zweck B Haage P	Chantelau, Ernst-A Antoniou, Sofia Zweck, Brigitte Haage, Patrick	Journal Article	Click here for full text options	SFX
324	Ovid Technologies	Ovid MEDLINE(R)	28598756	The impact of the multidisciplinary team in the management of individuals with diabetic foot ulcers: a systematic review.	Journal of Wound Care. 26(6):324-339, 2017 Jun 02.	Buggy A Moore Z	Buggy, A Moore, Z	Journal Article	Click here for full text options	SFX

## Sheet: labels
AU	Author(s)
DB	Database
FA	Authors Full Name
FTURL	Ovid FullText URL
ORN	Ovid Result Number
PT	Publication Type
SO	Source
TC	Chapter Title
TI	Title
UI	Unique Identifier
VN	Vendor
XL	Link to External Resolver
